# Supplementary material for: mTOR signaling controls protein aggregation during heat stress and cellular aging in a translation- and Hsf1-independent manner
Source: J Biol Chem. 2025 Jan 10;301(2):108172. doi: 10.1016/j.jbc.2025.108172 (PMC11849620; doi:10.1016/j.jbc.2025.108172)
Supplement: Supplemetary Data 1 [file mmc1.xlsx]

## Sheet: hits > 2 pro3-1 foci per cell
Hits from the knockout collection. Cutoff: At least 2 pro3-1 foci per cell. Used for GO analysis and SAFE.
Gene	ORF
NUP42	YDR192C
	YGL024W
SEC66	YBR171W
LIA1	YJR070C
YDJ1	YNL064C
APA1	YCL050C
SRB8	YCR081W
SKI8	YGL213C
STI1	YOR027W
SKI3	YPR189W
	YNL058C
CPS1	YJL172W
	YNL235C
NUC1	YJL208C
SKI2	YLR398C
RXT2	YBR095C
PHO23	YNL097C
NPR2	YEL062W
	YOL050C
RXT2	YBR095C
THP2	YHR167W
	YPL225W
SUB1	YMR039C
	YDR067C
SKI7	YOR076C
MFT1	YML062C
COG5	YNL051W
HSC82	YMR186W
	YGL214W
COG6	YNL041C
PKR1	YMR123W
PSK2	YOL045W
UPF3	YGR072W
	YOL138C
	YDR333C
TCO89	YPL180W
HSP82	YPL240C
SAP30	YMR263W
PUS7	YOR243C
ICY2	YPL250C
LGE1	YPL055C
NPR3	YHL023C
MRT4	YKL009W
NAM7	YMR080C
	YER084W
COG8	YML071C
SSB1	YDL229W
VPH1	YOR270C
FMP50	YKR027W

## Sheet: 90 min HS knockout collection
Visually Confirmed	Gene	ORF	384 Plate	384 Row	384 Column	Plate	Row	Column	Amount of Hsp104 foci	Sum_Average Intensity Hsp104 foci	Amount of pro3 foci per cell	Sum_Average Intensity pro3 foci	Average cell size	Average Intensity_Hsp104-GFP	Average Intensity_pro3-1-mCherry	Average area Hsp104 foci	Average Intensity Hsp104 foci	Average area pro3-1 foci	Average Intensity pro3-1 foci	Number of colocalized foci per cell	Amount of cells with Hsp104 foci	Amount of cells with pro3-1 foci	Laser focus score	Cell Count	Amount of Hsp104 foci.Total	Amount of pro3 foci.Total	Number of colocalized foci per cell.Total	Amount of cells with Hsp104 foci.Total	Amount of cells with pro3-1 foci.Total	%coloc Hsp104	%coloc pro3-1
yes	NUP42	YDR192C	3	2	8	3D	A	4	0.978873	1167.57	5.97653	7241.27	12.7023	256.773	784.619	0.111797	543.69	0.283593	1186.97	0.711268	0.49061	0.978873	32.5883	426	417	2546	303	209	417	72.6619	11.901
yes		YGL024W	5	13	22	5B	G	11	3.36503	3094.54	3.26074	4333.64	15.4217	395.057	656.292	0.15908	793.695	0.18966	1102.79	1.49693	0.923313	0.855828	58.2136	163	548.5	531.5	244	150.5	139.5	44.485	45.9078
yes	SEC66	YBR171W	1	8	21	1C	D	11	3.67626	4881.14	2.83993	4486.17	16.0827	632.833	786.649	0.21439	1237.53	0.215872	1253.51	1.95684	0.960432	0.838129	28.1169	278	1022	789.5	544	267	233	53.229	68.9044
yes	LIA1	YJR070C	7	10	3	7C	E	2	3.27654	6316.92	2.31852	4118.36	11.6621	901.593	761.91	0.251048	1932.67	0.20407	1240.24	1.5679	0.975309	0.728395	32	405	1327	939	635	395	295	47.8523	67.6251
yes	YDJ1	YNL064C	11	7	13	11A	D	7	1.67169	2066.77	2.31325	4720.61	12.8372	444.33	746.984	0.212058	1087.47	0.294286	1395.68	0.960843	0.855422	0.743976	27.7489	332	555	768	319	284	247	57.4774	41.5364
yes	APA1	YCL050C	2	7	23	2A	D	12	2.64212	5936.37	2.2651	3290.16	10.0218	1028.38	715.522	0.284977	2250.18	0.241182	1153.82	1.58027	0.985272	0.808542	29.1033	679	1794	1538	1073	669	549	59.8105	69.7659
yes	SRB8	YCR081W	2	4	18	2D	B	9	1.99026	2853.02	1.95967	5236.73	8.93259	779.769	1513.98	0.215447	1346.49	0.178116	1970.58	0.980529	0.909597	0.755216	23.7908	719	1431	1409	705	654	543	49.2663	50.0355
yes	SKI8	YGL213C	5	2	6	5D	A	3	2.49377	5102.98	1.83042	3201.89	11.1658	717.722	666.781	0.26447	1898.35	0.210492	1172.38	1.18953	0.897756	0.670823	22.2935	401	1000	734	477	360	269	47.7	64.9864
yes	STI1	YOR027W	12	6	4	12D	C	2	2.13164	4722.34	1.8037	2833.94	11.4754	869.762	642.496	0.282237	2207.67	0.295614	1218.3	1.25635	0.983834	0.787529	30.8383	433	923	781	544	426	341	58.9382	69.6543
yes	SKI3	YPR189W	14	11	9	14A	F	5	2.31899	3117.32	1.70633	2680.24	11.82	479.858	589.6	0.253196	1245.08	0.205839	1059.13	1.12911	0.911392	0.691139	66.9403	395	916	674	446	360	273	48.69	66.1721
yes		YNL058C	11	7	17	11A	D	9	2.3081	3774.48	1.69718	2760.55	10.0881	622.017	649.699	0.27259	1531.25	0.225361	1111.9	1.23768	0.929577	0.695423	28.775	568	1311	964	703	528	395	53.6232	72.9253
yes	CPS1	YJL172W	7	12	18	7D	F	9	2.33902	4085.38	1.67164	2778.33	10.7972	668.506	640.175	0.275819	1727.28	0.221822	1130.53	1.16631	0.96162	0.692964	31.1448	469	1097	784	547	451	325	49.8633	69.7704
yes		YNL235C	11	14	20	11D	G	10	2.43662	4506.4	1.65728	2941.95	10.9555	710.921	684.877	0.273897	1778.55	0.20677	1185.51	1.18545	0.960094	0.673709	27.5681	426	1038	706	505	409	287	48.6512	71.5297
yes	NUC1	YJL208C	7	2	15	7C	A	8	2.24184	3893.68	1.63915	2627.04	10.6871	659.922	611.563	0.264675	1670.3	0.212156	1062.92	1.06334	0.932821	0.675624	28.1425	521	1168	854	554	486	352	47.4315	64.8712
yes	SKI2	YLR398C	9	12	5	9C	F	3	2.28137	5053.44	1.63878	3086.41	12.6484	776.732	657.947	0.276558	2016.45	0.226059	1193.63	1.12167	0.920152	0.646388	25.3772	263	600	431	295	242	170	49.1667	68.4455
yes	RXT2	YBR095C	1	12	14	1D	F	7	2.71407	4404.93	1.63762	3006.62	11.0425	781.868	777.631	0.258609	1545.32	0.209465	1197.96	1.263	0.937309	0.66208	19.0788	654	1775	1071	826	613	433	46.5352	77.1242
yes	PHO23	YNL097C	11	13	23	11A	G	12	2.61392	4054.29	1.63291	3010.4	11.1964	617.531	752.74	0.25532	1376.56	0.19532	1228.04	1.14979	0.879747	0.668776	47.3181	474	1239	774	545	417	317	43.9871	70.4135
yes	NPR2	YEL062W	4	9	9	4A	E	5	2.5	4708.94	1.58057	2489	12.1265	721.242	562.528	0.26122	1711.81	0.218828	1029.63	1.12796	0.92891	0.670616	42.2019	422	1055	667	476	392	283	45.1185	71.3643
yes		YOL050C	12	3	13	12A	B	7	2.7749	4160.86	1.5757	2605.96	11.0509	616.614	672.776	0.260887	1461.6	0.176238	1111.06	1.07769	0.960159	0.681275	21.5639	502	1393	791	541	482	342	38.837	68.3944
yes	RXT2	YBR095C	14	10	10	14D	E	5	2.93269	5463.64	1.57372	2876.78	13.133	787.859	704.893	0.259197	1756.77	0.176332	1188.81	1.05769	0.939103	0.653846	36.973	312	915	491	330	293	204	36.0656	67.2098
yes	THP2	YHR167W	6	2	15	6C	A	8	0.937853	1013.99	1.53107	3043.79	13.1408	271.843	520.729	0.173966	630.928	0.246075	986.282	0.274011	0.596045	0.502825	23.622	354	332	542	97	211	178	29.2168	17.8967
yes		YPL225W	13	10	3	13C	E	2	2.12524	3014.85	1.52601	2825.62	10.5269	528.863	693.53	0.259805	1258.36	0.314735	1302.18	1.14258	0.876686	0.691715	52.0577	519	1103	792	593	455	359	53.7625	74.8737
yes	SUB1	YMR039C	10	2	10	10D	A	5	2.77112	4688.5	1.50954	2429.35	11.9856	691.848	556.734	0.260937	1623.56	0.189147	992.785	1.04632	0.956403	0.629428	31.6544	367	1017	554	384	351	231	37.7581	69.3141
yes		YDR067C	3	15	10	3B	H	5	1.78333	4699.7	1.48125	2712.69	10.5294	953.376	675.557	0.292675	2610.84	0.240452	1226.55	0.995833	0.947917	0.679167	25.7099	480	856	711	478	455	326	55.8411	67.2292
yes	SKI7	YOR076C	12	14	16	12D	G	8	2.2	5420.27	1.35641	2647.04	11.2526	917.451	662.532	0.274237	2402.54	0.234779	1217.71	0.953846	0.982051	0.633333	28.5832	390	858	529	372	383	247	43.3566	70.3214
yes	MFT1	YML062C	10	3	3	10A	B	2	1.33333	1162.25	1.34162	2420.26	13.1175	285.878	487.902	0.18344	653.376	0.234966	964.29	0.548654	0.761905	0.542443	24.3163	241.5	322	324	132.5	184	131	41.1491	40.895
yes	COG5	YNL051W	11	5	5	11A	C	3	2.5058	4594.05	1.31554	2668.07	11.7865	788.181	579.76	0.259692	1811.28	0.243835	1063.15	0.886311	0.965197	0.554524	46.2493	431	1080	567	382	416	239	35.3704	67.3722
yes	HSC82	YMR186W	10	8	15	10C	D	8	1.79809	2863.94	1.31048	1934.68	10.61	600.72	531.745	0.271441	1439.97	0.239808	957.014	0.92	0.878095	0.660952	23.7487	525	944	688	483	461	347	51.1653	70.2035
yes		YGL214W	5	2	4	5D	A	2	2.14904	5805.49	1.29808	2647.36	10.9648	975.897	660.516	0.278056	2545.3	0.209887	1190.09	0.901442	0.954327	0.591346	22.891	416	894	540	375	397	246	41.9463	69.4444
yes	COG6	YNL041C	11	5	19	11A	C	10	2.3358	3807.9	1.28889	2422.39	11.508	646.562	571.964	0.256099	1583.79	0.232133	1050.2	0.893827	0.94321	0.592593	28.6356	405	946	522	362	382	240	38.2664	69.3486
yes	PKR1	YMR123W	10	12	14	10D	F	7	2.77743	4705.8	1.279	2648.56	13.2411	750.608	646.681	0.261308	1643.38	0.192247	1117.71	0.893417	0.952978	0.551724	27.1293	319	886	408	285	304	176	32.1671	69.8529
yes	PSK2	YOL045W	12	3	23	12A	B	12	2.18931	4658.54	1.26949	2726.85	11.0352	769.475	771.955	0.280663	1973.03	0.180771	1264.27	0.841871	0.930958	0.596882	23.4094	449	983	570	378	418	268	38.4537	66.3158
yes	UPF3	YGR072W	5	4	5	5C	B	3	2.26068	4080.64	1.25	2423.39	12.7284	694.617	671.773	0.272187	1645.83	0.22814	1152.4	0.888889	0.92094	0.602564	62.1852	468	1058	585	416	431	282	39.3195	71.1111
yes		YOL138C	12	15	13	12A	H	7	2	3392.87	1.22134	2639.41	10.6079	644.451	758.781	0.264584	1514.57	0.183054	1252.11	0.788538	0.895257	0.592885	24.4745	506	1012	618	399	453	300	39.4269	64.5631
yes		YDR333C	3	4	7	3C	B	4	2.08908	4780.43	1.20977	2315.64	12.408	809.106	609.683	0.277025	2170.08	0.225143	1138.7	0.867816	0.945402	0.597701	60.8358	348	727	421	302	329	208	41.5406	71.734
yes	TCO89	YPL180W	13	4	9	13C	B	5	3.04582	5314.59	1.1752	1982.48	12.6461	710.751	514.262	0.255654	1582.03	0.15183	894.062	0.892183	0.927224	0.54717	22.7376	371	1130	436	331	344	203	29.292	75.9174
yes	HSP82	YPL240C	13	12	9	13C	F	5	1.87934	4047.39	1.17185	2230.68	10.4147	732.348	606.096	0.271897	1894.44	0.250766	1102.32	0.819013	0.877514	0.588665	56.6657	547	1028	641	448	480	322	43.5798	69.8908
yes	SAP30	YMR263W	11	5	12	11B	C	6	2.3918	4294.45	1.14918	2361.14	10.8497	782.463	717.78	0.26301	1724.62	0.171761	1144	0.860656	0.968852	0.562295	46.8722	610	1459	701	525	591	343	35.9836	74.8931
yes	PUS7	YOR243C	13	7	12	13B	D	6	2.09328	4430.03	1.13232	2180.49	10.6868	824.364	635.289	0.277226	2055.77	0.243438	1170.98	0.843818	0.960954	0.607375	21.5174	461	965	522	389	443	280	40.3109	74.5211
yes	ICY2	YPL250C	13	14	15	13C	G	8	2.02064	4669.99	1.12383	2467.3	10.3453	939.899	725.776	0.263536	2167	0.223226	1238.24	0.818011	0.93621	0.570356	24.9199	533	1077	599	436	499	304	40.4828	72.788
yes	LGE1	YPL055C	13	2	10	13D	A	5	2.11017	3667.54	1.11017	2773.27	14.4419	609.622	716.609	0.25655	1632.71	0.205838	1282.41	0.694915	0.90678	0.512712	23.5372	236	498	262	164	214	121	32.9317	62.5954
yes	NPR3	YHL023C	6	7	19	6A	D	10	2.34091	3972.14	1.07954	2305.83	12.2898	640.206	617.755	0.256529	1529.92	0.152127	1091.29	0.784091	0.893939	0.511364	26.1725	264	618	285	207	236	135	33.4952	72.6316
yes	MRT4	YKL009W	8	11	22	8B	F	11	2.3948	3696.85	1.07092	2550.89	12.3688	703.272	709.001	0.246448	1449.69	0.168869	1159.74	0.768322	0.926714	0.498818	30.8545	423	1013	453	325	392	211	32.0829	71.744
yes	NAM7	YMR080C	10	6	6	10D	C	3	2.18266	3736.99	1.06089	2417.06	11.1636	697.021	774.16	0.263206	1583.09	0.211368	1274.01	0.767528	0.926199	0.566421	28.8964	542	1183	575	416	502	307	35.1648	72.3478
yes		YER084W	4	8	16	4D	D	8	2.11144	4310.01	1.05606	2359.32	11.6972	760.065	595.63	0.261504	1956	0.231331	1144.95	0.776777	0.948615	0.526193	28.0218	333	703.111	351.667	258.667	315.889	175.222	36.7889	73.5545
yes	COG8	YML071C	10	5	13	10A	C	7	2.29344	4499.7	1.05019	2031.47	12.6904	789.652	553.994	0.253547	1945.53	0.240712	1032.81	0.783784	0.959459	0.555985	41.0336	259	594	272	203	248.5	144	34.1751	74.6324
yes	SSB1	YDL229W	3	7	8	3B	D	4	2.11472	4840.11	1.04207	2629.01	11.0146	975.847	678.182	0.250874	2183.26	0.172942	1166.17	0.722753	0.912046	0.455067	32.6803	523	1106	545	378	477	238	34.1772	69.3578
yes	VPH1	YOR270C	13	9	4	13B	E	2	2.251	4857.45	1.0261	2262.44	11.2446	889.601	740.059	0.257254	2071.67	0.234926	1283.77	0.763052	0.96988	0.590361	24.6577	498	1121	511	380	483	294	33.8983	74.364
yes	FMP50	YKR027W	8	12	20	8D	F	10	2.16697	3531.67	1.02541	2083.88	10.7394	628.495	633.457	0.267112	1598.76	0.185763	1088.23	0.633394	0.954628	0.54265	19.1833	551	1194	565	349	526	299	29.2295	61.7699
	SHE4	YOR035C	12	8	10	12D	D	5	1.62941	3140.42	0.994118	3398.59	17.7473	612.927	616.32	0.202605	1497.91	0.142166	1190.28	0.294118	0.747059	0.358824	30.9816	42.5	69.25	42.25	12.5	31.75	15.25	18.0506	29.5858
	HSM3	YBR272C	2	9	18	2B	E	9	2.23716	3862.33	0.993958	2188.22	9.54586	737.817	731.85	0.274561	1662.18	0.178006	1173.56	0.738671	0.953172	0.542296	24.6577	662	1481	658	489	631	359	33.0182	74.3161
	NCS2	YNL119W	11	15	19	11A	H	10	2.1194	2581.71	0.99005	3048.27	11.9397	557.96	934.936	0.22645	1098.58	0.108567	1402.03	0.373134	0.912106	0.475954	28.7054	603	1278	597	225	550	287	17.6056	37.6884
		YKR074W	8	4	5	8C	B	3	1.69937	2818.73	0.977848	1971.42	13.0598	609.17	639.442	0.252774	1389.32	0.279453	1224.05	0.639241	0.829114	0.60443	24.98	316	537	309	202	262	191	37.6164	65.3722
	EBS1	YDR206W	3	4	16	3D	B	8	2.02972	3667.86	0.972028	2198.86	10.9529	671.839	635.634	0.270126	1635.95	0.207127	1107.03	0.673077	0.907343	0.5	31.3209	572	1161	556	385	519	286	33.1611	69.2446
		YML036W	10	15	18	10B	H	9	1.99849	3671.31	0.966667	2288.76	9.61421	770.191	737.699	0.257923	1732.2	0.197405	1200.22	0.681818	0.925758	0.512121	31.9061	660	1319	638	450	611	338	34.1167	70.5329
	BRE1	YDL074C	14	12	12	14D	F	6	2.29572	4295.75	0.964981	2435.24	14.14	704.796	704.456	0.25253	1721.66	0.173153	1250.2	0.626459	0.910506	0.498054	35.7071	257	590	248	161	234	128	27.2881	64.9193
	ISC1	YER019W	4	13	17	4A	G	9	2.16949	4205.11	0.958838	3212.88	14.6068	871.089	653.23	0.230394	1863.57	0.166321	1170.83	0.59322	0.937046	0.372881	37.9623	206.5	448	198	122.5	193.5	77	27.3437	61.8686
	VID22	YLR373C	9	10	23	9C	E	12	1.48563	2893.26	0.954023	2899.69	13.366	765.934	782.071	0.214711	1674.26	0.14578	1379.4	0.356322	0.856322	0.465517	46.3089	174	258.5	166	62	149	81	23.9845	37.3494
	URE2	YNL229C	11	12	8	11D	F	4	2.51795	4304.24	0.953846	2333.69	12.4834	683.714	722.126	0.257683	1583.32	0.150539	1174.69	0.633333	0.941026	0.484615	24.4949	390	982	372	247	367	189	25.1527	66.3978
		YJL175W	7	12	16	7D	F	8	2.22366	3457.14	0.953789	2525.25	11.4059	630.463	718.86	0.256714	1509.15	0.202956	1194.83	0.641405	0.92976	0.469501	27	541	1203	516	347	503	254	28.8446	67.2481
	RXT3	YDL076C	2	14	4	2D	G	2	2.25743	4954.73	0.948515	2301.56	11.1576	900.721	646.678	0.261531	1945.1	0.187731	1110.2	0.681188	0.914851	0.467327	22.7596	505	1140	479	344	462	236	30.1754	71.8163
		YNL140C	11	2	14	11D	A	7	1.72594	1676.8	0.947699	2432.81	11.2744	374.093	546.874	0.203689	844.879	0.250081	1085.45	0.535565	0.872385	0.424686	28.8271	478	825	453	256	417	203	31.0303	56.5121
	BRE1	YDL074C	2	14	6	2D	G	3	2.32795	4808.58	0.946882	2722.83	13.3487	894.1	744.43	0.24211	1891.53	0.172768	1251.33	0.655889	0.919169	0.43649	22.5832	433	1008	410	284	398	189	28.1746	69.2683
	HIS3	YOR202W	3	3	24	3B	B	12	2.11384	4321.53	0.939732	2346.68	10.5115	819.44	706.753	0.251535	1942.56	0.184428	1222.98	0.598214	0.946429	0.495536	29.0689	448	947	421	268	424	222	28.2999	63.6579
	UFD2	YDL190C	3	3	12	3B	B	6	2.38727	4323.24	0.936364	1998.06	10.8171	800.59	692.15	0.248497	1749.41	0.159915	1135.28	0.68	0.958182	0.543636	36.2215	550	1313	515	374	527	299	28.4844	72.6213
		YPR063C	14	13	20	14B	G	10	2.06767	2103.98	0.921053	3048.05	15.2222	418.033	739.241	0.218708	889.83	0.169006	1337.93	0.533835	0.87594	0.424812	52.6414	133	275	122.5	71	116.5	56.5	25.8182	57.9592
	YME1	YPR024W	14	7	8	14B	D	4	1.60448	2526.95	0.914179	2760.13	10.8	681.332	756.444	0.20212	1438.11	0.121725	1326.41	0.287313	0.914179	0.451493	21.8403	268	430	245	77	245	121	17.9069	31.4285
		YKL023W	8	11	12	8B	F	6	2.04964	3850.05	0.91253	2071.33	11.3953	706.713	597.55	0.25227	1739.21	0.201415	1086.16	0.652482	0.903073	0.486998	35.3977	423	867	386	276	382	206	31.8339	71.5025
		YGL231C	5	6	18	5D	C	9	2.4	5528.31	0.9075	2406	12.5958	974.655	589.221	0.264913	2268.74	0.199556	1092.4	0.6625	0.9825	0.425	54.0185	400	960	363	265	393	170	27.6042	73.0028
	NCS6	YGL211W	5	2	10	5D	A	5	2.01033	3633	0.907025	3186.04	12.7065	792.468	786.554	0.232205	1643.62	0.12006	1315	0.347107	0.915289	0.396694	24.1661	484	973	439	168	443	192	17.2662	38.2687
	ERG6	YML008C	10	11	22	10B	F	11	2.23323	5290.69	0.904153	3332.14	12.367	1088.52	910.14	0.226773	2229.5	0.124071	1546.13	0.444089	0.932907	0.447284	31.8904	313	699	283	139	292	140	19.8855	49.1166
	KGD1	YIL125W	14	4	12	14D	B	6	2.39502	3856.61	0.893238	1829.69	14.2003	733.097	509.258	0.229153	1552.68	0.180782	920.329	0.608541	0.946619	0.448399	35.609	281	673	251	171	266	126	25.4086	68.1275
		YDR128W	3	9	5	3A	E	3	1.93118	4053.47	0.892473	2144.24	11.1964	783.002	655.809	0.262913	1951.3	0.181378	1153.96	0.64086	0.907527	0.488172	20.2978	465	898	415	298	422	227	33.1848	71.8072
	GSF2	YML048W	10	15	6	10B	H	3	1.9679	3904.5	0.891358	2058.7	11.0907	701.906	670.549	0.262217	1718.63	0.205584	1164.98	0.691358	0.876543	0.508642	52.3737	405	797	361	280	355	206	35.1317	77.5623
	HIS3	YOR202W	12	1	19	12A	A	10	1.95476	2844.31	0.884555	2131.2	9.58815	605.858	745.863	0.257991	1415.56	0.197906	1198.92	0.594384	0.945398	0.49766	26.7021	641	1253	567	381	606	319	30.407	67.1958
	SAM1	YLR180W	9	13	9	9A	G	5	2.38095	3786.78	0.883929	1400.86	12.2817	593.302	457.752	0.263762	1544.14	0.140365	843.512	0.630952	0.952381	0.53869	25.5734	336	800	297	212	320	181	26.5	71.3804
	JJJ1	YNL227C	11	12	12	11D	F	6	1.98523	3197.59	0.879747	2498.84	11.436	729.138	770.243	0.22256	1509.3	0.092943	1323.42	0.305907	0.947257	0.470464	39.1092	237	470.5	208.5	72.5	224.5	111.5	15.4091	34.7722
	NAB6	YML117W	10	9	7	10A	E	4	2.25707	4860.79	0.879717	2741.37	11.0451	920.097	688.868	0.233417	2056.48	0.198724	1267.17	0.676887	0.941038	0.438679	24.2899	424	957	373	287	399	186	29.9896	76.9437
	PBS2	YJL128C	7	4	6	7D	B	3	2.23555	3907.93	0.873662	1872.74	11.1228	683.261	538.454	0.256343	1650.39	0.188142	980.383	0.616702	0.933619	0.471092	52.6403	467	1044	408	288	436	220	27.5862	70.5882
	HUB1	YNR032C-A	12	5	22	12B	C	11	1.78552	2500.3	0.871585	2108.89	9.39616	618.829	749.944	0.246091	1359.18	0.189491	1191.59	0.590164	0.92623	0.506831	26.3439	732	1307	638	432	678	371	33.0528	67.7116
		YLR184W	9	15	23	9A	H	12	1.49306	1593.37	0.871528	2684.24	13.1183	407.354	711.693	0.225583	899.378	0.093683	1286.7	0.1875	0.833333	0.430556	30.5527	144	215	125.5	27	120	62	12.5581	21.5139
	HIS3	YOR202W	12	5	24	12B	C	12	2.21786	4059.16	0.867388	2105.13	9.55294	803.929	690.204	0.266117	1773.04	0.189763	1110.45	0.606225	0.972936	0.462788	42.6263	739	1639	641	448	719	342	27.3338	69.8909
	IES5	YER092W	4	8	2	4D	D	1	2.08076	4362.12	0.866983	2233.2	11.448	872.077	674.967	0.256826	1988.72	0.189546	1180.78	0.593824	0.942993	0.463183	44.4522	421	876	365	250	397	195	28.5388	68.4932
	SLA1	YBL007C	1	15	14	1B	H	7	1.94915	3570.45	0.866525	3534.91	15.2486	764.105	732.341	0.205656	1607.34	0.154569	1290.65	0.366525	0.845339	0.332627	62.9419	236	460	204.5	86.5	199.5	78.5	18.8043	42.2983
		YDR049W	3	13	8	3B	G	4	2.05208	5007.4	0.864583	2153.12	10.8597	937.75	703.327	0.255804	2250.14	0.181513	1207.13	0.622917	0.916667	0.485417	37.7889	480	985	415	299	440	233	30.3554	72.0483
	IKI3	YLR384C	9	10	9	9C	E	5	1.68836	2835.13	0.863014	3165.98	14.5014	703.232	818.921	0.189168	1361.49	0.09891	1452.58	0.284247	0.849315	0.417808	24.5088	146	246.5	126	41.5	124	61	16.8357	32.9365
	HIS3	YOR202W	12	1	9	12A	A	5	2.03877	3209.63	0.862682	2187.68	9.63628	640.125	719.255	0.260039	1486.28	0.194847	1176.05	0.609047	0.930533	0.466882	52.2685	619	1262	534	377	576	289	29.8732	70.5992
		YPL144W	13	14	18	13D	G	9	2.21535	4432.85	0.861386	2211.61	11.9191	802.562	730.714	0.279173	1931.03	0.16205	1238.88	0.591584	0.955446	0.5	34.4964	404	895	348	239	386	202	26.7039	68.6782
		YLR261C	9	8	10	9D	D	5	2.36027	4561.45	0.858586	1829.38	12.4944	766.263	497.134	0.257919	1875.2	0.228865	937.377	0.606061	0.962963	0.461279	27.4408	297	701	255	180	286	137	25.6776	70.5883
	MBF1	YOR298C-A	13	13	8	13B	G	4	2.1844	3941.45	0.858156	1955.28	10.3026	719.827	654.39	0.254275	1655.56	0.17803	1120.05	0.599291	0.920213	0.496454	23.5372	564	1232	484	338	519	280	27.4351	69.8347
		YLR444C	10	7	20	10B	D	10	2.1625	4695.63	0.8575	2340.71	11.464	860.634	638.861	0.259164	2049.1	0.191591	1168.91	0.6325	0.955	0.4375	51.3615	400	865	343	253	382	175	29.2486	73.7609
	HIS3	YOR202W	11	16	21	11C	H	11	2.0772	3927.08	0.850987	2201.92	10.3444	795.371	722.161	0.242598	1716.58	0.187209	1190	0.585278	0.906643	0.468582	20.347	557	1157	474	326	505	261	28.1763	68.7764
	FEN1	YCR034W	2	13	7	2A	G	4	1.89815	5123.47	0.847222	3104.11	13.9565	959.438	631.362	0.242669	2276.4	0.183362	1208.21	0.296296	0.837963	0.356481	26.8267	216	410	183	64	181	77	15.6097	34.9727
	CAF130	YGR134W	5	12	17	5C	F	9	1.88868	3576.04	0.846449	2150.8	10.7107	670.17	627.222	0.263272	1681.97	0.206157	1140.26	0.552783	0.896353	0.454894	78.2688	521	984	441	288	467	237	29.2683	65.3061
	RPE1	YJL121C	7	4	16	7D	B	8	2.56883	4629.4	0.844156	2133.67	12.5105	759.372	623.265	0.256251	1767.49	0.227408	1136.24	0.618182	0.974026	0.454545	31.3847	385	989	325	238	375	175	24.0647	73.2308
	RPP2B	YDR382W	3	10	13	3C	E	7	1.72414	2307.18	0.842912	3216.81	14.8526	568.65	758.332	0.209874	1200.63	0.09651	1398.53	0.256705	0.911877	0.390805	26.2831	87	150	73.3333	22.3333	79.3333	34	14.8889	30.4545
	ATX1	YNL259C	11	2	17	11C	A	9	2.37632	4483.82	0.842105	2586.88	11.7265	774.828	682.159	0.252746	1740.91	0.189952	1225.22	0.605263	0.934211	0.410526	46.0977	380	903	320	230	355	156	25.4706	71.875
	UME1	YPL139C	13	12	2	13D	F	1	2.19409	5267.46	0.841772	2115.62	10.9304	968.406	680.198	0.270573	2213.21	0.164419	1154.77	0.56962	0.934599	0.470464	21.8861	474	1040	399	270	443	223	25.9615	67.6692
	HIS3	YOR202W	12	1	13	12A	A	7	2.07703	2947.2	0.837375	2132.78	9.65563	610.407	725.034	0.24855	1366.07	0.181407	1169.45	0.559201	0.950071	0.475036	25.5734	701	1456	587	392	666	333	26.9231	66.7802
		YNL170W	11	6	18	11D	C	9	2.04135	4727.3	0.834586	2569.67	11.9799	924.867	771.664	0.24756	2268.44	0.176132	1393.42	0.496241	0.969925	0.469925	28.4781	266	543	222	132	258	125	24.3094	59.4595
	RNR3	YIL066C	7	3	16	7B	B	8	2.15846	4196.76	0.832976	2102.04	10.9077	822.088	665.146	0.251446	1868.44	0.175395	1141.09	0.558887	0.948608	0.460385	33.6898	467	1008	389	261	443	215	25.8929	67.0952
		YKL037W	8	13	14	8B	G	7	1.9421	4901.69	0.831579	1833.92	11.856	861.546	554.764	0.269862	2345.92	0.209493	1057.91	0.521053	0.9	0.497368	33.7935	380	738	316	198	342	189	26.8293	62.6583
	BUD31	YCR063W	2	2	20	2D	A	10	1.67247	2146.11	0.827532	3904.6	9.82961	669.972	1195.09	0.162304	1020.11	0.11381	1673.45	0.283228	0.832278	0.373418	24.7992	632	1057	523	179	526	236	16.9347	34.2256
	UNG1	YML021C	10	13	20	10B	G	10	2.05895	3986.85	0.827511	2413.63	11.072	819.592	708.131	0.259675	1806.85	0.176107	1217.41	0.543668	0.912664	0.421397	25.4755	458	943	379	249	418	193	26.4051	65.6992
		YDR048C	3	13	10	3B	G	5	2.14532	4908.95	0.826004	2066.99	11.126	933.431	690.925	0.254991	2153.96	0.190641	1156.71	0.562141	0.93499	0.468451	35	523	1122	432	294	489	245	26.2032	68.0555
	PSY2	YNL201C	11	8	2	11D	D	1	2.10438	4017.78	0.824635	2119.58	12.355	751.749	655.93	0.256233	1736.4	0.1782	1139.02	0.620042	0.914405	0.455115	20.3961	479	1008	395	297	438	218	29.4643	75.1899
	TDH3	YGR192C	6	5	8	6B	C	4	2.10096	4441.64	0.822115	1913.7	11.8978	788.374	580.858	0.258868	1997.36	0.249046	1123.94	0.632212	0.947115	0.492788	32.2955	416	874	342	263	394	205	30.0915	76.9007
	PXA1	YPL147W	13	14	14	13D	G	7	2.06413	4404.29	0.821853	2368.2	11.4656	849.819	676.694	0.264553	1990.21	0.192955	1203.67	0.553444	0.928741	0.429929	27.4773	421	869	346	233	391	181	26.8124	67.341
	EGD2	YHR193C	6	4	13	6C	B	7	1.88254	3850.32	0.819048	2158.53	12.2432	749.432	619.766	0.261271	1882.69	0.197294	1139.07	0.520635	0.907937	0.434921	22.5389	315	593	258	164	286	137	27.656	63.5659
	ELP6	YMR312W	11	11	4	11B	F	2	1.878	3042.5	0.818	3276.75	12.114	754.454	984.645	0.183386	1321.89	0.082169	1616.77	0.238	0.862	0.41	51.9038	500	939	409	119	431	205	12.6731	29.0954
	CLA4	YNL298W	11	6	9	11C	C	5	2.05983	3787.81	0.814815	2255.73	16.0345	624.406	599.108	0.248078	1585.66	0.169165	1116.58	0.512821	0.866097	0.441595	22.5441	175.5	361.5	143	90	152	77.5	24.8963	62.9371
		YGR045C	5	2	9	5C	A	5	2.30472	4333.7	0.813305	2096.74	11.2348	795.47	654.685	0.25945	1809.17	0.192458	1135.32	0.590129	0.959227	0.444206	23.1733	466	1074	379	275	447	207	25.6052	72.5594
	HIS3	YOR202W	12	1	7	12A	A	4	1.99678	2986.61	0.813205	2104.18	9.67517	616.599	725.083	0.253436	1437.95	0.182309	1189.72	0.515298	0.958132	0.462158	25.1992	621	1240	505	320	595	287	25.8065	63.3663
	HIS3	YOR202W	11	12	24	11D	F	12	2.2303	3973.35	0.806061	2032	10.8778	806.993	714.492	0.241569	1748.39	0.166507	1185.19	0.531313	0.971717	0.476768	37.027	495	1104	399	263	481	236	23.8225	65.9147
		YMR247C	11	3	16	11B	B	8	2.15308	3467.83	0.805324	1939.68	9.89724	670.759	628.796	0.248915	1485.45	0.175908	1071.29	0.622296	0.926789	0.449251	44.7102	601	1294	484	374	557	270	28.9026	77.2727
	PSD1	YNL169C	11	6	20	11D	C	10	2.0867	5005.87	0.803468	2250.35	11.3491	968.449	755.712	0.245387	2290.97	0.172228	1339.33	0.473988	0.950867	0.476879	29.5804	346	722	278	164	329	165	22.7147	58.9928
	HIS3	YOR202W	12	1	1	12A	A	1	2.16999	3301.68	0.803453	2047.75	8.99257	691.393	751.535	0.254016	1499.4	0.192009	1189.37	0.61089	0.970784	0.471448	46.7012	753	1634	605	460	731	355	28.1518	76.0331
		YOL013W-A	12	11	4	12B	F	2	1.88542	2845.94	0.803385	2068.09	9.27839	654.414	763.518	0.25092	1423.6	0.181053	1191.83	0.571615	0.911458	0.470052	24.7184	768	1448	617	439	700	361	30.3177	71.1508
	ELP3	YPL086C	13	6	16	13D	C	8	1.7995	2852.12	0.802005	3458.79	13.4296	671.372	821.832	0.19754	1290.56	0.082575	1470.67	0.18797	0.857143	0.358396	25.533	199.5	359	160	37.5	171	71.5	10.4457	23.4375
	PAC1	YOR269W	13	9	6	13B	E	3	2.11429	4057.94	0.797619	2322	11.3825	759.3	631.696	0.245743	1754.19	0.164774	1136.08	0.469048	0.919048	0.404762	25.3969	420	888	335	197	386	170	22.1847	58.806
	HIS3	YOR202W	4	1	5	4A	A	3	2.07005	3750.94	0.792582	2027.89	9.28726	776.614	716.035	0.244555	1684.25	0.183031	1145.2	0.578297	0.932692	0.45467	42.0595	728	1507	577	421	679	331	27.9363	72.9637
		YFL013W-A	4	8	17	4C	D	9	2.26644	5085.12	0.792388	2116.35	11.5034	918.255	640.977	0.241534	2156.8	0.209268	1192.48	0.557093	0.965398	0.449827	32.0312	289	655	229	161	279	130	24.5801	70.3056
		YDR532C	4	15	20	4B	H	10	1.84881	3236.23	0.790451	4723.73	13.3931	779.637	765.458	0.188	1527.06	0.175019	1546.24	0.32626	0.885942	0.307692	23.0949	188.5	348.5	149	61.5	167	58	17.6471	41.2752
	THR4	YCR053W	2	15	9	2A	H	5	2.43491	5731.99	0.789941	2463.98	13.9167	981.255	694.231	0.25628	2216.46	0.171164	1241.9	0.526627	0.964497	0.408284	27.1178	169	411.5	133.5	89	163	69	21.6282	66.6666
	FYV10	YIL097W	7	7	20	7B	D	10	2.54111	5134.81	0.787798	1942.09	12.2097	900.465	683.417	0.246312	1966.04	0.184702	1183.33	0.562334	0.976127	0.482759	33.8231	377	958	297	212	368	182	22.1294	71.3805
	DAT1	YML113W	10	9	11	10A	E	6	1.96409	3700.11	0.787293	2047.85	11.9069	739.229	612.08	0.240319	1671.26	0.175243	1076.84	0.588398	0.88674	0.425414	59.5987	362	711	285	213	321	154	29.9578	74.7369
	PCP1	YGR101W	5	8	15	5C	D	8	1.77475	3902.66	0.787129	1977.33	12.3583	704.29	648.001	0.268651	1963.41	0.203333	1189.56	0.49505	0.891089	0.480198	22.3383	404	717	318	200	360	194	27.894	62.8931
		YNL120C	11	15	17	11A	H	9	2.23457	3880.97	0.786008	2854.21	15.2133	709.601	907.854	0.260366	1619.71	0.101926	1482.4	0.312757	0.925926	0.415638	28.0535	243	543	191	76	225	101	13.9963	39.7906
	OXR1	YPL196W	13	6	3	13C	C	2	2.40151	4247	0.785985	3275.02	10.9385	824.536	706.14	0.234575	1672.31	0.205563	1295.33	0.549242	0.945076	0.335227	25.318	528	1268	415	290	499	177	22.8706	69.8795
		YML030W	10	13	8	10B	G	4	2.09814	4995.3	0.785146	2062.26	11.7838	970.801	763.287	0.265627	2305.85	0.164213	1273.15	0.527851	0.952255	0.490716	27.9643	377	791	296	199	359	185	25.158	67.2297
	HIS3	YOR202W	12	1	12	12B	A	6	1.98385	3185.01	0.785137	2279.26	9.95411	690.857	766.952	0.247388	1538.85	0.171481	1246.37	0.495961	0.945073	0.432956	60.8441	619	1228	486	307	585	268	25	63.1687
		YOR251C	13	7	4	13B	D	2	2.19335	4135.16	0.782477	2414.74	12.3333	785.166	722.027	0.25199	1792.66	0.161822	1299.45	0.413897	0.954683	0.422961	25.807	331	726	259	137	316	140	18.8705	52.8957
	BEM2	YER155C	4	2	7	4C	A	4	2.30844	4946.27	0.782468	7052.06	17.5656	927.861	625.432	0.220138	1982.27	0.172106	1340.61	0.217532	0.928571	0.224026	46.5776	102.667	237	80.3333	22.3333	95.3333	23	9.42333	27.8008
	XYL2	YLR070C	9	15	22	9B	H	11	1.64362	1960.87	0.781915	2544.91	15.1171	440.246	647.995	0.199959	985.415	0.10769	1234.4	0.138298	0.840426	0.388298	24.6325	47	77.25	36.75	6.5	39.5	18.25	8.41425	17.6871
	PRM2	YIL037C	6	12	19	6C	F	10	1.40519	2729.53	0.778443	1976.09	11.0696	718.336	632.499	0.23512	1522.33	0.18951	1101.93	0.457086	0.776447	0.439122	19.105	501	704	390	229	389	220	32.5284	58.718
	HCH1	YNL281W	11	4	13	11C	B	7	2.02103	3723.84	0.778203	1842.4	10.7887	710.719	597.43	0.259774	1661.14	0.175378	1049.99	0.581262	0.91587	0.443595	50.2394	523	1057	407	304	479	232	28.7606	74.6929
	ERG24	YNL280C	11	4	15	11C	B	8	2.02165	3773.99	0.777559	2025.77	10.7457	741.372	638.539	0.262034	1720.08	0.186553	1119.73	0.57874	0.923228	0.435039	18.2209	508	1027	395	294	469	221	28.6271	74.4304
	FIS1	YIL065C	7	3	18	7B	B	9	2.23188	4823.02	0.776398	2052.88	10.8421	913.449	708.189	0.259245	2082.15	0.176201	1204.83	0.554865	0.952381	0.461698	35.1852	483	1078	375	268	460	223	24.8608	71.4666
		YJR011C	7	4	3	7C	B	2	2.10561	4531.42	0.772277	2178.82	12.0764	805.814	603.03	0.263143	2023.95	0.191322	1151.67	0.528053	0.933993	0.419142	32.0624	303	638	234	160	283	127	25.0784	68.3761
		YMR099C	10	8	10	10D	D	5	2.05764	4445.08	0.77193	2084.98	11.2854	837.167	613.219	0.276084	2056.88	0.18645	1105.68	0.586466	0.962406	0.413534	28.5657	399	821	308	234	384	165	28.5018	75.974
	TEF4	YKL081W	8	5	13	8A	C	7	2.216	4259.03	0.770667	2069.28	12.9924	759.839	619.847	0.252766	1726.3	0.205701	1114.74	0.570667	0.909333	0.432	27.258	375	831	289	214	341	162	25.7521	74.0485
	HBT1	YDL223C	3	7	16	3B	D	8	1.9306	3655.69	0.768683	2020.57	10.6903	719.722	624.234	0.24689	1640.54	0.176507	1100.91	0.542705	0.873665	0.425267	35.0286	562	1085	432	305	491	239	28.1106	70.6019
	SDS3	YIL084C	7	5	18	7B	C	9	2.36117	5010.84	0.768267	2137.44	10.764	972.423	703.478	0.270556	2126.92	0.167359	1184.45	0.534447	0.989562	0.434238	31.4006	479	1131	368	256	474	208	22.6348	69.5653
	HIS3	YOR202W	12	1	6	12B	A	3	2.06349	3239.62	0.767196	2119.54	10.364	679.908	734.139	0.248968	1529.93	0.174936	1221.41	0.518519	0.964727	0.446208	59.2115	567	1170	435	294	547	253	25.1282	67.5862
	CYT1	YOR065W	12	12	10	12D	F	5	2.14963	5099.59	0.765586	2316.57	11.4302	938.351	742.459	0.258043	2266.35	0.173841	1294.4	0.501247	0.932668	0.431421	30.1662	401	862	307	201	374	173	23.3179	65.4723
	OCA1	YNL099C	11	13	19	11A	G	10	2.01991	4341.88	0.765487	1745.39	11.3387	857.134	535.598	0.279528	2109.21	0.194724	997.42	0.564159	0.960177	0.44469	29.5635	452	913	346	255	434	201	27.9299	73.6994
	ATG23	YLR431C	10	5	20	10B	C	10	2.09761	3792.75	0.764273	2090.13	10.6441	787.134	661.807	0.246959	1692.67	0.169962	1137.7	0.559853	0.930018	0.41989	48.239	543	1139	415	304	505	228	26.6901	73.253
	SPO11	YHL022C	6	7	21	6A	D	11	2.08167	3485.48	0.764065	1965.93	10.9156	723.661	614.235	0.247379	1589.85	0.174025	1034.39	0.553539	0.938294	0.402904	26.7395	551	1147	421	305	517	222	26.5911	72.4466
	HIS3	YOR202W	12	1	4	12B	A	2	2.12439	3884.59	0.762684	2035.95	10.5407	779.302	683.651	0.271322	1777.31	0.184838	1131.86	0.548282	0.972177	0.428805	24.2281	611	1298	466	335	594	262	25.809	71.8885
	HIS3	YOR202W	1	1	16	1B	A	8	2.27072	4528.13	0.762431	2161.43	10.3801	888.547	742.315	0.25589	1898.14	0.177493	1215.17	0.539595	0.959484	0.429098	54.6809	543	1233	414	293	521	233	23.7632	70.773
	HIS3	YOR202W	12	1	3	12A	A	2	2.18555	3085.49	0.76204	2005.92	9.86141	608.266	697.383	0.259412	1367.99	0.177687	1119.07	0.533994	0.949008	0.429178	42.2493	706	1543	538	377	670	303	24.4329	70.0743
	HIS3	YOR202W	3	1	13	3A	A	7	2.06655	3754.14	0.761092	1991.84	9.97889	767.671	684.672	0.250481	1709.71	0.182237	1148.03	0.508532	0.940273	0.443686	26.1916	586	1211	446	298	551	260	24.6077	66.8161
	BUD17	YNR027W	12	3	10	12B	B	5	2.01875	3321.6	0.759375	2118.64	9.84754	722.191	773.707	0.249927	1570.46	0.158582	1236.87	0.498437	0.948438	0.453125	20.664	640	1292	486	319	607	290	24.6904	65.6378
	HIS3	YOR202W	12	16	8	12D	H	4	2.08614	3973.2	0.758427	2032.1	10.2223	797.783	672.911	0.24431	1780.09	0.174153	1143.15	0.531835	0.945693	0.432584	31.8277	534	1114	405	284	505	231	25.4937	70.1234
	MDM38	YOL027C	12	13	6	12B	G	3	2.01345	4452.45	0.757848	2675.33	10.9526	956.769	831.006	0.249542	2110.15	0.146584	1410.62	0.334081	0.950673	0.401345	24.7184	446	898	338	149	424	179	16.5924	44.0829
		YNR021W	12	3	18	12B	B	9	1.9849	3063.56	0.756711	2047.93	10.0486	644.048	719.687	0.254946	1495.56	0.177943	1179.09	0.533557	0.934564	0.437919	24.7588	596	1183	451	318	557	261	26.8808	70.51
	IST3	YIR005W	7	3	21	7A	B	11	1.98837	3536.13	0.755814	3292.93	14.4237	910.373	852.658	0.17896	1630.58	0.07401	1498.35	0.189922	0.945736	0.344961	58.8897	258	513	195	49	244	89	9.55163	25.1281
	HIS3	YOR202W	12	1	20	12B	A	10	1.96678	3142.5	0.754153	2168.87	10.0116	677.204	746.736	0.254167	1528.43	0.181465	1228.84	0.5	0.940199	0.428571	56.5066	602	1184	454	301	566	258	25.4223	66.2995
	SEO1	YAL067C	1	11	22	1B	F	11	2.14031	3776.19	0.752784	2104.32	10.9653	739.464	699.178	0.247328	1633.29	0.170949	1189.16	0.503341	0.926503	0.427617	20.2237	449	961	338	226	416	192	23.5172	66.8639
	HIS3	YOR202W	11	16	12	11D	H	6	2.09524	3786.05	0.752381	2206.21	10.1282	805.696	712.029	0.243682	1730.1	0.160379	1197.95	0.504762	0.95619	0.413333	27.4408	525	1100	395	265	502	217	24.0909	67.0886
	HIS3	YOR202W	12	1	22	12B	A	11	2.04255	3510.45	0.751227	2183.33	9.88872	733.5	745.294	0.257584	1653.26	0.16087	1194.91	0.461538	0.952537	0.422259	25.923	611	1248	459	282	582	258	22.5961	61.4379
	HIS3	YOR202W	5	15	24	5B	H	12	1.83595	3540.78	0.750436	2089.68	10.4622	794.611	680.374	0.23943	1711.48	0.169674	1159.91	0.446771	0.870855	0.420593	25.04	573	1052	430	256	499	241	24.3346	59.5349
	GPD2	YOL059W	12	5	17	12A	C	9	1.76229	3219.65	0.75	2490.71	12.0341	690.134	875.017	0.243843	1577.73	0.08338	1439.16	0.270492	0.877049	0.434426	26.8887	244	430	183	66	214	106	15.3488	36.0656
	TGL2	YDR058C	3	15	20	3B	H	10	2.00199	3911.26	0.749503	2099.19	10.1514	829.302	681.618	0.247073	1838.49	0.195372	1167.49	0.532803	0.940358	0.419483	30.8707	503	1007	377	268	473	211	26.6137	71.0875
	HIS3	YOR202W	3	5	24	3B	C	12	2.17429	5022.83	0.749455	2452.48	10.9083	997.69	700.832	0.255857	2234.55	0.174695	1217.58	0.472767	0.941176	0.3878	44.5533	459	998	344	217	432	178	21.7435	63.0814
	BEM1	YBR200W	1	12	23	1C	F	12	2.11783	4274.72	0.748408	2869.99	15.7899	877.068	803.475	0.243562	1800.8	0.157468	1379.33	0.477707	0.898089	0.382166	32.4962	314	665	235	150	282	120	22.5564	63.8298
	PTP1	YDL230W	3	7	6	3B	D	3	2.07558	5033.45	0.748062	2106.28	10.9892	981.215	664.712	0.257982	2214.58	0.173508	1156.95	0.554264	0.912791	0.416667	34.5832	516	1071	386	286	471	215	26.704	74.0933
	MAF1	YDR005C	3	11	18	3B	F	9	2.22913	5199.44	0.747573	2184.51	10.8814	1063.89	704.439	0.242127	2271.05	0.156998	1182.76	0.458252	0.96699	0.41165	69.2315	515	1148	385	236	498	212	20.5575	61.2986
	MRP13	YGR084C	5	6	15	5C	C	8	1.92294	3236.65	0.747312	2137.03	11.4276	640.609	588.284	0.25218	1475.82	0.192414	1058.53	0.501792	0.878136	0.388889	23.5372	558	1073	417	280	490	217	26.0951	67.1463
	TPS3	YMR261C	11	5	16	11B	C	8	1.93554	3326.08	0.744015	1991.82	9.9716	657.429	579.635	0.258724	1548.1	0.200657	1051.51	0.537753	0.889503	0.406998	41.9285	543	1051	404	292	483	221	27.7831	72.2772
	HGH1	YGR187C	6	5	14	6B	C	7	2.16518	4081.75	0.743304	1742.55	11.4028	771.355	567.942	0.261048	1789.25	0.208018	1064.46	0.551339	0.939732	0.466518	36.606	448	970	333	247	421	209	25.4639	74.1741
	RTN2	YDL204W	3	5	16	3B	C	8	2.12228	4148.53	0.742044	2004.1	10.3861	842.435	658.231	0.244168	1831	0.188351	1126.05	0.541039	0.922948	0.420436	29.9333	597	1267	443	323	551	251	25.4933	72.912
		YCL075W	2	9	21	2A	E	11	1.93165	3567.38	0.741772	1955.03	8.87608	821.907	668.077	0.25497	1734.7	0.191177	1091.08	0.525316	0.920253	0.421519	29.5635	790	1526	586	415	727	333	27.1953	70.8191
	ATG4	YNL223W	11	12	18	11D	F	9	1.92144	3559.92	0.740977	1953.35	10.7272	719.314	669.953	0.240053	1682.09	0.17528	1173.65	0.464968	0.906582	0.44586	29.8831	471	905	349	219	427	210	24.1989	62.7507
	RCR2	YDR003W	3	11	22	3B	F	11	2.03119	4050.3	0.740741	1981.39	10.3848	797.714	652.144	0.251055	1834.2	0.19513	1129.78	0.538012	0.916179	0.430799	31.7175	513	1042	380	276	470	221	26.4875	72.6316
	HIS3	YOR202W	12	1	2	12B	A	1	2.39219	4466.21	0.740625	2209.39	10.243	848.106	747.874	0.256762	1842	0.169849	1214.67	0.529687	0.9875	0.4125	20.9762	640	1531	474	339	632	264	22.1424	71.5189
	MSN5	YDR335W	3	4	3	3C	B	2	1.82635	3793.22	0.739521	2080.29	12.9367	715.018	650.818	0.232424	1700.48	0.194588	1206.65	0.535928	0.853293	0.44012	21.6564	334	610	247	179	285	147	29.3443	72.4696
	FMP45	YDL222C	3	7	18	3B	D	9	2.00203	3958.33	0.736308	2004.62	10.9308	799.635	654.636	0.25289	1808.88	0.198036	1137.53	0.549696	0.912779	0.425963	32.249	493	987	363	271	450	210	27.457	74.6557
	AHA1	YDR214W	3	4	6	3D	B	3	2.04027	4523.81	0.736018	1736.3	11.7128	792.035	592.432	0.277339	2105.92	0.185962	1084.3	0.527964	0.928412	0.46085	30.0666	447	912	329	236	415	206	25.8772	71.7325
	FMP18	YKR065C	8	4	17	8C	B	9	1.8688	3198.66	0.736	1868.89	10.231	673.405	653.418	0.255204	1558.07	0.188698	1100.18	0.48	0.9008	0.448	28.9828	625	1168	460	300	563	280	25.6849	65.2174
	ARR4	YDL100C	2	4	11	2C	B	6	2.28019	4222.89	0.73591	1866.02	10.5573	792.885	648.598	0.277226	1784.02	0.228875	1134.8	0.547504	0.969404	0.454106	53.2353	621	1416	457	340	602	282	24.0113	74.3982
	PFK26	YIL107C	7	7	6	7B	D	3	2.08205	4235.52	0.735897	1923.12	11.5748	821.225	639.357	0.25652	1901.36	0.180019	1108.22	0.541026	0.915385	0.433333	29.6479	390	812	287	211	357	169	25.9852	73.5193
		YIL064W	7	3	20	7B	B	10	2.19965	4175.19	0.735552	2050.57	10.555	793.928	663.921	0.247281	1791.25	0.190937	1131.38	0.516637	0.931699	0.416813	34.9857	571	1256	420	295	532	238	23.4872	70.238
	TOP1	YOL006C	12	11	18	12B	F	9	1.95149	4119.77	0.731343	2598.65	13.0451	809.77	767.09	0.243596	1912.53	0.097299	1306.83	0.231343	0.91791	0.380597	23.0875	134	261.5	98	31	123	51	11.8547	31.6326
		YIL077C	7	5	22	7B	C	11	2.21442	4456.33	0.73055	2188.38	10.5436	865.006	704.014	0.241423	1928.86	0.199597	1222.93	0.542694	0.948767	0.413662	30.315	527	1167	385	286	500	218	24.5073	74.2857
	MSC2	YDR205W	3	4	18	3D	B	9	2.02469	3393.55	0.730453	1741.94	11.4877	673.948	590.609	0.262969	1533.21	0.178949	1030.11	0.524691	0.915638	0.438272	28.9137	486	984	355	255	445	213	25.9146	71.8309
	RPL40A	YIL148W	7	13	22	7B	G	11	2.0648	3596.09	0.730022	2160	11.7758	783.356	745.05	0.212364	1607.84	0.082394	1250.5	0.24406	0.943844	0.425486	30.6247	231.5	478	169	56.5	218.5	98.5	11.8201	33.4319
	ENT5	YDR153C	3	13	13	3A	G	7	2.06312	3931.75	0.729783	2034.1	10.6402	815.058	663.184	0.242129	1810.85	0.193063	1136.92	0.481262	0.944773	0.420118	52.3737	507	1046	370	244	479	213	23.3269	65.9459
		YJL120W	14	15	13	14A	H	7	2.07179	3059.45	0.728205	1876.36	12.2727	537.553	585.743	0.257167	1323.57	0.20128	1064.09	0.546154	0.897436	0.417949	63.5453	390	808	284	213	350	163	26.3614	75
	RRD1	YIL153W	7	13	16	7B	G	8	2.21829	4026.18	0.727651	2088.85	11.7832	725.995	699.665	0.243116	1588.14	0.184284	1156.05	0.519751	0.881497	0.407484	35.3412	481	1067	350	250	424	196	23.4302	71.4286
		YMR320W	11	13	8	11B	G	4	1.99827	3406.78	0.72617	1965.11	10.0014	705.474	630.366	0.242943	1597.95	0.176211	1063.85	0.483536	0.920277	0.40208	22.383	577	1153	419	279	531	232	24.1978	66.5872
	HOC1	YJR075W	7	12	19	7C	F	10	2.29511	4628.43	0.725564	2250.64	14.1357	911.337	665.398	0.239473	1894.37	0.181481	1161.08	0.545113	0.939223	0.392231	48.0047	266	610.5	193	145	249.833	104.333	23.751	75.1296
	YMR1	YJR110W	8	3	10	8B	B	5	1.95082	3386.49	0.724954	1832.27	10.3583	661.58	596.221	0.24658	1570.19	0.183954	1045.94	0.520947	0.905282	0.42623	36.2905	549	1071	398	286	497	234	26.704	71.8593
		YBL081W	1	11	23	1A	F	12	2.5112	4966.11	0.723014	2037.29	11.3189	969.846	731.669	0.242447	1917.36	0.155962	1174.92	0.556008	0.965377	0.415479	43.0233	491	1233	355	273	474	204	22.1411	76.9014
	KTR2	YKR061W	8	4	21	8C	B	11	2.28846	4237.47	0.722028	2032.83	12.185	790.979	567.017	0.249477	1715.45	0.169635	981.92	0.437063	0.937063	0.356643	31.5595	572	1309	413	250	536	204	19.0985	60.5327
	TFP1	YDL185W	3	3	22	3B	B	11	2.31206	5028.65	0.721631	2020.16	10.6125	994.204	720.108	0.241163	2102.11	0.157457	1189.83	0.468085	0.955674	0.429078	56.6833	564	1304	407	264	539	242	20.2454	64.8649
	MDM34	YGL219C	5	4	16	5D	B	8	1.93521	4424.18	0.721127	2002.48	11.3441	953.746	657.521	0.247777	2262.99	0.211536	1183.84	0.419718	0.971831	0.430986	28.7402	355	687	256	149	345	153	21.6885	58.2031
	SRO77	YBL106C	1	13	7	1A	G	4	2.1494	4414.9	0.721116	2021.01	11.0524	927.613	721.653	0.243535	1968.82	0.15265	1194	0.466135	0.944223	0.436255	26.2679	502	1079	362	234	474	219	21.6867	64.6408
	HIS3	YOR202W	1	1	22	1B	A	11	2.07292	3558.31	0.720486	2040.7	9.80605	749.463	759.043	0.253474	1645.75	0.172351	1231.16	0.506944	0.946181	0.4375	21.7486	576	1194	415	292	545	252	24.4556	70.3614
		YNL155W	11	4	18	11D	B	9	2.08333	3775.47	0.720238	1934.55	10.848	749.42	681.323	0.247547	1717.13	0.153345	1143.4	0.531746	0.946429	0.428571	29.5973	504	1050	363	268	477	216	25.5238	73.8292
	HIS3	YOR202W	1	1	14	1B	A	7	2.3301	4281.05	0.720065	2249.81	9.97639	842.906	750.517	0.244159	1762.98	0.152006	1218.71	0.478964	0.954693	0.39644	21.2368	618	1440	445	296	590	245	20.5555	66.5168
	HIS3	YOR202W	3	16	19	3C	H	10	1.98	3918.4	0.72	2354.59	12.4253	747.54	607.426	0.247557	1762.74	0.228651	1164.46	0.5425	0.89	0.3825	30.9193	400	792	288	217	356	153	27.399	75.3472
	HIS3	YOR202W	12	3	1	12A	B	1	2.36779	4577.32	0.71875	2200.77	11.708	854.582	704.551	0.261231	1943.5	0.151699	1167.18	0.475962	0.978365	0.389423	44.4072	416	985	299	198	407	162	20.1015	66.2208
		YNL195C	11	8	14	11D	D	7	1.98106	3661.38	0.717803	1929.55	10.4709	764.935	668.445	0.24321	1719.4	0.167216	1131.25	0.481061	0.929924	0.426136	30.9193	528	1046	379	254	491	225	24.283	67.0185
	HIS3	YOR202W	3	1	14	3B	A	7	2.14145	3974.43	0.717105	1934.53	10.9093	792.252	674.665	0.249565	1738.8	0.185726	1134.44	0.524671	0.9375	0.430921	58.0259	608	1302	436	319	570	262	24.5008	73.1652
	NTG2	YOL043C	12	15	4	12B	H	2	1.96406	3133.17	0.715625	2027.27	9.81477	702.94	760.755	0.25333	1514.13	0.150759	1207.72	0.457813	0.94375	0.434375	23.7065	640	1257	458	293	604	278	23.3095	63.9739
		YNL165W	11	4	6	11D	B	3	2.11285	3842.2	0.715278	1922.35	10.3413	803.082	699.778	0.253337	1767.27	0.167402	1172.51	0.489583	0.967014	0.444444	23.6854	576	1217	412	282	557	256	23.1717	68.4465
	HIS3	YOR202W	12	1	17	12A	A	9	1.94444	3107.67	0.715278	2059.27	9.97774	672.72	750.517	0.258409	1512.55	0.167853	1216.03	0.456597	0.932292	0.428819	59.5987	576	1120	412	263	537	247	23.4821	63.8349
	CWP2	YKL096W-A	8	7	15	8A	D	8	2.00354	3301.04	0.715044	1969.73	10.4971	660.35	584.493	0.241559	1470.81	0.195759	1033.02	0.500885	0.904425	0.389381	29.3258	565	1132	404	283	511	220	25	70.0495
	SGT2	YOR007C	12	4	22	12D	B	11	2.29502	4931.01	0.714559	2099.41	10.6296	928.708	659.552	0.254605	2103.28	0.178417	1135.16	0.492337	0.963602	0.396552	51.9134	522	1198	373	257	503	207	21.4524	68.9008
	SNC2	YOR327C	13	3	3	13A	B	2	1.80252	3435.1	0.714286	1668.41	10.5168	808.176	595.82	0.269135	1776.55	0.196788	1036.16	0.527311	0.928571	0.445378	28.5482	476	858	340	251	442	212	29.2541	73.8235
		YOR071C	12	14	20	12D	G	10	2.0371	3861.03	0.713322	1948.16	9.82689	822.326	689.951	0.247291	1779.35	0.173127	1145.73	0.531197	0.935919	0.424958	27.0555	593	1208	423	315	555	252	26.0762	74.4681
	MDM39	YGL020C	5	11	6	5B	F	3	2.39604	5700.97	0.712871	1925	12.887	926.228	594.93	0.270233	2272.73	0.227388	1185.11	0.534653	0.993399	0.455446	26.7395	303	726	216	162	301	138	22.314	75
	CIS1	YDR022C	3	13	16	3B	G	8	2.13189	4955.47	0.712598	1912.9	10.8572	950.739	668.192	0.244881	2185.64	0.177258	1160.47	0.503937	0.937008	0.433071	38.8973	508	1083	362	256	476	220	23.638	70.7183
	ORM1	YGR038W	5	2	23	5C	A	12	2.21256	4514.5	0.71256	2181.2	11.5537	829.545	638.135	0.255116	1926.78	0.204894	1148.12	0.427536	0.929952	0.379227	20.9285	414	916	295	177	385	157	19.3231	60
	RPL22A	YLR061W	9	13	10	9B	G	5	1.59425	1774.61	0.71246	2619.17	14.2418	423.614	727.66	0.23118	968.505	0.103428	1367.49	0.153355	0.86262	0.383387	20.7133	156.5	249.5	111.5	24	135	60	9.61926	21.5247
	HIS3	YOR202W	1	1	6	1B	A	3	2.25394	3915.75	0.711356	2015.11	9.93716	776.527	736.511	0.248716	1647.49	0.18847	1194.58	0.509464	0.954259	0.422713	62.2656	634	1429	451	323	605	268	22.6032	71.6187
	SLM4	YBR077C	1	10	12	1D	E	6	2.16284	3395.07	0.711009	2034.73	13.4379	701.724	619.779	0.250502	1493.53	0.210737	1103.2	0.518349	0.93578	0.392202	63.6318	436	943	310	226	408	171	23.9661	72.9033
	DCW1	YKL046C	8	15	22	8B	H	11	1.88412	3227.49	0.709585	1839.73	9.30258	709.724	672.789	0.253639	1607.06	0.199447	1135.71	0.516452	0.918455	0.443491	28.7054	699	1317	496	361	642	310	27.4108	72.7823
	HIS3	YOR202W	1	1	18	1B	A	9	2.24848	3730.38	0.708841	2125.61	10.2411	743.962	705.228	0.24148	1579.58	0.162471	1162.11	0.521341	0.960366	0.402439	62.3217	656	1475	465	342	630	264	23.1864	73.5484
	SUM1	YDR310C	3	2	13	3C	A	7	2.17791	4088.77	0.708589	1581.23	12.2605	750.601	520.313	0.268704	1804.05	0.181106	965.711	0.552147	0.972393	0.43865	28.3019	326	710	231	180	317	143	25.3521	77.922
		YNL143C	11	2	8	11D	A	4	2.20333	4016.42	0.708333	1962	10.2294	787.224	707.143	0.255193	1769.8	0.188517	1176.15	0.466667	0.955	0.425	25.2587	600	1322	425	280	573	255	21.18	65.8824
		YLR255C	9	8	16	9D	D	8	1.99577	3599.37	0.708245	1871.69	10.9475	721.73	607.239	0.253316	1624.15	0.162593	1049.83	0.458774	0.906977	0.408034	25.7294	473	944	335	217	429	193	22.9873	64.7762
	KAP120	YPL125W	13	12	20	13D	F	10	2.0438	4355.92	0.708029	2077.57	10.9549	872.561	664.866	0.259743	2054.11	0.185151	1187.73	0.474453	0.948905	0.416058	47.0213	411	840	291	195	390	171	23.2143	67.0104
		YKL075C	8	5	21	8A	C	11	1.9156	3190.07	0.705882	2422.99	12.4671	615.686	594.499	0.244165	1473.86	0.195335	1150.52	0.493606	0.879795	0.347826	29.3769	391	749	276	193	344	136	25.7677	69.9276
	SDL1	YIL168W	7	15	10	7B	H	5	2.04971	4271.88	0.705545	2073.19	10.6611	883.255	699.817	0.255058	1937.04	0.156517	1191.74	0.445507	0.929254	0.407266	30.0832	523	1072	369	233	486	213	21.7351	63.1437
		YLR021W	9	7	4	9B	D	2	1.99281	2755.01	0.705036	1889.44	11.6826	506.86	650.131	0.259671	1242.48	0.155373	1127.09	0.505995	0.894484	0.426859	20.4206	417	831	294	211	373	178	25.3911	71.7687
		YOR314W	13	3	21	13A	B	11	2.34896	4928.93	0.703125	2139.57	11.7994	906.581	666.214	0.253005	2052.99	0.17756	1175	0.471354	0.979167	0.390625	23.6008	384	902	270	181	376	150	20.0665	67.037
	RPP2A	YOL039W	12	15	10	12B	H	5	1.81438	3042.72	0.703016	2258.92	11.8281	647.194	741.976	0.232645	1472	0.111366	1275.29	0.287703	0.87935	0.401392	47.8898	215.5	391	151.5	62	189.5	86.5	15.8568	40.9241
	HIS3	YOR202W	12	1	10	12B	A	5	1.9953	3281.6	0.702194	2097.52	9.93267	713.737	759.531	0.255769	1569.75	0.165891	1221.66	0.435737	0.952978	0.410658	78.5684	638	1273	448	278	608	262	21.8382	62.0536
		YDR537C	4	15	10	4B	H	5	2.06593	4122.57	0.701099	2044.96	11.6373	829.62	712.17	0.258034	1849.67	0.171474	1214.02	0.492308	0.923077	0.421978	26.6271	455	940	319	224	420	192	23.8298	70.2195
		YAR030C	1	13	18	1B	G	9	1.89613	3388.58	0.700611	2079.26	10.4933	722.805	691.264	0.239518	1596.32	0.15623	1160.34	0.458248	0.91446	0.397149	24.8395	491	931	344	225	449	195	24.1675	65.4069
		YDR278C	3	12	4	3D	F	2	2.06434	4484.95	0.699732	1908.45	12.4578	833.027	620.099	0.263375	1958.05	0.172359	1130.3	0.442359	0.922252	0.420912	32.3728	373	770	261	165	344	157	21.4286	63.2183
	BMH1	YER177W	4	6	23	4C	C	12	2.04943	4498.08	0.69962	2621.07	11.7973	861.969	684.867	0.231877	2048.9	0.174073	1240.17	0.330798	0.91635	0.342205	32	263	539	184	87	241	90	16.141	47.2825
	ABM1	YJR108W	8	3	14	8B	B	7	2.09263	3593.96	0.699433	1901.38	10.6304	691.342	640.926	0.238768	1545.67	0.173481	1094.12	0.531191	0.924386	0.413989	34.6121	529	1107	370	281	489	219	25.3839	75.9459
		YPR045C	14	9	2	14B	E	1	1.92105	3201.75	0.699248	3396.14	16.6729	724.205	871.318	0.20438	1402.84	0.091754	1443.75	0.203008	0.860902	0.308271	19.0788	266	511	186	54	229	82	10.5675	29.0323
		YDL199C	3	3	2	3B	B	1	1.9387	3993.68	0.699234	2017.36	10.5442	851.383	712.591	0.239643	1851.65	0.162462	1200.43	0.498084	0.90613	0.423372	28.4605	522	1012	365	260	473	221	25.6917	71.2328
		YOL003C	12	11	22	12B	F	11	1.98548	3365.16	0.69873	2072.85	10.4408	722.936	710.098	0.256203	1639.21	0.16329	1207.08	0.451906	0.947368	0.411978	56.1694	551	1094	385	249	522	227	22.7605	64.6753
	HIS3	YOR202W	11	6	24	11D	C	12	2.09772	4088.76	0.698697	1975.25	10.2034	863.972	720.736	0.250635	1880.2	0.159896	1173.21	0.503257	0.946254	0.420195	22.6936	614	1288	429	309	581	258	23.9907	72.0279
	CRN1	YLR429W	10	5	22	10B	C	11	1.98103	3738.47	0.698292	2058.68	10.3689	803.046	699.257	0.245397	1738.35	0.185984	1203.58	0.497154	0.941176	0.41556	29.3769	527	1044	368	262	496	219	25.0958	71.1957
	SHE1	YBL031W	1	3	5	1A	B	3	2.20755	4198.29	0.698113	2391.03	11.827	838.722	682.172	0.226222	1820.7	0.140849	1209.03	0.415094	0.946541	0.383648	26.0384	318	702	222	132	301	122	18.8034	59.4594
		YBR013C	1	15	9	1A	H	5	2.13404	4910.74	0.697872	1938.96	10.7596	1008.49	727.767	0.25317	2153.84	0.155381	1216.73	0.465957	0.953191	0.440426	25.807	470	1003	328	219	448	207	21.8345	66.7683
	HIS3	YOR202W	3	1	7	3A	A	4	2.21787	4788.63	0.697168	1930.26	10.6301	889.23	670.175	0.243263	2023.84	0.178245	1154.33	0.477124	0.956427	0.418301	22.4944	459	1018	320	219	439	192	21.5128	68.4374
	GAL83	YER027C	4	13	11	4A	G	6	1.86872	3429.25	0.696921	1873.98	9.83012	761.615	638.311	0.254539	1704.76	0.175183	1070.53	0.508914	0.933549	0.408428	43.2782	617	1153	430	314	576	252	27.2333	73.0232
	HRB1	YNL004W	11	15	20	11B	H	10	2.02969	3765.07	0.696875	1942	9.57474	802.338	735.295	0.253378	1751.42	0.151896	1174.53	0.514062	0.9375	0.425	24.454	640	1299	446	329	600	272	25.3271	73.7667
	YCF1	YDR135C	3	11	15	3A	F	8	1.91681	3397.2	0.696707	1884.34	10.3347	726.225	635.676	0.249272	1652.37	0.176301	1103.33	0.476603	0.925477	0.415945	27.7308	577	1106	402	275	534	240	24.8644	68.408
	SKO1	YNL167C	11	4	2	11D	B	1	2.00853	3309.34	0.696246	1942.89	10.8161	738.994	728.031	0.244233	1548.86	0.16926	1191.24	0.493174	0.943686	0.430034	43.8748	586	1177	408	289	553	252	24.554	70.8333
		YER121W	4	12	6	4D	F	3	1.95976	3537.41	0.696177	1856.47	10.5476	740.468	640.949	0.245775	1654.99	0.188243	1107.01	0.50503	0.917505	0.424547	53.9073	497	974	346	251	456	211	25.77	72.5433
	HIS3	YOR202W	3	1	16	3B	A	8	2.29447	5200.58	0.695652	2029.45	10.6376	997.733	721.511	0.250818	2181.29	0.172129	1211.92	0.48419	0.962451	0.422925	33.4365	506	1161	352	245	487	214	21.1025	69.6023
	HIS3	YOR202W	3	1	3	3A	A	2	2.07609	3942.59	0.695652	1912.18	10.0726	794.097	680.032	0.251219	1807.22	0.19762	1175.67	0.543478	0.95471	0.432971	20.6882	552	1146	384	300	527	239	26.178	78.125
	IPT1	YDR072C	3	15	2	3B	H	1	2.0678	4363.61	0.694915	2103.24	11.2394	886.729	660.974	0.24023	1975.32	0.153319	1147.4	0.464891	0.924939	0.389831	27.6767	413	854	287	192	382	161	22.4824	66.899
	HIS3	YOR202W	3	10	24	3D	E	12	2.03125	3529.97	0.694853	1887.39	10.9477	695.961	613.101	0.258517	1577.18	0.174551	1052.71	0.498162	0.904412	0.402574	58.0861	544	1105	378	271	492	219	24.5249	71.6931
	RBF17	YOR252W	13	7	2	13B	D	1	2.27888	4730.84	0.693227	1845.59	11.0599	923.146	641.314	0.255752	2029.06	0.173496	1105.09	0.494024	0.964143	0.424303	25.8263	502	1144	348	248	484	213	21.6783	71.2644
	ARX1	YDR101C	3	5	5	3A	C	3	1.9527	3532.7	0.692568	1930.1	10.7209	712.025	634.68	0.251969	1611.08	0.200879	1102.43	0.496622	0.886824	0.403716	21.3542	592	1156	410	294	525	239	25.4325	71.7073
	PRM6	YML047C	10	15	8	10B	H	4	2.09734	4051.65	0.692478	2066.32	10.9277	820.649	686.767	0.249526	1810.2	0.176839	1187.11	0.502212	0.929204	0.402655	52.8205	452	948	313	227	420	182	23.9451	72.5239
		YOL159C	12	2	18	12D	A	9	2.1343	3774.79	0.692149	1924.22	10.6278	724.01	657.498	0.252017	1663.4	0.18845	1135.58	0.47314	0.93595	0.409091	26.3439	484	1033	335	229	453	198	22.1684	68.3581
	GUD1	YDL238C	3	9	14	3B	E	7	1.89206	3826.58	0.690428	1836.92	10.4456	862.802	657.063	0.246492	1879.79	0.186203	1120.94	0.507128	0.930754	0.425662	36.8103	491	929	339	249	457	209	26.803	73.4513
	AVT7	YIL088C	7	5	12	7B	C	6	2.28474	4608.96	0.690205	1898.6	11.4501	822.879	644.981	0.246444	1859.07	0.173409	1096.98	0.480638	0.936219	0.403189	33.1813	439	1003	303	211	411	177	21.0369	69.637
	TUL1	YKL034W	8	13	16	8B	G	8	1.97855	3606.68	0.689769	1899.31	10.1668	744.494	674.93	0.241275	1653.39	0.180726	1137.55	0.471947	0.917492	0.415842	32.6343	606	1199	418	286	556	252	23.8532	68.421
	TGS1	YPL157W	13	2	23	13C	A	12	1.81035	2340.25	0.689655	2476.18	11.6869	584.155	870.633	0.22594	1177.49	0.07947	1425.42	0.23399	0.921182	0.413793	70.2211	406	735	280	95	374	168	12.9252	33.9286
	BUB3	YOR026W	12	6	6	12D	C	3	2.2799	4613.12	0.689567	3772.5	13.8911	976.099	667.127	0.220044	1909.81	0.158029	1374.52	0.277354	0.954198	0.267176	29.5485	196.5	448	135.5	54.5	187.5	52.5	12.1652	40.2215
	SEC72	YLR292C	9	12	4	9D	F	2	2.20102	4448.77	0.689567	2220.82	12.0148	792.39	638.597	0.261835	1888.39	0.185223	1168.38	0.483461	0.926209	0.389313	27.2764	393	865	271	190	364	153	21.9653	70.1108
	RAD61	YDR014W	3	11	4	3B	F	2	2.15297	4482.15	0.689498	2064.62	11.3238	870.167	678.035	0.245584	1942.89	0.165561	1168.33	0.5	0.93379	0.399543	31.9218	438	943	302	219	409	175	23.2238	72.5165
	CPR1	YDR155C	3	13	9	3A	G	5	2.05727	4602.89	0.689427	1911.55	11.1543	838.952	628.999	0.248381	2025.53	0.185722	1142.22	0.477974	0.911894	0.418502	20.8567	454	934	313	217	414	190	23.2334	69.3292
	SWD1	YAR003W	1	11	14	1B	F	7	1.87565	3728.75	0.689119	2161.09	11.7279	795.382	724.156	0.256927	1750	0.169697	1238.65	0.46114	0.870466	0.404145	49.4065	386	724	266	178	336	156	24.5856	66.9173
		YOL008W	12	11	14	12B	F	7	2.0179	4434.88	0.689038	2355.03	10.9989	924.872	835.595	0.252349	2074.51	0.138463	1374.75	0.369128	0.939597	0.411633	24.96	447	902	308	165	420	184	18.2927	53.5715
	SOL1	YNR034W	12	5	18	12B	C	9	1.85714	3029.82	0.688468	1922.39	10.105	662.669	725.432	0.264625	1581.57	0.180678	1210.06	0.488812	0.92599	0.437177	58.9746	581	1079	400	284	538	254	26.3206	71
		YER079W	4	6	2	4D	C	1	2.13598	3845.11	0.688285	1871.13	10.9897	752.742	634.542	0.239765	1702.37	0.173205	1097.59	0.483264	0.935146	0.410042	28.6007	478	1021	329	231	447	196	22.6249	70.2128
	DRS2	YAL026C	1	5	12	1B	C	6	1.96659	4017.05	0.688196	1904.88	10.6777	809.819	652.257	0.254394	1872.63	0.194238	1127.62	0.478842	0.930958	0.4098	18.868	449	883	309	215	418	184	24.3488	69.5793
	HIS3	YOR202W	10	1	12	10B	A	6	2.33525	5463.66	0.687739	1996.69	10.2644	1074.13	738.092	0.25901	2282.21	0.161923	1204.25	0.48659	0.975096	0.417625	40.9756	522	1219	359	254	509	218	20.8368	70.7521
	RPL16A	YIL133C	7	11	20	7B	F	10	2.01798	3638.73	0.68764	2244.44	10.562	758.558	698.204	0.245442	1685.63	0.153783	1220.51	0.373034	0.937079	0.382022	32.0468	445	898	306	166	417	170	18.4855	54.2484
		YJL217W	7	4	21	7C	B	11	1.88987	3613.46	0.687225	1922.41	10.949	722.097	617.796	0.251938	1724.1	0.167626	1091.13	0.451542	0.900881	0.394273	28.1425	454	858	312	205	409	179	23.8928	65.7051
	RPL6B	YLR448W	10	7	14	10B	D	7	1.93465	3186.5	0.687129	2385.74	11.8096	757.335	741.332	0.220442	1525.36	0.091378	1259.2	0.233663	0.930693	0.372277	31.5778	252.5	488.5	173.5	59	235	94	12.0778	34.0057
	PRM9	YAR031W	1	13	16	1B	G	8	2.12681	3937.17	0.686594	1880.39	10.3779	800.84	724.324	0.256899	1748.01	0.163837	1179.69	0.474638	0.949275	0.432971	63.4586	552	1174	379	262	524	239	22.3169	69.1294
	COS10	YNR075W	12	9	6	12B	E	3	1.88235	3181.82	0.686275	2170.7	10.7871	689.435	713.5	0.24479	1530.4	0.155738	1217.29	0.45098	0.912854	0.3878	24.1661	459	864	315	207	419	178	23.9583	65.7142
	RPN14	YGL004C	5	9	8	5B	E	4	1.85202	3481.37	0.686099	1962.45	11.1518	742.456	618.252	0.271027	1699.21	0.17607	1095.38	0.446188	0.90583	0.399103	22.5389	446	826	306	199	404	178	24.092	65.0326
	SPT23	YKL020C	8	11	14	8B	F	7	1.9744	3459.25	0.686007	2089.5	10.2299	740.887	646.294	0.243407	1621.91	0.1837	1093.11	0.457338	0.923208	0.390785	32.3265	586	1157	402	268	541	229	23.1634	66.6667
		YDR063W	3	15	14	3B	H	7	2.00437	4680.21	0.68559	2010.77	11.95	931.476	666.62	0.246946	2173.11	0.201374	1190.3	0.524017	0.923581	0.408297	35.4542	458	918	314	240	423	187	26.1438	76.433
	IMD3	YLR432W	10	5	18	10B	C	9	2.01042	3591.36	0.685417	1881.75	10.8991	736.993	654.236	0.250665	1637.99	0.182265	1152.21	0.54375	0.910417	0.420833	32.0624	480	965	329	261	437	202	27.0466	79.3313
		YJL152W	7	8	8	7D	D	4	2.09483	3866.84	0.685345	1724.41	10.4388	749.374	629.026	0.250804	1723.22	0.180202	1083.19	0.506466	0.922414	0.431034	24.7992	464	972	318	235	428	200	24.177	73.8994
	FIG4	YNL325C	11	10	11	11C	E	6	2.19778	3345.69	0.684444	1821.45	11.1367	625.944	587.541	0.2437	1362.55	0.148309	986.418	0.515556	0.891111	0.377778	20.4695	450	989	308	232	401	170	23.4581	75.3248
		YCL076W	2	9	19	2A	E	10	1.93885	3516.02	0.684076	1816.92	8.93227	809.319	653.213	0.243512	1648.64	0.168757	1036.26	0.480255	0.89172	0.398726	39.9124	785	1522	537	377	700	313	24.77	70.2049
	HIS3	YOR202W	13	1	18	13B	A	9	2.25	4241.24	0.682971	1819.21	10.4158	818.55	646.084	0.246583	1784.87	0.162947	1087.43	0.512681	0.951087	0.413043	60.6383	552	1242	377	283	525	228	22.7858	75.0663
	MCM21	YDR318W	3	4	21	3C	B	11	2.08532	4026.09	0.682594	3287.86	13.3185	786.418	588.238	0.234085	1716	0.208332	1249.98	0.443686	0.921502	0.293515	32.3883	293	611	200	130	270	86	21.2766	65
	HIS3	YOR202W	3	5	1	3A	C	1	2.02689	3447.06	0.682353	1904.17	10.3278	708.985	639.375	0.242933	1564.45	0.205435	1102.1	0.509244	0.921008	0.4	23.4947	595	1206	406	303	548	238	25.1244	74.6306
	NGL1	YOL042W	12	15	6	12B	H	3	2.0321	3627.25	0.682183	1990.43	10.1606	771.473	734.217	0.251808	1680.98	0.180789	1202.03	0.470305	0.935795	0.414125	25.4951	623	1266	425	293	583	258	23.1438	68.9412
		YGR066C	5	4	13	5C	B	7	1.96	3462.31	0.682105	1705.26	11.2003	698.454	597.2	0.257695	1641.41	0.182168	1053.68	0.513684	0.911579	0.425263	23.6643	475	931	324	244	433	202	26.2084	75.3086
		YOR072W	12	14	18	12D	G	9	2.11577	3872.12	0.680639	1807.73	10.4422	775.981	644.059	0.246368	1723.34	0.186754	1101.16	0.483034	0.94012	0.423154	25.4951	501	1060	341	242	471	212	22.8302	70.9677
		YNL134C	11	2	20	11D	A	10	2.13922	3829.76	0.680392	2037.92	10.9029	767.574	698.315	0.242447	1669.41	0.166904	1196.74	0.466667	0.933333	0.407843	28.5832	510	1091	347	238	476	208	21.8149	68.588
		YBR014C	1	15	7	1A	H	4	2.24907	4833.14	0.680297	2121.82	10.3345	1001.79	754.464	0.241081	2055.72	0.144248	1227.23	0.446097	0.959108	0.39777	27.4955	538	1210	366	240	516	214	19.8347	65.5739
	SWI4	YER111C	4	10	4	4D	E	2	2.43836	5149.41	0.679452	2312.83	15.2734	923.503	753.886	0.247624	2000.47	0.158977	1257.21	0.421918	0.939726	0.372603	29.4788	365	890	248	154	343	136	17.3034	62.0968
	RPL23A	YBL087C	1	11	13	1A	F	7	1.98737	3527.1	0.679293	2287.32	10.6146	806.191	762.937	0.232622	1694.64	0.093622	1277.26	0.290404	0.94697	0.391414	42.4971	396	787	269	115	375	155	14.6124	42.7509
	UBR1	YGR184C	6	5	16	6B	C	8	2.48718	5460.86	0.678322	2044.54	11.8716	916.243	639.988	0.263152	2124.86	0.16433	1119.88	0.515152	0.97669	0.384615	42.1663	429	1067	291	221	419	165	20.7123	75.9451
		YNL056W	11	7	21	11A	D	11	1.93289	4498.39	0.677852	1629.36	11.2173	879.862	543.226	0.275283	2192.68	0.198008	1016.73	0.480984	0.935123	0.425056	29.5127	447	864	303	215	418	190	24.8842	70.9571
		YOL163W	12	2	12	12D	A	6	2.09392	3778.48	0.677716	1794.45	10.0787	768.888	667.136	0.251261	1738.38	0.181874	1133.63	0.488029	0.952118	0.430939	50.7839	543	1137	368	265	517	234	23.3069	72.0108
	PLB3	YOL011W	12	11	10	12B	F	5	1.92453	3163.27	0.677673	2065.24	10.01	731.056	753.695	0.251199	1543.93	0.162406	1207.43	0.435535	0.941824	0.407233	22.0681	636	1224	431	277	599	259	22.6307	64.2692
	HIS3	YOR202W	13	1	7	13A	A	4	1.92613	3486.18	0.677477	2015.84	10.5782	763.5	683.562	0.242619	1621.52	0.16259	1158.48	0.428829	0.902703	0.392793	28.6182	555	1069	376	238	501	218	22.2638	63.2979
	GCV1	YDR019C	3	13	20	3B	G	10	2.12391	4916.69	0.677138	2009.7	10.4604	1046.14	704.908	0.248365	2215.67	0.167096	1171.92	0.458988	0.954625	0.403141	31.0805	573	1217	388	263	547	231	21.6105	67.7835
	ALG9	YNL219C	11	12	20	11D	F	10	2.15625	3943.05	0.677083	1843.84	10.6753	763.735	679.017	0.243474	1707.7	0.171342	1153.4	0.479167	0.941667	0.427083	54.8635	480	1035	325	230	452	205	22.2222	70.7693
	HIS3	YOR202W	3	1	8	3B	A	4	2.27713	5196.61	0.676357	1963.98	11.0449	1044.12	730.91	0.253883	2252.36	0.169605	1200.48	0.472868	0.968992	0.414729	33.6749	516	1175	349	244	500	214	20.7659	69.914
		YJL213W	7	2	7	7C	A	4	2.1954	4002.51	0.676245	1786.86	10.6538	759.126	648.742	0.255922	1731.18	0.194988	1110.2	0.505747	0.952107	0.421456	31.8748	522	1146	353	264	497	220	23.0366	74.7875
	YSN1	YNR065C	12	9	22	12B	E	11	1.67395	2597.33	0.67563	2102.47	9.83169	676.704	722.222	0.249052	1465.14	0.170807	1194.44	0.431933	0.929412	0.386555	57.1139	595	996	402	257	553	230	25.8032	63.9304
	ASF2	YDL197C	3	3	4	3B	B	2	2.03512	4012.09	0.67562	2011.75	11.6586	808.686	645.582	0.248067	1820.18	0.157771	1111.79	0.469008	0.919421	0.380165	30.1496	484	985	327	227	445	184	23.0457	69.4189
	HIS3	YOR202W	8	1	8	8B	A	4	2.29245	4621.37	0.675472	2000.1	10.74	861.566	677.681	0.244896	1900.45	0.190847	1158.83	0.450943	0.94717	0.396226	32.187	530	1215	358	239	502	210	19.6708	66.7597
		YNR066C	12	9	20	12B	E	10	1.92989	3283.5	0.675277	2196.75	10.1046	703.784	710.94	0.243536	1586.11	0.168743	1215.11	0.402214	0.916974	0.374539	58.9661	542	1046	366	218	497	203	20.8413	59.5628
	INP54	YOL065C	12	5	5	12A	C	3	2.19911	4332.68	0.674779	2139.47	10.7865	784.558	674.009	0.260751	1854.89	0.17556	1183.1	0.449115	0.960177	0.376106	25.6905	452	994	305	203	434	170	20.4225	66.5573
	HIS3	YOR202W	4	16	10	4D	H	5	2.3403	5437.43	0.674627	2319.65	12.9051	1064.24	639.21	0.250761	2276.39	0.187785	1160.25	0.465672	0.967164	0.355224	30.282	335	784	226	156	324	119	19.898	69.0266
	PDR16	YNL231C	11	12	4	11D	F	2	2.10776	3915.4	0.674569	2088.32	10.5748	782.8	679.244	0.243701	1738.64	0.165861	1177.15	0.428879	0.943966	0.385776	20.8806	464	978	313	199	438	179	20.3476	63.5782
	SAN1	YDR143C	3	11	9	3A	F	5	2.00975	3827.73	0.674464	2104.92	11.5828	849.337	685.773	0.229488	1756.29	0.142258	1182.96	0.393762	0.918129	0.385965	20.445	513	1031	346	202	471	198	19.5926	58.3815
	GUT2	YIL155C	7	13	12	7B	G	6	2.08758	4229.91	0.674134	1944.65	10.752	828.135	648.64	0.244383	1866.56	0.153232	1110.1	0.462322	0.924644	0.395112	33.0908	491	1025	331	227	454	194	22.1464	68.5801
	PPG1	YNR032W	12	5	20	12B	C	10	2.082	3756.67	0.674	2043.63	11.1415	701.523	725.022	0.26531	1656.46	0.164054	1231.87	0.434	0.92	0.406	24.4131	500	1041	337	217	460	203	20.8453	64.3917
	SPS19	YNL202W	11	10	22	11D	E	11	2.04945	3825.63	0.673993	1961.55	10.3293	793.645	667.734	0.24498	1756.66	0.172363	1141.37	0.457875	0.945055	0.395604	29.0517	546	1119	368	250	516	216	22.3413	67.9347
	RPL16B	YNL069C	11	9	23	11A	E	12	1.58529	2209.58	0.673529	2531.63	12.6077	518.256	674.524	0.213656	1155.73	0.10722	1242.74	0.220588	0.823529	0.341176	29.2851	170	269.5	114.5	37.5	140	58	13.9146	32.7511
		YDR332W	3	4	9	3C	B	5	1.66667	3526.64	0.673516	2147.45	13.2101	686.67	649.62	0.224127	1732.68	0.179027	1221.82	0.40411	0.83105	0.392694	25.7595	219	365	147.5	88.5	182	86	24.2466	60.0001
	AVT5	YBL089W	1	11	9	1A	F	5	2.25397	5318.96	0.673469	2021.29	11.4196	1029.17	730.299	0.243778	2258.26	0.156274	1216.14	0.435374	0.952381	0.405896	27.4408	441	994	297	192	420	179	19.3159	64.6465
	HIS3	YOR202W	11	1	23	11A	A	12	2.06897	3222.47	0.673235	2014.59	9.91408	669.507	684.535	0.240378	1437.99	0.160763	1125.85	0.472906	0.922824	0.382594	28.8444	609	1260	410	288	562	233	22.8571	70.2438
	HIS3	YOR202W	3	16	23	3C	H	12	1.93038	3435.1	0.672996	1882.86	11.062	688.694	626.203	0.250471	1599.58	0.169005	1089.47	0.478903	0.894515	0.402954	32.2645	474	915	319	227	424	191	24.8087	71.1599
	MKK1	YOR231W	13	5	6	13B	C	3	2.14022	3963.73	0.671587	1855.72	10.2791	797.673	648.233	0.244281	1743.88	0.177563	1102.69	0.49262	0.948339	0.402214	25.0599	542	1160	364	267	514	218	23.0172	73.3516
		YOR215C	13	3	8	13B	B	4	2.4	5261.51	0.67156	2180.13	10.5805	983.48	713.331	0.250362	2154.91	0.16931	1224.45	0.429358	0.979817	0.379817	22.8035	545	1308	366	234	534	207	17.8899	63.9344
	CTI6	YPL181W	13	4	7	13C	B	4	2.27778	4586.23	0.671111	2085.97	11.4912	844.202	623.563	0.258941	1899.69	0.160359	1073.33	0.46	0.957778	0.355556	24.1661	450	1025	302	207	431	160	20.1951	68.5431
	ECM7	YLR443W	10	7	22	10B	D	11	2.06061	3601.54	0.670232	1968.27	10.6641	759.075	672.03	0.244737	1605.84	0.183968	1147.2	0.515152	0.921569	0.402852	52.6972	561	1156	376	289	517	226	25	76.8617
	MTH1	YDR277C	3	12	6	3D	F	3	1.94748	3434.87	0.670168	1825.03	10.8548	670.824	593.165	0.255597	1579.32	0.189185	1068.69	0.489496	0.89916	0.397059	31.273	476	927	319	233	428	189	25.1349	73.0408
	STE50	YCL032W	2	3	11	2A	B	6	2.45731	5948.64	0.669829	2456.23	12.3461	1176.99	724.048	0.265824	2350.32	0.149826	1185.67	0.436433	0.965844	0.351044	31	527	1295	353	230	509	185	17.7606	65.1559
		YDR056C	3	13	2	3B	G	1	2.0739	4099.21	0.669746	1827.9	11.0185	844.676	645.874	0.242407	1878.32	0.177448	1090.19	0.503464	0.935335	0.406467	49.8999	433	898	290	218	405	176	24.2762	75.1724
	TIM18	YOR297C	13	13	10	13B	G	5	1.90396	4868.62	0.669492	2263.81	11.2318	977.965	707.773	0.243494	2347.32	0.159771	1248.02	0.378531	0.903955	0.384181	51.0588	354	674	237	134	320	136	19.8813	56.54
		YDL109C	2	4	5	2C	B	3	1.98138	4144.87	0.668883	1887.16	9.31779	897.489	691.118	0.253066	1912.42	0.169789	1105.71	0.456117	0.905585	0.398936	21.1187	752	1490	503	343	681	300	23.0201	68.1908
	SCM4	YGR049W	5	2	7	5C	A	4	2.28172	4756.52	0.668817	2012.98	12.1076	839.41	625.244	0.255532	1922.26	0.181835	1116.72	0.470968	0.929032	0.382796	25.2389	465	1061	311	219	432	178	20.6409	70.4181
	SNA4	YDL123W	2	6	7	2C	C	4	2.08583	3267.69	0.667575	1854.69	8.79895	825.531	792.609	0.229543	1516.11	0.175042	1141.7	0.529973	0.935967	0.418256	43.8634	734	1531	490	389	687	307	25.4082	79.3878
		YMR306C-A	11	11	14	11B	F	7	2.04621	3580.71	0.667283	1814.1	10.3154	731.687	622.381	0.24711	1652.41	0.194251	1087.2	0.487985	0.935305	0.402957	22.9347	541	1107	361	264	506	218	23.8482	73.1301
		YGR053C	5	4	21	5C	B	11	2.01899	3533.9	0.666667	1856.06	10.7697	665.119	599.041	0.253617	1599.13	0.167931	1054.53	0.42827	0.898734	0.386076	22.3383	474	957	316	203	426	183	21.2121	64.2405
	NPR1	YNL183C	11	6	6	11D	C	3	2.07538	3856.12	0.666667	1880.53	10.2804	812.344	686.275	0.25542	1779.63	0.163277	1140.29	0.463987	0.958124	0.40871	24.779	597	1239	398	277	572	244	22.3568	69.598
		YCR007C	2	9	11	2A	E	6	1.98291	3492.16	0.666667	1683.89	8.67243	824.257	652.341	0.252118	1658.14	0.178442	1017.1	0.515263	0.925519	0.407814	30.9031	819	1624	546	422	758	334	25.9852	77.2894
	PPE1	YHR075C	6	4	18	6D	B	9	1.41788	2436.96	0.666058	1799.07	11.0815	640.619	597.045	0.235972	1399.5	0.166032	1028.47	0.341241	0.808394	0.381387	28.2135	548	777	365	187	443	209	24.0669	51.2329
	BCK1	YJL095W	7	2	16	7D	A	8	1.52087	2928.14	0.666004	1841.39	11.1527	780.369	643.872	0.230196	1700.29	0.177334	1116.51	0.45328	0.870775	0.407555	29.5804	503	765	335	228	438	205	29.8039	68.0597
	DOS2	YDR068W	3	15	8	3B	H	4	1.96882	4164.61	0.665924	1927.04	11.2718	867.057	682.712	0.248937	1954.78	0.190894	1179.89	0.454343	0.930958	0.414254	44.8442	449	884	299	204	418	186	23.0769	68.2275
	FMT1	YBL013W	1	15	4	1B	H	2	2.14387	4677.43	0.665094	2337.56	11.0457	922.066	741.751	0.247978	2033.96	0.170174	1268.84	0.433962	0.933962	0.372642	58.2838	424	909	282	184	396	158	20.242	65.2482
	GEA1	YJR031C	7	6	5	7C	C	3	2.01677	3818.49	0.66457	1792.21	10.9314	744.124	597.203	0.250395	1734.35	0.165612	1044.88	0.446541	0.918239	0.39413	30.6431	477	962	317	213	438	188	22.1414	67.1925
		YNL034W	11	3	5	11A	B	3	1.93226	2970.43	0.664516	1918.39	9.98597	633.433	615.868	0.254539	1432.21	0.166156	1043.18	0.470968	0.924194	0.367742	46.9574	620	1198	412	292	573	228	24.374	70.8738
	HIS3	YOR202W	7	1	12	7B	A	6	2.17746	4240.56	0.664269	1994.48	11.2003	828.019	679.349	0.243898	1844.92	0.171885	1175.15	0.426859	0.947242	0.398082	30.5614	417	908	277	178	395	166	19.6035	64.26
	CAP2	YIL034C	6	10	3	6C	E	2	1.712	3336.7	0.664	2298.77	12.3108	855.878	631.759	0.248241	1798.63	0.156399	1083.03	0.314667	0.888	0.322667	72.1526	375	642	249	118	333	121	18.3801	47.3896
	HIS3	YOR202W	10	11	1	10A	F	1	2.17225	4924.72	0.662679	1842.63	11.4586	979.905	620.028	0.256245	2162.51	0.20028	1105.22	0.497608	0.949761	0.397129	25.4558	418	908	277	208	397	166	22.9075	75.0904
	SSA1	YAL005C	1	3	18	1B	B	9	2.28333	5197.81	0.6625	2191.35	11.1242	1024.76	694.661	0.266445	2237.97	0.15941	1191.23	0.44375	0.98125	0.3625	51.7301	480	1096	318	213	471	174	19.4343	66.9811
	ARO4	YBR249C	2	5	4	2B	C	2	2.02901	3543.59	0.662116	1789.19	10.175	725.025	618.664	0.246471	1579.87	0.181879	1042.93	0.481229	0.904437	0.395904	19.4422	586	1189	388	282	530	232	23.7174	72.6805
	MCH5	YOR306C	13	15	12	13B	H	6	2.15507	3957.77	0.662028	1872.86	10.7319	795.335	646.968	0.24093	1736.1	0.173131	1114.2	0.439364	0.936382	0.403579	21.1424	503	1084	333	221	471	203	20.3875	66.3664
	HIS3	YOR202W	1	13	1	1A	G	1	2.14868	4254.95	0.661914	2062.47	10.6503	901.334	727.211	0.23898	1863.52	0.182576	1219.12	0.484725	0.959267	0.397149	37.6431	491	1055	325	238	471	195	22.5592	73.2308
	FMC1	YIL098C	7	7	18	7B	D	9	2.25615	4385.48	0.661885	2002.67	10.8422	852.244	672.453	0.242028	1862.8	0.170174	1146.19	0.481557	0.963115	0.383197	36.5924	488	1101	323	235	470	187	21.3442	72.7554
	HIS3	YOR202W	12	9	24	12B	E	12	2.28594	4600.61	0.661342	2059.05	10.311	932.787	700.757	0.257787	2003.94	0.17851	1154.08	0.466454	0.976038	0.381789	25.318	626	1431	414	292	611	239	20.4053	70.5314
	PAU4	YLR461W	10	9	16	10B	E	8	1.94076	3695.33	0.661137	1809.98	11.1041	755.52	640.503	0.243503	1697.07	0.154052	1098.78	0.488152	0.890995	0.407583	29.0345	422	819	279	206	376	172	25.1526	73.8352
		YHR029C	6	13	3	6A	G	2	2.051	3999.7	0.660754	1889.87	10.9613	785.23	615.031	0.25358	1839.02	0.158837	1069.17	0.40133	0.931264	0.383592	49.3862	451	925	298	181	420	173	19.5675	60.7382
	ECM33	YBR078W	14	2	6	14D	A	3	2.62874	5888.78	0.660679	2105.63	14.8663	1046.78	623.994	0.250692	2211.63	0.183097	1095.49	0.449102	0.97006	0.363273	24.196	250.5	658.5	165.5	112.5	243	91	17.0843	67.9758
	HOG1	YLR113W	9	5	5	9A	C	3	2	3275.2	0.660494	1806.75	12.5077	637.7	511.783	0.256459	1527.49	0.157594	947.024	0.447531	0.910494	0.358025	25.4558	324	648	214	145	295	116	22.3766	67.757
	SSM4	YIL030C	6	10	7	6C	E	4	1.66047	3231.42	0.660465	1867.37	11.7407	799.138	591.517	0.251074	1726.57	0.171768	1050.55	0.369767	0.872093	0.376744	70.1855	430	714	284	159	375	162	22.2689	55.9859
	SRL1	YOR247W	13	7	6	13B	D	3	2.16143	4718.89	0.660377	2105.98	11.2194	933.335	693.269	0.240008	2088.54	0.163476	1197.23	0.42348	0.964361	0.392034	25.7099	477	1031	315	202	460	187	19.5926	64.127
	HIS3	YOR202W	3	12	24	3D	F	12	1.82986	3173.15	0.659722	1753.06	10.5666	668.03	598.237	0.258019	1534.53	0.166445	1040.83	0.454861	0.866319	0.399306	28.8271	576	1054	380	262	499	230	24.8577	68.9474
		YKL200C	8	4	10	8D	B	5	2.19965	3841.84	0.659011	1866.57	11.0628	726.304	632.316	0.251747	1643.49	0.197479	1079.56	0.464664	0.929329	0.386926	26.8701	566	1245	373	263	526	219	21.1245	70.5093
	HIS3	YOR202W	13	1	16	13B	A	8	2.21357	4120.49	0.658683	1938.38	10.8842	785.371	636.747	0.243102	1702.33	0.16272	1120.79	0.473054	0.928144	0.387226	61.8951	501	1109	330	237	465	194	21.3706	71.8182
	TIR4	YOR009W	12	4	16	12D	B	8	2.09983	3739.61	0.658494	1869.18	10.1028	754.222	635.174	0.244547	1663.2	0.175854	1086.88	0.455342	0.942207	0.383538	28.0713	571	1199	376	260	538	219	21.6848	69.149
	HIS3	YOR202W	3	1	11	3A	A	6	2.20432	4676.33	0.658153	2055.05	10.7086	906.531	683.721	0.253963	2010.2	0.163815	1167.18	0.424361	0.962672	0.390963	25.02	509	1122	335	216	490	199	19.2513	64.4776
	HIS3	YOR202W	1	1	7	1A	A	4	2.27137	4676.63	0.657993	2059.32	10.9491	910.706	735.308	0.239484	1944.38	0.163454	1219.48	0.414498	0.95539	0.395911	45.6727	538	1222	354	223	514	213	18.2488	62.9943
	CCW14	YLR390W-A	9	12	17	9C	F	9	1.56808	2610.03	0.657447	1733.67	10.5928	598.021	587.577	0.253522	1422.8	0.187886	1056.81	0.429787	0.842553	0.406383	26.3629	470	737	309	202	396	191	27.4084	65.3721
	IDP3	YNL009W	11	15	16	11B	H	8	1.92024	3188.46	0.657312	1826.92	9.30392	728.112	686.982	0.247717	1557.82	0.185538	1129.97	0.500739	0.930576	0.412112	22.5167	677	1300	445	339	630	279	26.077	76.1798
		YER064C	4	4	8	4D	B	4	2.13974	4554.17	0.657205	1832.33	11.349	870.105	654.559	0.234722	1925.76	0.169529	1149.75	0.502183	0.914847	0.414847	29.1548	458	980	301	230	419	190	23.4694	76.4119
	SYN8	YAL014C	1	3	6	1B	B	3	2.17138	3280.68	0.65566	2040.93	11.0074	674.418	689.887	0.243818	1418.88	0.172318	1132.13	0.47327	0.933962	0.369497	17	636	1381	417	301	594	235	21.7958	72.1822
		YDR222W	3	6	12	3D	C	6	1.9413	3465.38	0.654348	1690.8	11.0087	693.459	599.975	0.255275	1610.94	0.171174	1041.51	0.469565	0.906522	0.404348	37.6431	460	893	301	216	417	186	24.1881	71.7607
	VPS70	YJR126C	8	5	10	8B	C	5	1.92125	3367.09	0.653846	1733	10.5155	656.37	583.73	0.242702	1502.3	0.191765	1030.57	0.448718	0.880952	0.395604	35.0714	546	1049	357	245	481	216	23.3556	68.6275
	PAK1	YER129W	4	14	20	4D	G	10	2.14444	5101.13	0.653333	1949.49	11.5398	944.321	619.815	0.263054	2247.72	0.191121	1128.78	0.457778	0.951111	0.386667	24.5967	450	965	294	206	428	174	21.3472	70.0681
		YBL096C	1	13	21	1A	G	11	2.31495	4665.59	0.653025	1984.57	11.2084	918.63	686.517	0.242445	1867.5	0.139458	1117.18	0.432384	0.935943	0.370107	19.4422	562	1301	367	243	526	208	18.6779	66.2125
	UBC13	YDR092W	3	5	23	3A	C	12	2.02985	3503.04	0.652985	1994.78	10.7576	710.025	666.217	0.231674	1588.27	0.209276	1157.82	0.442164	0.919776	0.386194	31.225	536	1088	350	237	493	207	21.7831	67.7143
	HIS3	YOR202W	1	3	1	1A	B	1	2.21557	4648.3	0.652695	1990.75	10.7666	953.216	738.509	0.251309	1989.6	0.15531	1217.59	0.457086	0.956088	0.40519	26.8514	501	1110	327	229	479	203	20.6306	70.0306
	PGM1	YKL127W	8	11	17	8A	F	9	1.81416	3274.42	0.652655	1746.53	11.0593	650.676	560.034	0.252821	1582.12	0.198596	1030.84	0.493363	0.865044	0.393805	32.3728	452	820	295	223	391	178	27.1951	75.5932
	ARF3	YOR094W	12	2	5	12C	A	3	2.09408	3639	0.652504	1862.05	9.48905	776.652	673.629	0.258141	1679.05	0.180192	1104.98	0.488619	0.969651	0.394537	30.6757	659	1380	430	322	639	260	23.3333	74.8837
	TIR1	YER011W	4	13	23	4A	G	12	2	3571.04	0.652336	1854.79	10.6798	732.884	632.386	0.2393	1639.47	0.170624	1092.26	0.452336	0.917757	0.392523	60.7701	535	1070	349	242	491	210	22.6168	69.341
		YNL190W	11	6	2	11D	C	1	2.0835	3484.8	0.652087	1847.09	11.2377	699.566	622.858	0.239279	1548.75	0.186583	1092.65	0.469185	0.928429	0.393638	42.6146	503	1048	328	236	467	198	22.5191	71.9513
	HIS3	YOR202W	10	13	24	10B	G	12	2.26742	5226.63	0.651685	2242.93	11.3535	1022.66	730.493	0.245829	2235.05	0.156267	1236.36	0.440449	0.959551	0.364045	30.9031	445	1009	290	196	427	162	19.4252	67.5862
	PEX18	YHR160C	6	2	23	6C	A	12	1.41996	2558.2	0.651601	1900.34	10.6651	729.824	653.65	0.224431	1507.01	0.172158	1107.4	0.39548	0.826742	0.384181	24.2487	531	754	346	210	439	204	27.8514	60.6936
	EDC3	YEL015W	4	5	21	4A	C	11	1.96917	4047.26	0.651252	2174.3	10.731	839.054	702.883	0.236858	1838.17	0.17976	1221.25	0.464355	0.895954	0.381503	30.8058	519	1022	338	241	465	198	23.5812	71.3019
	CAT2	YML042W	10	15	10	10B	H	5	2	4034.56	0.651163	2117.95	10.7137	851.891	711.605	0.255372	1873.8	0.169818	1217.73	0.469345	0.921776	0.38055	30.4795	473	946	308	222	436	180	23.4672	72.078
		YNR062C	12	7	6	12B	D	3	1.68843	2848.11	0.651119	2159.02	10.1934	682.086	728.654	0.248382	1511.78	0.158418	1197.22	0.378731	0.895522	0.378731	19.0526	536	905	349	203	480	203	22.4309	58.1662
		YAL064C-A	1	9	6	1B	E	3	1.96146	3871.95	0.650964	2170.01	11.0838	812.365	680.06	0.255369	1817.02	0.16893	1177.82	0.413276	0.931478	0.359743	16.3401	467	916	304	193	435	168	21.0699	63.4868
	OAR1	YKL055C	8	15	8	8B	H	4	1.93528	4476.98	0.650485	1937.13	12.4393	827.196	637.252	0.268617	2167.35	0.192458	1177.91	0.420712	0.912621	0.404531	31.7648	309	598	201	130	282	125	21.7391	64.6767
	HIS3	YOR202W	3	1	20	3B	A	10	2.40535	5222.8	0.650206	1983.27	11.4972	918.068	644.867	0.244122	2064.4	0.164554	1112.77	0.450617	0.950617	0.368313	65.6887	486	1169	316	219	462	179	18.7339	69.3037
		YDL099W	2	4	13	2C	B	7	1.92761	3360.26	0.650134	1858.86	9.2516	739.096	662.255	0.256793	1584.82	0.191307	1084.28	0.508043	0.903485	0.383378	18.5472	746	1438	485	379	674	286	26.3561	78.1444
	HIS3	YOR202W	4	16	19	4C	H	10	2.1881	4975.38	0.65	1895.27	10.7919	968.329	657.974	0.232086	2138.93	0.17571	1157.65	0.452381	0.945238	0.407143	31.1127	420	919	273	190	397	171	20.6747	69.5971
	HIS3	YOR202W	12	1	18	12B	A	9	2.12352	3537.05	0.649746	2097.31	10.2271	748.919	746.155	0.251038	1620.75	0.161428	1217.04	0.439932	0.957699	0.375635	58.7367	591	1255	384	260	566	222	20.7171	67.7083
	ARP8	YOR141C	12	8	3	12C	D	2	1.98769	3346.46	0.649231	3008.18	15.8826	746.851	655.383	0.160638	1445.46	0.084054	1235.92	0.203077	0.889231	0.273846	34.4047	108.333	215.333	70.3333	22	96.3333	29.6667	10.2167	31.2796
	ERG5	YMR015C	10	13	9	10A	G	5	1.91925	4361.76	0.649068	2233.59	12.1624	909.403	708.483	0.238204	2037.92	0.153446	1287.01	0.400621	0.897516	0.381988	56.9122	322	618	209	129	289	123	20.8738	61.7225
	LAP3	YNL239W	11	14	12	11D	G	6	2.01351	3548.09	0.648649	1850.95	10.5646	721.008	649.626	0.244048	1628.8	0.174761	1136.88	0.459459	0.92471	0.399614	47.2546	518	1043	336	238	479	207	22.8188	70.8332
	EKI1	YDR147W	3	11	3	3A	F	2	2.18048	4296.86	0.64825	1948.34	11.0942	809.158	645.263	0.239341	1808.61	0.184679	1102.71	0.464088	0.924494	0.373849	53.8238	543	1184	352	252	502	203	21.2838	71.5909
	YKU70	YMR284W	11	7	2	11B	D	1	2.03803	3189.39	0.648177	1750.56	10.6841	669.24	619.357	0.243962	1434.32	0.188155	1033.45	0.491284	0.919176	0.389857	21.7715	631	1286	409	310	580	246	24.1058	75.7947
		YBL029W	1	3	7	1A	B	4	2.16027	4418.72	0.647856	1835.04	11.0496	867.565	659.165	0.255848	1969.11	0.159982	1120.31	0.467269	0.93228	0.397291	25.6515	443	957	287	207	413	176	21.6301	72.1254
		YIL166C	7	15	14	7B	H	7	2.10959	4410.67	0.64775	1930.5	10.7394	874.11	676.697	0.251873	1938.56	0.164223	1142.89	0.41683	0.933464	0.387476	32.9848	511	1078	331	213	477	198	19.7588	64.3504
	ASI3	YNL008C	11	15	18	11B	H	9	1.99266	3539.3	0.647577	1894.67	9.68745	746.223	674.016	0.246439	1581.65	0.164395	1080.85	0.452276	0.901615	0.377386	24.3721	681	1357	441	308	614	257	22.6971	69.8413
		YOL155C	12	2	22	12D	A	11	2.17626	4238.6	0.647482	1964.34	10.1863	840.358	686.964	0.248101	1819.98	0.175046	1152.47	0.442446	0.933453	0.383094	24.9199	556	1210	360	246	519	213	20.3306	68.3333
	HSD1	YOR311C	13	15	4	13B	H	2	2.36754	5109.02	0.647388	2016.6	11.2903	948.77	654.975	0.243585	2072.86	0.16392	1130.1	0.434701	0.966418	0.365672	25.7876	536	1269	347	233	518	196	18.3609	67.1469
		YNL324W	11	10	13	11C	E	7	2.10938	3298.58	0.647321	1968.78	11.535	671.025	596.725	0.232718	1392.21	0.147212	999.456	0.450893	0.886161	0.330357	19.0788	448	945	290	202	397	148	21.3757	69.6552
		YNL205C	11	10	16	11D	E	8	1.86706	3532.2	0.646825	1906.64	10.2156	743.279	644.671	0.251984	1710.84	0.170174	1125.01	0.450397	0.910714	0.390873	28.7576	504	941	326	227	459	197	24.1233	69.632
	GLG2	YJL137C	7	6	12	7D	C	6	2.23745	4112	0.646718	1858.38	10.5601	795.07	646.024	0.250188	1762.98	0.159917	1089.21	0.447876	0.953668	0.376448	27.2764	518	1159	335	232	494	195	20.0172	69.2537
		YOR164C	12	10	5	12C	E	3	2.06986	3677.43	0.646707	1794.55	10.8758	709.044	611.024	0.258233	1613.95	0.194409	1064.43	0.516966	0.928144	0.391218	21.4942	501	1037	324	259	465	196	24.9759	79.9382
		YNR009W	11	14	15	11C	G	8	1.75042	2984	0.646566	1840.83	9.61745	670.206	640.886	0.241039	1504.57	0.199264	1128.3	0.458961	0.874372	0.40536	18.1384	597	1045	386	274	522	242	26.2201	70.9844
	HIS3	YOR202W	3	15	24	3B	H	12	2.17188	5085.91	0.646484	2215.16	10.9788	1049.73	739.589	0.247295	2252.57	0.169775	1247.48	0.429688	0.943359	0.375	31.686	512	1112	331	220	483	192	19.7842	66.4654
	DSE1	YER124C	4	12	2	4D	F	1	2.09231	4169.21	0.646154	2033.09	11.3982	819.096	666.522	0.244202	1835.01	0.162108	1147.4	0.446154	0.90989	0.371429	27.2397	455	952	294	203	414	169	21.3235	69.0476
	GLO4	YOR040W	12	8	2	12D	D	1	2.06031	3783.35	0.645914	1867.36	10.1987	776.01	640.352	0.24636	1727.99	0.171361	1083.55	0.455253	0.929961	0.383268	29.0345	514	1059	332	234	478	197	22.0963	70.482
	ZRG17	YNR039C	12	5	16	12B	C	8	1.89858	2935.31	0.645907	2000.05	10.4807	676.034	699.753	0.251743	1463.26	0.175277	1161.1	0.398577	0.937722	0.379004	22.1811	562	1067	363	224	527	213	20.9935	61.7081
		YAL018C	1	5	22	1B	C	11	2.18395	4218.75	0.645793	1850.82	10.7043	793.786	667.701	0.24839	1767.51	0.154272	1123.46	0.444227	0.927593	0.393346	21.0238	511	1116	330	227	474	201	20.3405	68.7878
		YNL146W	11	2	2	11D	A	1	1.87768	3422.65	0.64526	1999.11	9.9575	783.934	739.614	0.249126	1686.72	0.162604	1190.96	0.428135	0.920489	0.388379	19.5704	654	1228	422	280	602	254	22.8013	66.3508
	ADE1	YAR015W	1	11	10	1B	F	5	1.87976	3565.78	0.645161	1733.27	11.7055	720.309	631.788	0.267928	1770.58	0.184755	1110.25	0.41349	0.923754	0.419355	63.8905	341	641	220	141	315	143	21.9969	64.091
	YRA2	YKL214C	8	6	10	8D	C	5	2.03327	3401.46	0.645102	2008.27	10.6053	685.757	623.696	0.253297	1573.76	0.201982	1113.64	0.397412	0.935305	0.369686	25.7294	541	1100	349	215	506	200	19.5454	61.6045
	DPB4	YDR121W	3	9	19	3A	E	10	1.86471	3185.73	0.645098	1872.65	10.6538	663.216	649.437	0.239361	1503.56	0.175412	1132.66	0.429412	0.884314	0.396078	55.5068	510	951	329	219	451	202	23.0284	66.5654
		YFR006W	4	14	13	4C	G	7	1.98028	3901.69	0.64497	1964.66	10.3406	819.21	648.064	0.242493	1822.55	0.179434	1132.47	0.428008	0.923077	0.384615	26.8701	507	1004	327	217	468	195	21.6136	66.3609
	CHA1	YCL064C	2	7	5	2A	D	3	2.10092	3986.23	0.644823	2007.21	9.41967	889.882	706.992	0.240711	1765.21	0.164321	1118.79	0.463958	0.930537	0.365662	25.4951	763	1603	492	354	710	279	22.0836	71.9512
	OPT1	YJL212C	7	2	9	7C	A	5	2.13477	3841.4	0.644531	1767.82	10.6318	733.649	624.589	0.246698	1696.98	0.174175	1083.45	0.443359	0.943359	0.398438	33.2114	512	1093	330	227	483	204	20.7685	68.7878
	BUD7	YOR299W	13	13	4	13B	G	2	2.03423	3939.48	0.643243	1870.63	10.9077	763.656	616.085	0.244172	1739.72	0.174315	1086.45	0.457658	0.900901	0.381982	26.6833	555	1129	357	254	500	212	22.4978	71.1485
	PAC2	YER007W	4	11	5	4A	F	3	1.9834	4019.84	0.643154	1958.75	11.315	861.854	656.433	0.247868	1908.47	0.18349	1154.47	0.456432	0.919087	0.381743	20.664	482	956	310	220	443	184	23.0126	70.9678
	BMH2	YDR099W	3	5	9	3A	C	5	2.10499	4637.04	0.643045	1907.74	11.2667	903.985	643.558	0.255531	2100.59	0.197671	1149.24	0.419948	0.947507	0.396325	21.1424	381	802	245	160	361	151	19.9501	65.3062
	FCY2	YER056C	4	2	4	4D	A	2	2.12852	4127.25	0.642606	2054.99	10.284	843.29	706.096	0.249387	1850.61	0.1677	1195.19	0.422535	0.947183	0.378521	55.109	568	1209	365	240	538	215	19.8511	65.7534
	HIS3	YOR202W	8	1	10	8B	A	5	2.00966	3449.12	0.642512	1772.45	10.1694	714.207	624.897	0.25084	1562.39	0.189154	1062.73	0.452496	0.924316	0.391304	24.454	621	1248	399	281	574	243	22.516	70.4261
	HIS3	YOR202W	6	16	18	6D	H	9	1.24779	2550.97	0.642478	1874.74	10.3907	756.757	649.75	0.233268	1618.74	0.187822	1116.2	0.318584	0.778761	0.39646	53.5444	565	705	363	180	440	224	25.5319	49.5868
		YJL132W	7	6	22	7D	C	11	2.09823	3628.75	0.642436	1793.96	10.6965	727.875	618.91	0.256261	1679.71	0.184839	1079.66	0.502947	0.952849	0.388998	36.428	509	1068	327	256	485	198	23.97	78.2875
		YOL046C	12	3	21	12A	B	11	1.97885	3090.15	0.642308	2522.16	10.476	694.69	771.051	0.246875	1503.3	0.155019	1287.14	0.363462	0.938462	0.380769	22.4944	520	1029	334	189	488	198	18.3674	56.5869
	GZF3	YJL110C	7	2	2	7D	A	1	2.38171	4204	0.642147	1852.78	11.1305	776.457	659.879	0.238685	1651.95	0.186428	1105.85	0.467197	0.960239	0.385686	59.4222	503	1198	323	235	483	194	19.616	72.7555
	SET4	YJL105W	7	2	6	7D	A	3	2.16842	4028.62	0.642105	1836.46	10.7329	771.053	624.066	0.245702	1740.31	0.177787	1087.56	0.471579	0.949474	0.389474	52.3641	475	1030	305	224	451	185	21.7476	73.4427
	HIS3	YOR202W	10	1	20	10B	A	10	2.10227	3868.35	0.642045	1979.06	10.5568	813.558	724.579	0.238471	1718.71	0.162557	1194.26	0.4375	0.92803	0.388258	28.5482	528	1110	339	231	490	205	20.8108	68.1416
		YDL203C	3	5	18	3B	C	9	1.9282	3718.59	0.640981	1876.21	10.3687	815.612	648.024	0.2486	1798.33	0.190884	1125.3	0.499124	0.922942	0.385289	34.641	571	1101	366	285	527	220	25.8855	77.8688
	YLF2	YHL014C	6	5	11	6A	C	6	1.9405	3609.73	0.640732	2127.27	11.2187	702.282	589.41	0.249119	1638.07	0.171551	1055.91	0.439359	0.897025	0.370709	46.6154	437	848	280	192	392	162	22.6415	68.5714
	NTH2	YBR001C	1	13	3	1A	G	2	2.11429	4626.31	0.640476	1889.35	11.3877	890.329	698.409	0.24274	1973.63	0.141328	1168.66	0.411905	0.911905	0.397619	36.5513	420	888	269	173	383	167	19.482	64.3123
	DNF2	YDR093W	3	5	21	3A	C	11	2.08539	4582.69	0.640449	1813.14	10.9157	900.342	649.288	0.256861	2111.01	0.194516	1133.02	0.451685	0.952809	0.4	30.2985	445	928	285	201	424	178	21.6595	70.5263
		YEL059W	4	9	15	4A	E	8	1.96514	3679.28	0.640254	1798.6	10.13	782.023	639.362	0.244382	1691.55	0.181227	1084.17	0.477021	0.904913	0.391442	29.6648	631	1240	404	301	571	247	24.2742	74.505
		YGR093W	5	8	23	5C	D	12	2.05782	3737.87	0.639456	1834.26	10.1611	754.035	620.062	0.244052	1676.56	0.175509	1071.75	0.438776	0.92517	0.37585	21.9773	588	1210	376	258	544	221	21.3223	68.6171
		YBR238C	2	5	22	2B	C	11	2.18238	4064.98	0.639344	1707.51	11.1947	778.306	570.104	0.261144	1801.08	0.196863	1016.84	0.483607	0.952869	0.379098	26.0768	488	1065	312	236	465	185	22.1596	75.6411
	IRE1	YHR079C	6	4	10	6D	B	5	1.47423	2893.89	0.639175	1773.48	10.9017	732.236	617.212	0.240524	1613.93	0.170578	1069.73	0.358763	0.816495	0.389691	28.6531	485	715	310	174	396	189	24.3357	56.1291
	PLP1	YDR183W	3	2	18	3D	A	9	2.10197	3708.75	0.63864	1781.22	10.9804	728.979	625.697	0.261013	1621.97	0.160009	1049.94	0.45975	0.924866	0.382826	28.6705	559	1175	357	257	517	214	21.8724	71.9889
		YDR020C	3	13	18	3B	G	9	2.10227	5069.58	0.638636	1791.12	11.2105	1026.12	655.988	0.249685	2281.04	0.168744	1131.36	0.481818	0.943182	0.404545	68.0882	440	925	281	212	415	178	22.9189	75.4449
		YDL110C	2	4	3	2C	B	2	1.88778	3179.86	0.638404	1770.94	8.54798	783.376	685.662	0.256746	1592.81	0.178065	1068.24	0.490025	0.9202	0.391521	22.1359	802	1514	512	393	738	314	25.9577	76.7578
		YAR043C	1	13	6	1B	G	3	2.19149	4552.96	0.638298	2091.46	10.9794	908.699	717.185	0.243863	1949.29	0.162545	1220.05	0.411992	0.943907	0.381044	24.3721	517	1133	330	213	488	197	18.7996	64.5454
		YKL053W	8	15	10	8B	H	5	2.03198	3444.5	0.637527	2155.27	12.2717	702.398	664.678	0.237896	1523.86	0.186609	1138.49	0.441365	0.897655	0.339019	59.1946	469	953	299	207	421	159	21.7209	69.2308
	RBF20	YER007C-A	4	11	7	4A	F	4	2.07415	4040.12	0.637275	1836.89	11.3863	758.355	645.828	0.243784	1740.09	0.194375	1161.85	0.476954	0.911824	0.408818	43.0233	499	1035	318	238	455	204	22.9952	74.8427
		YJL215C	7	2	3	7C	A	2	2.07449	3770.78	0.636872	1886.79	10.2574	759.077	647.864	0.252634	1711.9	0.186136	1108.69	0.472998	0.945996	0.379888	31.4484	537	1114	342	254	508	204	22.8007	74.2689
	HIS3	YOR202W	12	1	23	12A	A	12	2.2117	3772.46	0.636833	2074.83	10.1033	765.392	738.138	0.254646	1668.58	0.168351	1189.19	0.435456	0.969019	0.36833	67.6387	581	1285	370	253	563	214	19.6887	68.3784
	SPR3	YGR059W	5	4	15	5C	B	8	2.06774	3528.42	0.636364	1744.29	11.2007	696.554	570.383	0.250618	1552.95	0.189699	1024.09	0.449198	0.910873	0.377897	22.3159	561	1160	357	252	511	212	21.7241	70.5882
		YDR193W	3	2	6	3D	A	3	2.16342	3917.94	0.636187	1828.99	11.0704	713.964	611.691	0.256947	1644.36	0.173613	1060.25	0.455253	0.916342	0.371595	30.1662	514	1112	327	234	471	191	21.0432	71.5596
	ASK10	YGR097W	5	8	19	5C	D	10	1.98276	3707.14	0.636015	1787.28	10.5377	732.959	592.531	0.248299	1632.4	0.190513	1041.9	0.490421	0.869732	0.377395	22.891	522	1035	332	256	454	197	24.7343	77.1084
		YNL022C	11	3	23	11A	B	12	2.01742	3069.05	0.635704	1835.85	10.2404	654.951	637.6	0.252803	1420.42	0.15752	1043.93	0.447025	0.927431	0.371553	27.8209	689	1390	438	308	639	256	22.1583	70.3197
		YEL023C	4	5	11	4A	C	6	1.8959	3595.18	0.635647	1705.81	9.76798	776.32	647.614	0.251877	1736.3	0.185689	1092.95	0.473186	0.910095	0.411672	27	634	1202	403	300	577	261	24.9584	74.4416
		YDR220C	3	6	16	3D	C	8	2	3339.56	0.635531	1801.24	10.7193	674.021	605.842	0.25351	1516.91	0.162032	1057.38	0.454212	0.913919	0.375458	29.8329	546	1092	347	248	499	205	22.7106	71.4697
	SMA2	YML066C	10	5	21	10A	C	11	1.92225	3318.2	0.635389	1789.27	11.1424	668.561	596.627	0.237303	1550.86	0.160772	1084.25	0.477212	0.91689	0.391421	24.2487	373	717	237	178	342	146	24.8257	75.1055
		YNL234W	11	14	22	11D	G	11	2.20074	4578.15	0.635359	2060.07	10.3508	904.793	698.88	0.248952	1971.26	0.165133	1181.85	0.364641	0.950276	0.366483	27.55	543	1195	345	198	516	199	16.569	57.3913
		YML011C	10	11	16	10B	F	8	2.11089	4176	0.635081	1987.43	10.6703	843.183	669.955	0.237622	1793.29	0.183533	1156.46	0.461694	0.921371	0.372984	30.5778	496	1047	315	229	457	185	21.872	72.6984
	RDH54	YBR073W	1	10	20	1D	E	10	1.92931	3038.68	0.634961	1834.03	9.26134	705.747	674.781	0.253609	1450.63	0.171978	1070.34	0.491003	0.898458	0.375321	22.2935	778	1501	494	382	699	292	25.4497	77.3281
	HIS3	YOR202W	12	1	14	12B	A	7	2	3370.45	0.634812	1905.29	10.0658	739.691	758.157	0.253946	1611.94	0.153159	1214.3	0.426621	0.940273	0.406143	59.7411	586	1172	372	250	551	238	21.331	67.2043
	RPN4	YDL020C	2	8	2	2D	D	1	2.479	3826.05	0.634526	1780.85	10.2564	716.684	643.782	0.241818	1426.03	0.145157	1055.62	0.463453	0.930016	0.382582	23.8747	643	1594	408	298	598	246	18.6951	73.0392
	IES1	YFL013C	14	2	3	14C	A	2	2.15526	4588.13	0.634211	1842.58	11.6387	894.128	667.024	0.258751	2070.63	0.180196	1166.36	0.45	0.957895	0.405263	35.0143	380	819	241	171	364	154	20.8791	70.9543
		YOL024W	12	13	10	12B	G	5	1.76191	2877.28	0.633826	1894.94	9.97948	699.11	739.24	0.249733	1492.54	0.158447	1170.74	0.387521	0.908046	0.395731	63.9218	609	1073	386	236	553	241	21.9944	61.14
	HIS3	YOR202W	3	16	6	3D	H	3	1.94702	3836.02	0.633554	1858.52	11.2157	706.505	606.653	0.257775	1733.44	0.179727	1084.18	0.443709	0.86755	0.370861	29.7658	453	882	287	201	393	168	22.7891	70.0349
	ROM1	YGR070W	5	4	9	5C	B	5	2.03944	3498.53	0.633411	1801.81	11.5347	692.303	580.129	0.252319	1571.67	0.171234	1039.27	0.445476	0.916473	0.37587	36.7696	431	879	273	192	395	162	21.843	70.3297
		YAR037W	1	13	12	1B	G	6	1.97418	3644.36	0.633391	1957.93	10.1817	800.371	729.927	0.250688	1697.45	0.164885	1191.38	0.432014	0.919105	0.390706	60.349	581	1147	368	251	534	227	21.8832	68.2065
	SLZ1	YNL196C	11	8	12	11D	D	6	2.10987	3937.7	0.633147	1810.75	10.6262	796.413	649.26	0.248766	1759.02	0.170775	1119.19	0.430168	0.944134	0.39851	56.1249	537	1133	340	231	507	214	20.3884	67.9413
	NIT1	YIL164C	7	15	18	7B	H	9	2.19921	5033.18	0.633136	2025.23	10.5761	967.691	679.659	0.248916	2143.65	0.169084	1161.52	0.433925	0.946746	0.368836	33.4963	507	1115	321	220	480	187	19.7309	68.5358
	TEC1	YBR083W	1	10	8	1D	E	4	1.9388	3264.51	0.632823	1921.99	9.64619	754.973	714.764	0.244759	1502.28	0.177346	1146.75	0.478442	0.909597	0.381085	25.1992	719	1394	455	344	654	274	24.6772	75.6044
	STC2	YOR081C	12	14	8	12D	G	4	2.05461	3965.93	0.632768	1790.65	10.5922	812.011	654.346	0.255093	1815.32	0.169726	1099.35	0.423729	0.937853	0.391714	32.28	531	1091	336	225	498	208	20.6233	66.9644
	MGS1	YNL218W	11	12	22	11D	F	11	2.12774	3856.25	0.632735	1955.92	10.7699	772.023	667.684	0.245546	1713.37	0.155354	1133.52	0.40519	0.948104	0.369261	29.4788	501	1066	317	203	475	185	19.0432	64.0379
	HIS3	YOR202W	12	1	11	12A	A	6	1.91165	3193.38	0.63253	2128.96	10.2442	674.348	729.879	0.247676	1536.58	0.161481	1240.59	0.409639	0.909639	0.379518	56.5597	498	952	315	204	453	189	21.4286	64.762
	HIS3	YOR202W	3	1	21	3A	A	11	2.17941	4617.78	0.632353	1839.68	11.7202	868.885	651.617	0.243018	2067.07	0.158179	1155.26	0.379412	0.964706	0.4	30	340	741	215	129	328	136	17.4089	60
	SOK1	YDR006C	3	11	16	3B	F	8	2.06004	4997	0.63227	1766.17	9.91812	1073.13	717.315	0.251586	2335.88	0.180588	1192.07	0.478424	0.947467	0.429644	35.1426	533	1098	337	255	505	229	23.224	75.6677
	SKM1	YOL113W	12	11	3	12A	F	2	1.89838	2893.41	0.631811	1940.92	10.0814	646.24	687.567	0.248602	1432.12	0.18552	1144.53	0.434462	0.918999	0.372607	33.7194	679	1289	429	295	624	253	22.8859	68.7646
	FYV12	YOR183W	12	12	3	12C	F	2	2.21345	4895.91	0.631579	1777.66	12.3947	846.076	527.592	0.257054	2038.54	0.155237	958.114	0.397661	0.935673	0.350877	22.561	342	757	216	136	320	120	17.9657	62.963
		YIL086C	7	5	16	7B	C	8	2.01798	4106.5	0.631461	2021.91	10.7857	821.969	663.782	0.242707	1877.45	0.179644	1163.2	0.41573	0.932584	0.368539	35.4542	445	898	281	185	415	164	20.6013	65.8362
		YOL029C	12	13	2	12B	G	1	1.81993	3187.82	0.631119	2083.93	10.2575	749.752	770.339	0.238289	1569.99	0.142108	1253.42	0.356643	0.907343	0.382867	26.8142	572	1041	361	204	519	219	19.5965	56.5096
	KEX2	YNL238W	11	14	14	11D	G	7	1.93027	3473.84	0.630952	1933.72	10.1339	766.524	702.168	0.24376	1692.2	0.158479	1167.21	0.430272	0.928571	0.391156	29.1204	588	1135	371	253	546	230	22.2907	68.1941
		YLR311C	9	14	6	9D	G	3	1.96835	3600.39	0.630802	1918.84	10.804	738.524	628.122	0.245985	1666.32	0.183678	1098.04	0.436709	0.909283	0.362869	27.4955	474	933	299	207	431	172	22.1865	69.2308
	HIS3	YOR202W	1	1	21	1A	A	11	2.26971	4344.63	0.630705	2152.65	11.1265	852.556	694.772	0.244983	1824.89	0.142151	1179.75	0.439834	0.96473	0.346473	20.2485	482	1094	304	212	465	167	19.3784	69.7369
	HIS3	YOR202W	8	9	24	8B	E	12	2.09612	3350.36	0.630691	2015.18	10.5541	704.505	642.909	0.237401	1488.14	0.166047	1115.54	0.418212	0.93086	0.355818	31.9374	593	1243	374	248	552	211	19.9517	66.3101
	HIS3	YOR202W	7	1	22	7B	A	11	2.43272	5619.97	0.630607	2110.37	11.7143	1039.7	738.034	0.249672	2237.77	0.145233	1253.92	0.343008	0.98153	0.379947	33.8969	379	922	239	130	372	144	14.0998	54.3933
	DUS3	YLR401C	9	14	23	9C	G	12	1.66944	3014.03	0.630556	1754.34	11.2532	631.743	585.644	0.256327	1530.92	0.187095	1085.01	0.416667	0.838889	0.394444	27.7849	360	601	227	150	302	142	24.9584	66.0793
	GSG1	YDR108W	3	7	17	3A	D	9	2.30918	5084.19	0.630435	1879.28	11.1621	904.135	636.13	0.252152	2091.64	0.171467	1135.52	0.458937	0.968599	0.381643	52.1632	414	956	261	190	401	158	19.8745	72.7969
	HIS3	YOR202W	6	14	24	6D	G	12	1.51504	2754.77	0.630088	1885.94	10.3963	752.745	662.351	0.23629	1559.1	0.167879	1111	0.330973	0.849558	0.373451	26.2107	565	856	356	187	480	211	21.8458	52.5281
	ZWF1	YNL241C	11	14	10	11D	G	5	1.80556	3187.69	0.62963	3088.48	11.5215	744.599	761.735	0.195539	1534.94	0.14166	1456.88	0.271605	0.910494	0.324074	26.4197	324	585	204	88	295	105	15.0427	43.1372
	YAP3	YHL009C	6	5	19	6A	C	10	2.06481	3723.94	0.62963	1813.62	11.002	713.501	593.539	0.251518	1650.68	0.188388	1058.67	0.4375	0.923611	0.37037	46.5081	432	892	272	189	399	160	21.1883	69.4853
	HIS3	YOR202W	12	16	22	12D	H	11	1.97976	3781.17	0.629555	2048.67	10.2589	813.86	658.498	0.251118	1751.4	0.165284	1158.73	0.423077	0.921053	0.356275	22.6495	494	978	311	209	455	176	21.3701	67.2025
	HIS3	YOR202W	12	15	24	12B	H	12	2.20695	4463.78	0.629522	1990.74	10.0803	943.878	698.689	0.260359	1972.44	0.171783	1139.06	0.445731	0.968162	0.363242	26.3818	691	1525	435	308	669	251	20.1967	70.8047
		YNL321W	11	10	19	11C	E	10	2.01758	3478.1	0.628906	1970.46	10.4021	721.331	659.338	0.235009	1592.81	0.172484	1147.79	0.410156	0.935547	0.369141	19.8242	512	1033	322	210	479	189	20.3291	65.2174
		YER078C	4	6	4	4D	C	2	2.12066	4156.88	0.628885	1908.99	10.7835	835.785	679.448	0.245652	1878.92	0.1811	1154.78	0.429616	0.936015	0.38574	29.6648	547	1160	344	235	512	211	20.2586	68.3139
	MRPL1	YDR116C	3	7	5	3A	D	3	2.12095	4649.35	0.62851	1955.62	11.9061	849.986	660.873	0.251897	2011.36	0.167458	1161.11	0.447084	0.924406	0.38013	21.4243	463	982	291	207	428	176	21.0794	71.134
	HIS3	YOR202W	9	14	24	9D	G	12	2.23758	5441.28	0.62851	1690.98	11.4252	1016.71	588.264	0.263058	2380.94	0.164503	1022.97	0.438445	0.958963	0.390929	20.2485	463	1036	291	203	444	181	19.5946	69.7594
		YER113C	4	10	2	4D	E	1	1.97269	3714.72	0.628151	1804.78	11.6116	776.109	638.407	0.252545	1762.75	0.198375	1133.93	0.481092	0.92437	0.392857	27.1293	476	939	299	229	440	187	24.3876	76.5886
	RBS1	YDL189W	3	3	14	3B	B	7	2.13879	4351.62	0.628114	1768.38	10.8687	846.393	611.269	0.250021	1877.62	0.181627	1032.99	0.514235	0.935943	0.370107	36.1663	562	1202	353	289	526	208	24.0433	81.8697
	HIS3	YOR202W	10	9	24	10B	E	12	2.22481	4885.82	0.627907	2116.58	11.7968	958.289	697.726	0.247327	2082.69	0.176464	1219.77	0.410853	0.950904	0.364341	30.3809	387	861	243	159	368	141	18.4669	65.4321
		YPL166W	13	2	9	13C	A	5	2.04521	3161.45	0.627486	1893.97	10.6535	653.662	647.453	0.247153	1430.79	0.171631	1088.71	0.448463	0.924051	0.363472	60.1166	553	1131	347	248	511	201	21.9275	71.4698
	ASP1	YDR321W	3	4	15	3C	B	8	2.04793	3639.79	0.627451	1810.97	11.385	676.696	573.425	0.246048	1560.56	0.167215	1023.28	0.444444	0.897603	0.361656	26.1725	459	940	288	204	412	166	21.7021	70.8333
	EAF7	YNL136W	11	2	16	11D	A	8	2.46348	5440.59	0.627204	2445.33	11.6708	1169.04	782.502	0.221401	2162.15	0.1401	1359.13	0.329975	0.987406	0.355164	39.3573	397	978	249	131	392	141	13.3947	52.6105
		YPL182C	13	4	5	13C	B	3	1.98447	3311.38	0.627184	1800.55	11.2189	621.1	579.648	0.254899	1425.51	0.165941	994.996	0.454369	0.869903	0.353398	53.9444	515	1022	323	234	448	182	22.8963	72.4459
	RPD3	YNL330C	11	12	23	11C	F	12	2.22703	4710.67	0.627027	2244.68	10.2966	926.669	726.156	0.250877	1971.71	0.165417	1230.14	0.443243	0.935135	0.351351	20.347	555	1236	348	246	519	195	19.9029	70.6896
	RIF2	YLR453C	10	7	4	10B	D	2	2.02621	3707.09	0.627016	1889.38	10.8099	758.938	634.152	0.247303	1666.17	0.181953	1117.51	0.465726	0.913306	0.377016	22.9347	496	1005	311	231	453	187	22.9851	74.2766
	YEA4	YEL004W	4	3	19	4A	B	10	1.98507	3610.94	0.626866	1872.54	9.98909	768.471	665.181	0.248201	1661.96	0.163102	1123.97	0.454395	0.927032	0.383085	31.496	603	1197	378	274	559	231	22.8906	72.4868
		YIL060W	7	3	22	7B	B	11	2.46735	5785.18	0.626531	1931.64	11.2168	1027.33	697.083	0.247695	2241.07	0.157887	1181.66	0.402041	0.963265	0.389796	31.496	490	1209	307	197	472	191	16.2945	64.1694
		YML048W-A	10	15	4	10B	H	2	2.05239	4448.24	0.626424	2169.91	10.6981	883.741	687.221	0.244707	1978.74	0.173767	1203.29	0.457859	0.927107	0.350797	24.7184	439	901	275	201	407	154	22.3086	73.0909
	YPT53	YNL093W	11	11	7	11A	F	4	1.93271	3071.79	0.626168	1798.34	10.5528	633.993	595.803	0.255219	1470.51	0.179656	1052.37	0.450467	0.919626	0.370093	24.5561	535	1034	335	241	492	198	23.3075	71.9403
	THI4	YGR144W	5	14	21	5C	G	11	1.97921	3761.3	0.625866	1861.56	11.356	757.626	611.275	0.255671	1766	0.178984	1084.64	0.445727	0.928406	0.367206	22.4499	433	857	271	193	402	159	22.5204	71.2176
	GTT3	YEL017W	4	5	15	4A	C	8	1.92139	4021.01	0.625229	1940.79	10.6611	841.233	656.922	0.249421	1894.59	0.176177	1163.12	0.42596	0.91042	0.383912	31.496	547	1051	342	233	498	210	22.1694	68.1286
	UFD4	YKL010C	8	11	20	8B	F	10	2.10179	4340.81	0.625	1901.15	10.7121	853.318	647.508	0.249437	1894.92	0.14751	1115.51	0.410714	0.935714	0.375	33.4066	560	1177	350	230	524	210	19.5412	65.7142
		YNR048W	12	5	6	12B	C	3	1.89219	2728.43	0.625	2033.98	10.3476	633.84	715.947	0.238977	1321.68	0.186263	1160.95	0.439063	0.920312	0.3625	24.5764	640	1211	400	281	589	232	23.204	70.2501
	SAS4	YDR181C	3	2	20	3D	A	10	2.02773	3801.33	0.624769	1885.06	11.0286	743.798	624.307	0.264887	1724.88	0.165793	1076.6	0.414048	0.909427	0.365989	28.7054	541	1097	338	224	492	198	20.4193	66.2722
		YHL008C	6	5	21	6A	C	11	2.04868	3647.41	0.624746	1675.03	10.647	730.85	614.683	0.252463	1677.16	0.174446	1071.68	0.438134	0.931034	0.403651	27.4773	493	1010	308	216	459	199	21.3861	70.1299
	HIS3	YOR202W	3	16	2	3D	H	1	2.20735	4699.52	0.624672	1836.01	12.3382	854.098	612.332	0.25391	1965.77	0.164129	1091.61	0.417323	0.942257	0.383202	28.8964	381	841	238	159	359	146	18.9061	66.8067
		YOR309C	13	15	6	13B	H	3	2.21073	5148.47	0.624521	2017.32	12.4298	1018.76	641.74	0.255874	2260.59	0.158754	1192.03	0.402299	0.97318	0.363985	27.037	261	577	163	105	254	95	18.1976	64.4172
	PAU2	YEL049W	4	7	3	4A	D	2	1.8366	3484.42	0.624183	1934.24	10.065	785.001	693.008	0.250294	1755.94	0.180116	1159.61	0.455882	0.910131	0.377451	20.0749	612	1124	382	279	557	231	24.822	73.0366
	DAN1	YJR150C	8	9	18	8B	E	9	1.98109	4088.83	0.624113	1911.46	11.2317	817.663	614.585	0.250821	1858.93	0.1797	1106.64	0.404255	0.914894	0.364066	33.5261	423	838	264	171	387	154	20.4057	64.7727
	VRP1	YLR337C	9	4	15	9C	B	8	1.84712	3337.72	0.62406	3264.9	15.2714	688.974	604.925	0.193803	1407.92	0.148657	1145.23	0.165414	0.807018	0.22807	38.2956	199.5	368.5	124.5	33	161	45.5	8.95525	26.5061
	CHS3	YBR023C	1	2	14	1D	A	7	2.21461	3552.48	0.624049	1896.49	10.2251	759.495	698.151	0.252904	1539.47	0.164881	1121.98	0.47793	0.94825	0.375951	17.9165	657	1455	410	314	623	247	21.5808	76.5853
		YNL320W	11	10	21	11C	E	11	1.96901	3601.06	0.623967	1944.33	10.4994	764.719	686.57	0.239288	1675.91	0.144561	1184.68	0.394628	0.923554	0.386364	19.4165	484	953	302	191	447	187	20.042	63.245
	DBP7	YKR024C	8	10	2	8D	E	1	2.12387	2973.9	0.623874	2199.99	13.2557	609.069	602.868	0.232084	1278.92	0.156854	1074.56	0.331081	0.916667	0.328829	29.6311	444	943	277	147	407	146	15.5885	53.0686
		YAR040C	1	13	10	1B	G	5	1.93118	3488.94	0.623656	1915.59	10.7274	744.325	710.204	0.257963	1646.17	0.169261	1175.52	0.425806	0.916129	0.389247	62.3939	465	898	290	198	426	181	22.049	68.2758
	CSN9	YDR179C	3	15	3	3A	H	2	2.15646	4390.34	0.623583	2017.34	11.5851	823.4	669.862	0.240729	1862.38	0.169456	1160.49	0.421769	0.918367	0.369615	22.1133	441	951	275	186	405	163	19.5584	67.6364
	ERP1	YAR002C-A	1	11	18	1B	F	9	2.0885	4001	0.623009	2019.84	10.5421	809.258	728.272	0.251104	1769.96	0.16362	1228.13	0.40531	0.936283	0.380531	22.6936	565	1180	352	229	529	215	19.4068	65.0568
		YBR281C	2	9	2	2B	E	1	2.20565	4275.35	0.622984	2231.69	11.2862	852.566	633.261	0.248429	1822.41	0.157769	1104.08	0.449597	0.941532	0.322581	43.8634	496	1094	309	223	467	160	20.3839	72.1683
		YIL152W	7	13	18	7B	G	9	2.02419	4049.01	0.622984	1859	10.9064	843.236	658.353	0.253029	1846.51	0.169358	1131.07	0.441532	0.939516	0.379032	32.9697	496	1004	309	219	466	188	21.8127	70.8737
		YLR446W	10	7	16	10B	D	8	1.98603	3663.15	0.622754	1953.3	10.4651	791.899	658.695	0.244996	1703.24	0.176408	1134.72	0.46507	0.914172	0.363273	52.2303	501	995	312	233	458	182	23.4171	74.6796
	HIS3	YOR202W	2	1	9	2A	A	5	2.44481	5273.9	0.622735	2456.33	11.3615	1093.51	691.947	0.26836	2190.58	0.154122	1126.41	0.434926	0.983526	0.30313	32.0624	607	1484	378	264	597	184	17.7898	69.8413
	SOP4	YJL192C	7	14	14	7D	G	7	2.1117	3937.54	0.62234	1807.82	10.9762	748.521	607.346	0.253512	1685.45	0.185958	1063.04	0.452128	0.906028	0.370567	25.0799	564	1191	351	255	511	209	21.4106	72.6497
		YDR066C	3	15	12	3B	H	6	2.13974	5027.33	0.622271	2054.68	11.3881	1015.26	680.789	0.240457	2236.19	0.147868	1176.67	0.423581	0.956332	0.358079	35.2846	458	980	285	194	438	164	19.7959	68.0702
	HIS3	YOR202W	5	16	3	5C	H	2	1.92548	3302.37	0.622184	1911.64	10.4699	708.863	630.553	0.250788	1569.83	0.182496	1088.18	0.42461	0.906412	0.370884	25.02	577	1111	359	245	523	214	22.0522	68.2451
	SNZ2	YNL333W	11	12	19	11C	F	10	1.94937	3372.13	0.622061	1968.66	10.0889	721.419	654.891	0.239926	1576.91	0.167909	1137.81	0.399638	0.920434	0.361664	18.1659	553	1078	344	221	509	200	20.5009	64.2442
	SYM1	YLR251W	9	6	2	9D	C	1	2.22202	4122.27	0.622018	1806.6	10.943	779.546	653.864	0.245972	1709.63	0.165614	1097.27	0.436697	0.93211	0.381651	27.8927	545	1211	339	238	508	208	19.6532	70.2065
	SRF6	YNL179C	11	6	8	11D	C	4	1.98554	3258.85	0.621901	1761.49	10.4732	660.137	629.428	0.242302	1537.51	0.168943	1106.14	0.390496	0.933884	0.396694	45.288	484	961	301	189	452	192	19.667	62.7907
	SDS24	YBR214W	1	14	21	1C	G	11	2.27622	4377.12	0.621861	2197.74	10.1057	894.442	653.988	0.251987	1817.03	0.165037	1084.3	0.490399	0.939439	0.3161	25.671	677	1541	421	332	636	214	21.5445	78.8599
		YJR111C	8	3	8	8B	B	4	2.05726	3448.42	0.621677	1559.32	10.7927	659.45	585.523	0.240188	1529.98	0.174952	1021.01	0.453988	0.916155	0.413088	57.3585	489	1006	304	222	448	202	22.0676	73.0263
	RPL20B	YOR312C	13	15	2	13B	H	1	2.52778	5419.44	0.621528	2586.77	14.9007	1017.18	651.982	0.205794	2041.66	0.10581	1176.91	0.246528	0.947917	0.288194	26.3794	144	364	89.5	35.5	136.5	41.5	9.75276	39.6648
		YGR050C	5	2	5	5C	A	3	2.28804	4054.21	0.621377	1784.55	11.5691	770.541	622.157	0.256432	1669.91	0.177511	1059.09	0.451087	0.942029	0.375	47.6655	552	1263	343	249	520	207	19.715	72.5947
	DOG2	YHR043C	6	15	5	6A	H	3	2.03717	3737.75	0.621239	1796.74	10.1911	762.966	633.364	0.246388	1689.18	0.174114	1080.47	0.431858	0.929204	0.376991	23.7697	565	1151	351	244	525	213	21.1989	69.5156
		YOR053W	12	10	2	12D	E	1	2.02344	3802.48	0.621094	1854.18	10.1974	784.307	645.019	0.235581	1725.53	0.1704	1099.85	0.441406	0.925781	0.373047	30.0333	512	1036	318	226	474	191	21.8147	71.0691
	HIS3	YOR202W	13	1	4	13B	A	2	2.44625	5353.4	0.62069	1947.9	11.2262	953.465	661.017	0.250482	2123.33	0.172185	1133.96	0.411765	0.977688	0.363083	20.025	493	1206	306	203	482	179	16.8325	66.3399
	HIS3	YOR202W	11	16	4	11D	H	2	2.08465	4058.17	0.620079	1966.12	10.5718	828.451	705.634	0.251166	1839.5	0.174439	1180.11	0.419291	0.933071	0.377953	18.8944	508	1059	315	213	474	192	20.1133	67.619
	SPS18	YNL204C	11	10	18	11D	E	9	2.08108	3721.71	0.61982	1901.3	10.5222	755.968	661.444	0.24637	1678.68	0.173142	1138.67	0.427027	0.926126	0.374775	30.315	555	1155	344	237	514	208	20.5195	68.8953
	HIS3	YOR202W	12	14	24	12D	G	12	2.07387	4309.94	0.61982	1927.08	10.2013	869.683	670.386	0.249197	1915.65	0.1703	1151	0.448649	0.924324	0.376577	44.5758	555	1151	344	249	513	209	21.6334	72.3838
	BNA4	YBL098W	1	13	19	1A	G	10	2.20266	4696.44	0.619601	1952.19	10.6825	982.258	711.523	0.243772	2067.2	0.154038	1170.26	0.421927	0.960133	0.375415	29.1548	602	1326	373	254	578	226	19.1554	68.0966
	HIS3	YOR202W	4	1	15	4A	A	8	2.14408	4219.27	0.619211	1901.63	10.4513	865.061	694.32	0.243667	1862.84	0.160438	1162.12	0.421955	0.946827	0.38422	29.4279	583	1250	361	246	552	224	19.68	68.144
		YDL241W	3	9	8	3B	E	4	1.93874	3842.51	0.619205	1798.97	10.1848	791.324	637.869	0.24125	1758.24	0.1937	1111.38	0.486755	0.885762	0.387417	34.5398	604	1171	374	294	535	234	25.1067	78.6097
		YER046W-A	4	2	22	4D	A	11	2.3379	5301.78	0.618721	1860.84	11.2932	938.875	660.997	0.253539	2148.87	0.181709	1150.55	0.440639	0.949772	0.390411	25.7876	438	1024	271	193	416	171	18.8476	71.2177
	SED1	YDR077W	3	3	15	3A	B	8	1.98305	3850.23	0.618644	1742.21	10.3194	834.813	671.39	0.245835	1810.8	0.174339	1128.3	0.444068	0.928814	0.405085	30.9839	590	1170	365	262	548	239	22.3932	71.7809
	VTC1	YER072W	4	6	14	4D	C	7	2.24227	4536.43	0.618557	1708.47	11.1881	832.576	611.463	0.241466	1954.47	0.165701	1072.61	0.42268	0.956186	0.39433	28.6531	388	870	240	164	371	153	18.8506	68.3332
	IMG2	YCR071C	2	2	10	2D	A	5	1.74396	4061.66	0.618357	1909.86	11.1629	854.41	717.155	0.266435	2215.02	0.181387	1296.42	0.42029	0.932367	0.427536	24.6171	414	722	256	174	386	177	24.0997	67.9688
		YBR012C	1	15	11	1A	H	6	2.29748	5527.17	0.617849	2126.18	10.6419	1117.63	752.537	0.239426	2328.68	0.146206	1236.26	0.400458	0.967963	0.363844	26.6271	437	1004	270	175	423	159	17.4303	64.8149
		YBL065W	1	9	23	1A	E	12	2.2187	4343.66	0.617696	2015.9	10.1953	959.167	727.376	0.234977	1892.51	0.14547	1180.06	0.427379	0.964942	0.365609	51.303	599	1329	370	256	578	219	19.2626	69.1892
		YNL194C	11	8	16	11D	D	8	2.18657	4402.71	0.617537	1922.75	10.479	874.014	687.012	0.239623	1889.38	0.160201	1173.95	0.410448	0.947761	0.380597	28.6007	536	1172	331	220	508	204	18.7713	66.4653
	PNT1	YOR266W	13	9	12	13B	E	6	2.20518	4361.7	0.61753	1784.55	10.835	837.994	612.841	0.244468	1840.91	0.179329	1070.28	0.422311	0.930279	0.376494	54.3783	502	1107	310	212	467	189	19.1509	68.3871
	DBF2	YGR092W	5	6	3	5C	C	2	2.28859	4695.97	0.61745	6911.53	20.0873	842.775	673.853	0.167151	1579.05	0.113443	1649.98	0.073826	0.825503	0.154362	32.9423	37.25	85.25	23	2.75	30.75	5.75	3.22583	11.9566
	VPS71	YML041C	10	15	12	10B	H	6	2.11225	5033	0.617347	2040.84	11.7567	1016.95	764.467	0.259886	2337.82	0.1434	1290.9	0.385204	0.964286	0.397959	29.3939	392	828	242	151	378	156	18.2367	62.3967
	PET8	YNL003C	11	15	22	11B	H	11	2.02204	4323.25	0.61708	1817.47	11.5902	848.135	674.148	0.251282	2089.58	0.166533	1173.23	0.393939	0.964187	0.402204	25.6905	363	734	224	143	350	146	19.4823	63.8392
	AIF1	YNR074C	12	9	8	12B	E	4	1.88193	3441.94	0.616867	1873.29	11.1331	709.786	723.943	0.24815	1639.7	0.147726	1222.54	0.373494	0.879518	0.409639	22.4054	415	781	256	155	365	170	19.8463	60.5469
	SPS2	YDR522C	4	13	10	4B	G	5	1.88816	3720.6	0.616776	1852.7	9.86303	820.956	683.123	0.259203	1810.48	0.185491	1162.92	0.460526	0.912829	0.393092	28.2135	608	1148	375	280	555	239	24.3902	74.6667
		YDR134C	3	11	17	3A	F	9	1.96458	3717.35	0.616667	1956.87	10.5013	782.272	668.731	0.240849	1738.95	0.169946	1157.44	0.422917	0.925	0.36875	28.0891	480	943	296	203	444	177	21.5271	68.5811
	SGN1	YIR001C	7	15	4	7B	H	2	2.0911	4040.66	0.616525	1885.52	12.0396	772.821	642.776	0.253708	1783.8	0.162052	1119.24	0.457627	0.919492	0.368644	24.7992	472	987	291	216	434	174	21.8845	74.2268
	CAT8	YMR280C	11	7	8	11B	D	4	2.03905	3610.88	0.616299	1765.44	9.91404	763.357	638.404	0.244029	1675.61	0.162438	1064.29	0.424448	0.943973	0.375212	55.9911	589	1201	363	250	556	221	20.816	68.8705
	HIS3	YOR202W	3	1	15	3A	A	8	2.17674	4958.52	0.616279	1772.52	11.1818	899.647	658.175	0.264109	2145.56	0.168338	1112.82	0.451163	0.94186	0.388372	57.0964	430	936	265	194	405	167	20.7265	73.2076
		YHL029C	6	7	7	6A	D	4	1.89796	3818.79	0.615955	1462.03	10.199	814.623	541.208	0.254979	1918.91	0.213929	994.102	0.458256	0.93692	0.42115	46.1736	539	1023	332	247	505	227	24.1447	74.3976
	MED1	YPR070W	14	13	8	14B	G	4	1.68362	2876.6	0.615819	2693.42	13.0944	723.692	751.063	0.200938	1456.35	0.129916	1357.43	0.259887	0.847458	0.319209	21.8632	354	596	218	92	300	113	15.4362	42.2018
		YPL098C	13	8	20	13D	D	10	1.84726	4137.84	0.615752	2023.37	11.5087	848.962	704.013	0.250386	2017.62	0.192705	1262.28	0.398568	0.904535	0.389021	49.8999	419	774	258	167	379	163	21.5762	64.7287
	BEM4	YPL161C	13	2	19	13C	A	10	2.53358	3874.86	0.615672	1934.15	14.7458	634.189	623.448	0.263324	1464.2	0.144705	1120.26	0.410448	0.970149	0.358209	28.9655	268	679	165	110	260	96	16.2003	66.6667
	ATG7	YHR171W	6	2	13	6C	A	7	1.69216	2935.74	0.615672	1772.1	11.6619	687.785	605.58	0.247249	1482.62	0.178198	1044.02	0.373134	0.839552	0.367537	53.5724	536	907	330	200	450	197	22.0507	60.606
	HIS3	YOR202W	3	16	8	3D	H	4	1.99133	4394.95	0.615607	1736.82	12.2385	786.512	578.653	0.260307	1986.51	0.185831	1081.92	0.447977	0.893064	0.384393	32.6343	346	689	213	155	309	133	22.4964	72.77
	POA1	YBR022W	1	2	16	1D	A	8	2.1922	3660.27	0.615599	1892.23	9.60367	791.391	717.628	0.251306	1581.17	0.16232	1140.03	0.445682	0.94429	0.377437	17.1464	718	1574	442	320	678	271	20.3303	72.3981
	FAR8	YMR029C	10	15	7	10A	H	4	2	4708.72	0.615556	2197.78	11.1927	971.465	734.796	0.246678	2177.53	0.173357	1252.55	0.44	0.928889	0.357778	25.02	450	900	277	198	418	161	22	71.4801
	CIT2	YCR005C	2	9	15	2A	E	8	1.9279	3461.35	0.615487	1818.31	9.19284	809.357	658.707	0.245052	1648.72	0.182061	1078.64	0.447263	0.910547	0.373832	32.7261	749	1444	461	335	682	280	23.1994	72.6681
	UGA4	YDL210W	3	5	12	3B	C	6	2.12886	4944.41	0.615245	1814.39	11.1456	998.659	658.89	0.257991	2195.9	0.182124	1122.14	0.462795	0.932849	0.388385	32.7567	551	1173	339	255	514	214	21.7391	75.2213
		YNL303W	11	8	21	11C	D	11	1.99626	3864.48	0.614953	1832.24	10.3628	800.548	683.28	0.253098	1770.59	0.187202	1160.45	0.433645	0.914019	0.392523	20.5913	535	1068	329	232	489	210	21.7229	70.5168
	NUP170	YBL079W	1	9	3	1A	E	2	2.13269	5138.68	0.614887	1989.06	11.8968	904.873	570.334	0.253186	2184.57	0.168907	1106.56	0.436893	0.912621	0.343042	27.4955	309	659	190	135	282	106	20.4856	71.0526
	HIS3	YOR202W	7	10	1	7C	E	1	1.99245	3917.74	0.614804	1851.56	10.1753	802.222	623.553	0.249048	1756.69	0.175439	1058.9	0.427492	0.897281	0.362538	29.5635	662	1319	407	283	594	240	21.4556	69.5331
	HIS3	YOR202W	13	1	14	13B	A	7	2.40909	5467.44	0.614719	2024.65	11.2166	1020.2	678.35	0.251108	2227.25	0.15252	1156.55	0.411255	0.982684	0.357143	58.7452	462	1113	284	190	454	165	17.071	66.9013
	HIS3	YOR202W	11	2	24	11D	A	12	2.13839	4217.64	0.614498	1951.55	10.1442	898.331	732.061	0.247854	1884.05	0.151356	1192.21	0.436573	0.948929	0.378913	59.6992	607	1298	373	265	576	230	20.416	71.0455
	SPF1	YEL031W	4	5	3	4A	C	2	2.61071	4678.01	0.614286	1901.94	14.1461	842.582	692.453	0.232276	1696.2	0.160992	1179.2	0.492857	0.939286	0.378571	19.8242	280	731	172	138	263	106	18.8782	80.2325
	HIS3	YOR202W	13	1	6	13B	A	3	2.47799	5425.99	0.614256	1981.18	11.314	984.14	693.811	0.251986	2170.34	0.165055	1204.25	0.454927	0.979036	0.379455	28.5132	477	1182	293	217	467	181	18.3587	74.0615
	HUA2	YOR284W	13	11	6	13B	F	3	2.25527	4997.69	0.613924	1870.7	10.9516	944.269	645.846	0.244961	2114.99	0.170878	1143	0.409283	0.959916	0.377637	26.4764	474	1069	291	194	455	179	18.1478	66.6667
	CTH1	YDR151C	3	13	17	3A	G	9	1.96274	3756.46	0.613725	1952.09	11.4052	719.838	621.749	0.246331	1672.45	0.186591	1097.06	0.388235	0.864706	0.34902	53.1789	510	1001	313	198	441	178	19.7802	63.2588
		YNL203C	11	10	20	11D	E	10	1.98195	3618.33	0.613718	1976.2	10.2056	769.968	684.179	0.249452	1733.44	0.171953	1189.94	0.402527	0.933213	0.377256	28.5657	554	1098	340	223	517	209	20.3097	65.5883
	UBC8	YEL012W	4	3	5	4A	B	3	2.0825	4115.19	0.613682	1967.3	11.3937	777.9	595.542	0.248184	1766.45	0.185681	1081.39	0.440644	0.909457	0.346076	39.0768	497	1035	305	219	452	172	21.1594	71.8033
		YNL285W	11	4	9	11C	B	5	1.84777	3157.27	0.613583	1823.66	10.8617	660.614	583.733	0.261043	1548.17	0.178624	1046.14	0.435597	0.892272	0.355972	22.383	427	789	262	186	381	152	23.5741	70.9924
	HIS3	YOR202W	10	1	19	10A	A	10	2.20035	4083.5	0.613357	1927.02	10.0594	859.89	676.55	0.250214	1791.88	0.174991	1147.83	0.455185	0.964851	0.370826	25.1992	569	1252	349	259	549	211	20.6869	74.2121
	SBE2	YDR351W	3	6	7	3C	C	4	1.89163	3724.75	0.6133	1767.18	12.0645	720.284	566.086	0.241551	1744.89	0.196523	1070.98	0.438424	0.901478	0.381773	24.1454	406	768	249	178	366	155	23.1771	71.4861
		YOL047C	12	3	19	12A	B	10	2.12264	3731.95	0.613208	2017.67	9.93315	754.315	696.152	0.257917	1680.06	0.18394	1149.63	0.421384	0.955975	0.360063	25.0998	636	1350	390	268	608	229	19.8519	68.718
	LEU3	YLR451W	10	7	8	10B	D	4	2.0559	4116.7	0.612836	1840.37	10.8495	821.951	648.459	0.254826	1839.39	0.195075	1128.54	0.463768	0.902692	0.378882	52.0288	483	993	296	224	436	183	22.5579	75.6757
	SSK22	YCR073C	2	2	8	2D	A	4	1.99291	3756.37	0.612766	1964.79	9.49521	828.748	686.808	0.261765	1783.37	0.172998	1129.25	0.439716	0.933333	0.368794	22.7156	705	1405	432	310	658	260	22.064	71.7592
	IXR1	YKL032C	8	13	20	8B	G	10	2.04427	4500.1	0.611979	1867.28	12.1579	882.356	693.257	0.231088	2041.64	0.161657	1199.8	0.401042	0.932292	0.395833	30.4631	384	785	235	154	358	152	19.6178	65.532
	LAT1	YNL071W	11	9	19	11A	E	10	1.9005	3442.41	0.61194	1824.43	11.1781	656.01	561.411	0.242678	1546.45	0.169725	1017.51	0.420398	0.868159	0.345771	28.9482	402	764	246	169	349	139	22.1204	68.6992
	HIS3	YOR202W	12	1	15	12A	A	8	2.08916	3501.02	0.611888	2078.79	10.1505	736.707	766.224	0.24953	1598.67	0.161041	1242.24	0.384615	0.940559	0.367133	24.3516	572	1195	350	220	538	210	18.41	62.8571
	ZRG8	YER033C	4	15	23	4A	H	12	2.08993	4017.1	0.611511	1898.81	10.9172	800.223	646.586	0.245527	1749.24	0.161883	1102.69	0.42446	0.911871	0.359712	31.749	556	1162	340	236	507	200	20.3098	69.4117
	PDR8	YLR266C	9	10	20	9D	E	10	2.04102	3337.87	0.611328	1751.52	10.5762	669.441	601.558	0.240463	1487.75	0.162929	1032.65	0.412109	0.910156	0.369141	23.7276	512	1045	313	211	466	189	20.1914	67.4121
		YIL141W	7	11	6	7B	F	3	2.15657	4382.91	0.611111	2159.55	12.5742	866.769	659.669	0.237664	1905.25	0.143799	1174.15	0.45202	0.941919	0.343434	30.4467	396	854	242	179	373	136	20.9602	73.9669
	ROX1	YPR065W	14	13	16	14B	G	8	2.48043	5086.03	0.61087	1790.83	12.9729	890.263	564.826	0.257388	1920.82	0.173567	994.435	0.502174	0.936957	0.345652	21.7945	460	1141	281	231	431	159	20.2454	82.2064
	HIS3	YOR202W	7	1	18	7B	A	9	2.43891	5842.61	0.61086	2140.82	11.4896	1092	729.983	0.256207	2342.59	0.156596	1249.4	0.418552	0.970588	0.359729	35.1994	442	1078	270	185	429	159	17.1614	68.5185
	SVP26	YHR181W	6	2	3	6C	A	2	1.73473	3228.39	0.61082	1861.52	10.85	756.89	674.926	0.242164	1596.96	0.170388	1117.56	0.369983	0.858639	0.373473	72.9383	573	994	350	212	492	214	21.328	60.5715
	CRP1	YHR146W	6	14	22	6D	G	11	1.22355	2494.56	0.610778	1733.2	10.7292	695.404	642.857	0.232283	1515.26	0.154169	1065.25	0.241517	0.726547	0.387226	26.0384	501	613	306	121	364	194	19.739	39.5425
	CUE1	YMR264W	11	5	10	11B	C	5	2.55789	4563.75	0.610526	1826.38	11.1857	781.043	583.419	0.242223	1668.61	0.167954	1040.33	0.469474	0.96	0.355789	41.3642	475	1215	290	223	456	169	18.3539	76.8966
	HIS3	YOR202W	8	1	12	8B	A	6	2.05237	3409.35	0.610475	1742.88	10.4775	686.606	611.644	0.250245	1533.48	0.175834	1036.16	0.430442	0.924714	0.369885	36.0139	611	1254	373	263	565	226	20.9729	70.5094
	RCR1	YBR005W	1	15	23	1A	H	12	2.17811	4433.1	0.61039	1989.64	10.3089	928.241	728.693	0.245818	1911.86	0.149879	1171.43	0.42115	0.935065	0.363636	20.2978	539	1174	329	227	504	196	19.3356	68.9969
	MDJ2	YNL328C	11	10	5	11C	E	3	2.06656	3589.68	0.610143	1738.71	10.231	713.917	615.971	0.245277	1546.62	0.164495	1044.03	0.461173	0.892235	0.369255	23.7487	631	1304	385	291	563	233	22.316	75.5844
	YCK2	YNL154C	11	4	20	11D	B	10	2.1288	4141.51	0.610018	1874.07	10.4288	817.825	673.046	0.249527	1818.18	0.155345	1141.82	0.427549	0.939177	0.381038	54.1479	559	1190	341	239	525	213	20.084	70.0879
	ATP10	YLR393W	9	12	11	9C	F	6	1.7302	3852.49	0.609971	1866.96	12.3156	768.999	647.788	0.262834	2009.95	0.175328	1192.85	0.369501	0.888563	0.392962	24.96	341	590	208	126	303	134	21.3559	60.5768
	FUN21	YAL031C	1	5	2	1B	C	1	2.21983	4522.34	0.609914	2382.45	10.845	889.027	752.303	0.252983	1924.64	0.169017	1318.06	0.400862	0.952586	0.357759	18.7617	464	1030	283	186	442	166	18.0582	65.7243
		YKL202W	8	4	6	8D	B	3	2.06213	3144.55	0.609467	1688.73	9.93539	662.525	633.654	0.250515	1455.79	0.179097	1045.9	0.423077	0.945266	0.381657	36.5924	676	1394	412	286	639	258	20.5165	69.4175
	FPR4	YLR449W	10	7	12	10B	D	6	2.03219	3992.35	0.609442	1863.2	10.9044	792.609	640.503	0.253119	1815.85	0.174693	1133.46	0.461373	0.909871	0.379828	49.4469	466	947	284	215	424	177	22.7033	75.7042
	HIS3	YOR202W	11	16	18	11D	H	9	1.93522	3526.54	0.609312	1983.81	10.1236	769.464	697.98	0.248981	1698.01	0.166525	1178.05	0.437247	0.921053	0.37247	27.6767	494	956	301	216	455	184	22.5941	71.7608
	HIS3	YOR202W	3	16	12	3D	H	6	1.85762	3462.35	0.609272	1821.23	11.7317	657.63	583.908	0.253031	1657.16	0.16591	1088.23	0.407285	0.874172	0.36755	32.2645	302	561	184	123	264	111	21.9251	66.8478
	SGM1	YJR134C	8	7	18	8B	D	9	2.0287	3653.51	0.609272	1870.65	10.9287	715.833	612.702	0.236675	1616.43	0.165187	1058.79	0.428256	0.907285	0.350993	31.1609	453	919	276	194	411	159	21.1099	70.2898
	ADH2	YMR303C	11	11	22	11B	F	11	1.91298	3229.35	0.609177	1780.8	10.2654	689.737	617.495	0.244792	1546.19	0.184585	1068.62	0.452532	0.920886	0.371835	23.0434	632	1209	385	286	582	235	23.6559	74.2858
		YLR290C	9	12	6	9D	F	3	2.06091	3936.65	0.609137	1929.37	11.0942	739.528	650.732	0.25895	1734.6	0.164457	1148.98	0.390863	0.908629	0.370558	28.5657	394	812	240	154	358	146	18.9655	64.1667
	ATP2	YJR121W	8	5	16	8B	C	8	2	3256.72	0.608782	1783.15	10.6638	673.702	616.014	0.242153	1512.18	0.173683	1071.89	0.39521	0.912176	0.377246	35.1426	501	1002	305	198	457	189	19.7605	64.9181
		YGR051C	5	2	3	5C	A	2	2.19328	3947.9	0.608403	1775.04	10.6934	763.572	627.061	0.254541	1645.59	0.164235	1076.75	0.440336	0.92437	0.37479	26.2488	595	1305	362	262	550	223	20.0766	72.3757
		YOR214C	13	3	10	13B	B	5	2.28687	4967.66	0.608081	1895.38	11.0701	938.563	685.596	0.256897	2120.54	0.186231	1207.29	0.448485	0.981818	0.393939	56.1338	495	1132	301	222	486	195	19.6113	73.7542
	ERV14	YGL054C	5	15	10	5B	H	5	2	4210.53	0.608018	1851.24	11.1651	884.234	664.159	0.248742	1947.29	0.198183	1172.14	0.463252	0.928731	0.389755	53.7401	449	898	273	208	417	175	23.1626	76.1905
	DTD1	YDL219W	3	7	20	3B	D	10	2.06176	4154.15	0.607353	1948.52	10.2656	863.725	665.156	0.237146	1829.24	0.19674	1127.43	0.452941	0.914706	0.360294	40.8901	680	1402	413	308	622	245	21.9686	74.5762
	SWA2	YDR320C	3	4	17	3C	B	9	2.20621	3939.42	0.607345	2102.08	12.136	780.977	602.28	0.235935	1625.41	0.186302	1111.53	0.454802	0.940678	0.327684	29.2746	354	781	215	161	333	116	20.6146	74.8836
	HIS3	YOR202W	2	13	24	2B	G	12	2.05044	4163.35	0.606825	1661.39	9.47883	867.597	649.706	0.259267	1895.97	0.178675	1069.3	0.448071	0.919881	0.397626	26.5518	674	1382	409	302	620	268	21.8524	73.8386
	PET127	YOR017W	12	6	22	12D	C	11	2.06008	4002.7	0.606589	1950.88	10.7785	814.565	658.669	0.250631	1804.01	0.183951	1135.7	0.430233	0.924419	0.360465	25.02	516	1063	313	222	477	186	20.8843	70.9266
	HIS3	YOR202W	13	1	12	13B	A	6	2.34153	5262.51	0.606557	2030.21	11.45	951.911	651.369	0.249455	2137.79	0.154778	1152.44	0.393443	0.959016	0.349727	53.9815	366	857	222	144	351	128	16.8028	64.865
		YOR225W	13	5	18	13B	C	9	2.13118	4537.63	0.606452	1702.64	10.922	890.175	640.001	0.257124	2027.83	0.143238	1100.63	0.425806	0.956989	0.397849	24.3926	465	991	282	198	445	185	19.9798	70.2126
	HIS3	YOR202W	11	16	24	11D	H	12	2.29062	4991.74	0.606407	2054.47	10.8387	949.259	692.072	0.244806	2110.25	0.155204	1167.99	0.382151	0.97254	0.347826	28.4605	437	1001	265	167	425	152	16.6833	63.0189
		YNL100W	11	13	17	11A	G	9	1.95475	3364.53	0.606335	1798.73	11.193	645.673	596.874	0.25258	1553.14	0.166881	1065.26	0.409502	0.89819	0.366516	28.4429	442	864	268	181	397	162	20.9491	67.5373
	PHB1	YGR132C	5	12	21	5C	F	11	2.08054	4534.31	0.606264	1937.8	11.1621	936.134	756.17	0.243406	2036.94	0.173235	1245.29	0.348993	0.919463	0.402685	59.9583	447	930	271	156	411	180	16.7742	57.5645
		YGR117C	5	10	21	5C	E	11	1.93762	3542.28	0.606238	1718.75	10.5144	763.616	633.193	0.246137	1719.51	0.17272	1087.74	0.423002	0.922027	0.384016	69.7567	513	994	311	217	473	197	21.831	69.7749
	NHP10	YDL002C	2	8	18	2D	D	9	1.95841	4157.25	0.605787	1934.34	10.8491	939.793	674.866	0.24985	2031.12	0.193636	1172.97	0.450271	0.943942	0.367089	51.6236	553	1083	335	249	522	203	22.9917	74.3283
	HIS3	YOR202W	3	1	5	3A	A	3	2.12115	4683.66	0.605749	1918.94	10.8657	939.927	689.598	0.249761	2081.12	0.162855	1156.98	0.386037	0.971253	0.373717	21.8632	487	1033	295	188	473	182	18.1994	63.7289
		YDL237W	3	9	16	3B	E	8	2.16762	4928.47	0.605714	1873.96	11.3946	987.257	629.574	0.255018	2220.09	0.169393	1081.71	0.430476	0.954286	0.35619	35.7631	525	1138	318	226	501	187	19.8594	71.0692
	SST2	YLR452C	10	7	6	10B	D	3	1.84561	3463.01	0.605701	1983.68	11.4609	680.463	615.968	0.247862	1591.37	0.177421	1100.42	0.463183	0.84323	0.337292	54.037	421	777	255	195	355	142	25.0965	76.4706
	YAT1	YAR035W	1	13	14	1B	G	7	2.14622	4182.89	0.605042	2193.23	10.8763	831.503	681.393	0.248469	1774.47	0.162077	1167.88	0.42521	0.921008	0.34958	66.2571	595	1277	360	253	548	208	19.8121	70.2778
	KIP3	YGL216W	5	4	22	5D	B	11	2.09056	4075.32	0.60501	2317.94	10.3901	847.101	638.309	0.221796	1813.07	0.186259	1134.11	0.362235	0.934489	0.312139	29.8998	519	1085	314	188	485	162	17.3272	59.8726
	HIS3	YOR202W	9	12	24	9D	F	12	2.02672	3695.34	0.604962	1839.37	10.6204	754.885	651.078	0.245423	1651.72	0.167766	1109.57	0.444656	0.90458	0.372137	57.0263	524	1062	317	233	474	195	21.9397	73.5015
	NCL1	YBL024W	1	3	15	1A	B	8	2.26617	5096.67	0.604478	2142.12	11.9653	986.257	680.359	0.250446	2177.99	0.149949	1174.84	0.390547	0.972637	0.343284	20.9762	402	911	243	157	391	138	17.2338	64.609
	MCX1	YBR227C	2	3	16	2B	B	8	2.04412	3906.08	0.604412	1751.65	9.56593	825.188	673.518	0.260284	1804.5	0.174643	1093.33	0.439706	0.932353	0.383824	25.5539	680	1390	411	299	634	261	21.5108	72.7494
	DSF2	YBR007C	1	15	19	1A	H	10	2.30116	4906.15	0.604247	1945.08	10.4527	980.247	756.801	0.238918	2015.19	0.148984	1244.54	0.430502	0.944015	0.393822	20.5913	518	1192	313	223	489	204	18.7081	71.246
		YLR428C	10	3	2	10B	B	1	2.02841	3549.52	0.604167	1761.34	10.7217	735.571	617.862	0.246833	1610.98	0.18138	1081.7	0.44697	0.916667	0.378788	53.5724	528	1071	319	236	484	200	22.0355	73.9812
		YOR084W	12	14	2	12D	G	1	2.18614	5742.65	0.60396	2016.08	10.4616	1177.44	719.984	0.257348	2576.44	0.178338	1240.78	0.417822	0.972277	0.380198	29.8496	505	1104	305	211	491	192	19.1123	69.1804
	PRX1	YBL064C	1	7	3	1A	D	2	2.26503	5273.47	0.603825	2162.51	11.7675	1018.5	678.702	0.244822	2232.54	0.148889	1171.64	0.387978	0.959016	0.330601	26.3249	366	829	221	142	351	121	17.1291	64.2534
	HMI1	YOL095C	12	9	9	12A	E	5	1.90712	4296.11	0.603715	2111.58	12.2468	796.951	722.909	0.236212	1992.37	0.105737	1279.35	0.291022	0.888545	0.374613	39.3232	161.5	308	97.5	47	143.5	60.5	15.2598	48.2052
	HIS3	YOR202W	3	1	18	3B	A	9	2.30926	4607.83	0.603704	2156.6	11.4188	900.229	648.329	0.23372	1879.58	0.172019	1123.8	0.385185	0.955556	0.322222	37.8418	540	1247	326	208	516	174	16.68	63.8036
		YER071C	4	6	16	4D	C	8	2.16927	4582.14	0.603563	1795.35	11.2162	857.725	616.07	0.249506	1946.48	0.176258	1101.23	0.45657	0.930958	0.374165	63.5138	449	974	271	205	418	168	21.0472	75.6458
		YDL173W	2	12	3	2C	F	2	1.86078	2978.38	0.603293	1736.69	9.84495	648.228	671.68	0.255949	1438.89	0.202144	1110.87	0.464072	0.892216	0.386228	39.1024	668	1243	403	310	596	258	24.9397	76.9232
		YOL099C	12	9	5	12A	E	3	2.16155	4143.52	0.603272	1833.27	11.1774	804.811	639.909	0.262727	1852.08	0.189234	1110.04	0.423313	0.969325	0.370143	25.8263	489	1057	295	207	474	181	19.5837	70.1695
		YGR043C	5	2	13	5C	A	7	2.27648	4438.14	0.603232	1810.3	10.9551	894.987	656.341	0.256599	1869.27	0.164583	1123.61	0.436266	0.97307	0.38061	24.2281	557	1268	336	243	542	212	19.1641	72.3214
	LEM3	YNL323W	11	10	15	11C	E	8	2.10724	3952.5	0.603217	1720.6	12.53	752.223	616.52	0.243499	1687.96	0.176314	1082.02	0.428954	0.898123	0.378016	17.9444	373	786	225	160	335	141	20.3562	71.1111
		YEL067C	4	11	21	4A	F	11	1.9224	3501.27	0.603175	1954.02	10.1202	754.982	647.603	0.239791	1633.65	0.190502	1113.35	0.463845	0.897707	0.349206	32.8329	567	1090	342	263	509	198	24.1284	76.9006
	GIR2	YDR152W	3	13	15	3A	G	8	2.0591	4172.62	0.602837	1970.34	11.0048	818.774	649.631	0.240262	1874.52	0.138143	1133.13	0.345154	0.938534	0.361702	53.768	423	871	255	146	397	153	16.7624	57.2549
	PBI2	YNL015W	11	15	8	11B	H	4	1.99332	3623.07	0.602671	1882.1	9.94468	773.207	659.493	0.250048	1668.06	0.174365	1101.77	0.459098	0.924875	0.36227	21.8861	599	1194	361	275	554	217	23.0318	76.1772
	DPL1	YDR294C	3	14	4	3D	G	2	1.88769	3349.23	0.602592	1686.83	11.5008	644.046	568.057	0.259343	1543.98	0.172362	1038.96	0.444924	0.859611	0.37365	69.4766	463	874	279	206	398	173	23.5698	73.835
	MPA43	YNL249C	11	14	4	11D	G	2	2.09829	4573.95	0.602564	2012.2	10.8994	897.196	670.957	0.24262	2029.69	0.147525	1151.03	0.386752	0.944444	0.354701	20.3715	468	982	282	181	442	166	18.4318	64.1844
	HIS3	YOR202W	1	11	1	1A	F	1	2.3186	5405.72	0.602326	1965.73	11.0565	1056	717.709	0.244065	2269.44	0.153528	1184.3	0.4	0.962791	0.367442	37.027	430	997	259	172	414	158	17.2518	66.4092
	FAR7	YFR008W	4	14	9	4C	G	5	1.97907	4223.59	0.602326	1787.11	11.7379	804.943	646.904	0.25522	1980.17	0.178228	1147.06	0.418605	0.9	0.390698	92.8224	430	851	259	180	387	168	21.1516	69.4981
		YDL133W	2	8	9	2C	D	5	2.00515	3352.36	0.602317	1624.74	8.99634	749.805	634.363	0.248444	1532.66	0.169025	1002.37	0.487773	0.907336	0.378378	19.3132	777	1558	468	379	705	294	24.326	80.9828
	SPI1	YER150W	4	2	15	4C	A	8	2.10566	4059.43	0.601887	1985.92	11.0865	755.551	606.099	0.246252	1750.57	0.176872	1100.63	0.415094	0.915094	0.337736	30.2061	265	558	159.5	110	242.5	89.5	19.7132	68.9654
		YNL305C	11	8	17	11C	D	9	1.92077	3345.27	0.601713	1918.02	10.586	706.224	633.947	0.243388	1582.05	0.181416	1114.19	0.417559	0.90364	0.35546	47.55	467	897	281	195	422	166	21.7391	69.395
		YOR022C	12	6	14	12D	C	7	2.21402	4700.46	0.601476	1727.23	10.4551	921.051	682.233	0.249081	2023.06	0.177248	1137.57	0.45572	0.95572	0.398524	58.4123	542	1200	326	247	518	216	20.5834	75.7669
	KRE1	YNL322C	11	10	17	11C	E	9	1.9622	4659.34	0.601375	2365.85	12.0329	903.422	688.557	0.240563	2058.02	0.161935	1305.41	0.405498	0.896907	0.340206	18.8944	291	571	175	118	261	99	20.6655	67.4285
		YDR199W	3	2	2	3D	A	1	1.91409	3970.23	0.601375	1737.96	11.2211	669.306	665.194	0.227084	1854.82	0.163161	1130.73	0.051546	0.912371	0.402062	28.4605	582	1114	350	30	531	234	2.69298	8.57136
		YOR015W	12	4	4	12D	B	2	2.02451	3489.48	0.601307	1778.86	10.249	766.178	654.011	0.242679	1625.13	0.177677	1094.23	0.421569	0.934641	0.372549	30.5614	612	1239	368	258	572	228	20.8233	70.1088
	HIS3	YOR202W	3	9	24	3B	E	12	2.09705	4819.47	0.601266	1992.34	10.8177	999.878	677.748	0.246797	2189.82	0.164192	1175.52	0.415612	0.936709	0.35865	30.6105	474	994	285	197	444	170	19.8189	69.1228
		YKL033W-A	8	13	18	8B	G	9	1.98159	4267.33	0.601227	1843.16	10.9661	858.557	641.403	0.242786	1950.77	0.16617	1130.5	0.392638	0.91411	0.368098	25.3377	489	969	294	192	447	180	19.8142	65.3061
	HIS3	YOR202W	4	16	16	4D	H	8	2.07937	4053.35	0.60119	1869.27	10.5146	812.824	632.92	0.242204	1788.2	0.182447	1104.03	0.470238	0.920635	0.363095	27.313	504	1048	303	237	464	183	22.6145	78.2179
	MUM3	YOR298W	13	13	6	13B	G	3	2.0501	3957.38	0.601156	1891.02	10.4619	803.401	655.425	0.24183	1756.41	0.18067	1129.01	0.412331	0.930636	0.366089	25.219	519	1064	312	214	483	190	20.1128	68.5897
		YGR069W	5	4	11	5C	B	6	2.01174	3897.23	0.600939	1824.63	11.1273	793.273	606.624	0.253537	1825.64	0.18012	1071.01	0.401408	0.922535	0.361502	23.3238	426	857	256	171	393	154	19.9533	66.7968
	MNN10	YDR245W	3	8	14	3D	D	7	2.45708	5033.48	0.600928	3797.15	17.5467	863.206	667.679	0.214315	1837.99	0.140659	1370.08	0.25058	0.902552	0.24826	39.2347	143.667	353	86.3333	36	129.667	35.6667	10.1983	41.6988
	HIS3	YOR202W	7	16	20	7D	H	10	2.13953	4042.55	0.600775	1816.47	10.5524	774.187	641.421	0.243426	1740.12	0.160548	1101.11	0.455426	0.928295	0.370155	47.1911	516	1104	310	235	479	191	21.2862	75.8064
		YER134C	4	14	12	4D	G	6	2.1326	4110.71	0.600368	1758.3	10.4012	830.222	641.381	0.237338	1795.56	0.178779	1092.84	0.449355	0.937385	0.379374	29.2233	543	1158	326	244	509	206	21.0708	74.8466
	HIS3	YOR202W	3	16	11	3C	H	6	1.89655	3271.81	0.6	1908.02	11.3435	656.527	580.321	0.245769	1489.16	0.169862	1033.32	0.381609	0.871264	0.331034	62.8649	435	825	261	166	379	144	20.1212	63.6015
	WHI2	YOR043W	12	10	18	12D	E	9	1.93548	3653.14	0.6	1778.07	10.5402	754.343	621.611	0.238716	1704.08	0.186187	1083.03	0.443011	0.911828	0.372043	25.7682	465	900	279	206	424	173	22.8889	73.8352
	HIS3	YOR202W	11	16	16	11D	H	8	2.32567	5107.5	0.599617	2130.98	10.7234	1001.78	737.576	0.244505	2183.31	0.164181	1234.03	0.396552	0.965517	0.350575	27.0185	522	1214	313	207	504	183	17.0511	66.1342
		YNL208W	11	10	12	11D	E	6	2.02164	3623.34	0.599567	1832.59	10.8737	720.795	632.601	0.243247	1663.47	0.165321	1112.27	0.439394	0.922078	0.365801	48.3115	462	934	277	203	426	169	21.7345	73.2852
	HIS3	YOR202W	1	1	5	1A	A	3	2.44118	5593.2	0.599548	2084.03	11.206	1025.19	722.849	0.238082	2183.44	0.162408	1234.44	0.393665	0.963801	0.361991	27.4591	442	1079	265	174	426	160	16.126	65.6603
		YAL061W	1	9	10	1B	E	5	2.08637	3934.14	0.598848	1845.22	10.6658	789.981	674.894	0.254571	1760.53	0.146739	1133.36	0.40691	0.930902	0.37428	17.3205	521	1087	312	212	485	195	19.5032	67.9488
	INO1	YJL153C	7	8	6	7D	D	3	2.04878	3748.84	0.59867	1754.07	10.8238	746.627	612.593	0.24466	1722.53	0.147374	1059.65	0.423503	0.953437	0.370288	28.7402	451	924	270	191	430	167	20.671	70.7406
	HIS3	YOR202W	7	1	4	7B	A	2	2.26644	4464.66	0.598651	1802.62	10.4655	880.196	668.689	0.249574	1891.43	0.175976	1109.61	0.475548	0.962901	0.372681	52.6118	593	1344	355	282	571	221	20.9821	79.4366
	MAK31	YCR020C-A	2	11	11	2A	F	6	2.25807	3974.42	0.598566	1958.22	10.7953	770.596	689.713	0.256264	1640.15	0.144986	1133.02	0.394265	0.926523	0.349462	28.775	558	1260	334	220	517	195	17.4603	65.8683
		YER137C	4	14	8	4D	G	4	2.00997	4385.86	0.598504	1732.58	11.5244	856.504	652.533	0.251909	2032.74	0.178632	1163.25	0.433915	0.927681	0.40399	29.4788	401	806	240	174	372	162	21.5881	72.4999
	HIS3	YOR202W	3	1	23	3A	A	12	2.2803	4555.36	0.598485	1772.61	10.9164	879.383	664.564	0.245895	1923.36	0.163337	1120.36	0.422348	0.965909	0.376894	30.9677	528	1204	316	223	510	199	18.5216	70.5695
	NSG1	YHR133C	6	12	22	6D	F	11	1.34226	2476.2	0.59847	1855.39	10.3194	732.965	689.134	0.225481	1513.48	0.16482	1142.33	0.281071	0.810707	0.374761	26.4764	523	702	313	147	424	196	20.9402	46.9649
	HSP78	YDR258C	3	10	12	3D	E	6	1.95094	3421.84	0.598131	1709.24	11.5091	648.581	572.658	0.256912	1564.41	0.191684	1055.92	0.429907	0.878505	0.376168	31.3528	428	835	256	184	376	161	22.0359	71.8751
		YMR031C	10	15	3	10A	H	2	2.00652	3956.1	0.597826	1938.37	11.2447	817.716	694.722	0.246819	1804.1	0.150809	1161.23	0.423913	0.906522	0.36087	26.0384	460	923	275	195	417	166	21.1268	70.9091
		YDL218W	3	7	22	3B	D	11	2.11993	4654.09	0.597786	1992.36	11.0093	918.599	643.029	0.242424	2031.72	0.158793	1131.83	0.405904	0.924354	0.345018	66.7907	542	1149	324	220	501	187	19.1471	67.9012
		YJL122W	7	4	14	7D	B	7	2.09925	3849.82	0.597378	1930.07	10.3617	783.796	644.19	0.247827	1735.25	0.179541	1124.94	0.41573	0.947566	0.35206	26.2107	534	1121	319	222	506	188	19.8037	69.5925
	SIP2	YGL208W	5	2	16	5D	A	8	2.09318	3964.62	0.597338	1917.61	10.0621	822.352	642.081	0.246975	1802.88	0.187156	1110.87	0.420965	0.953411	0.351082	29.2916	601	1258	359	253	573	211	20.1113	70.4735
	HIS3	YOR202W	4	16	6	4D	H	3	2.28529	5409.29	0.597059	1936.01	12.3827	1009.1	617.99	0.260602	2270.08	0.187171	1136.06	0.432353	0.952941	0.355882	29.0689	340	777	203	147	324	121	18.9189	72.4138
		YCR001W	2	9	17	2A	E	9	2.05341	4007.35	0.596796	1744.68	9.30362	882.049	645.173	0.251209	1835.47	0.17221	1063.83	0.436582	0.929239	0.368491	33.9264	749	1538	447	327	696	276	21.2614	73.1543
	SWI5	YDR146C	3	11	5	3A	F	3	1.91803	3835.74	0.596721	1995.66	11.8606	809.201	610.839	0.237381	1826.87	0.14913	1114.07	0.318033	0.92459	0.340984	59.2115	305	585	182	97	282	104	16.5812	53.2968
	ERV29	YGR284C	6	3	21	6A	B	11	2.05489	3793.13	0.596659	1800.39	11.4483	692.455	598.527	0.250724	1683.41	0.186883	1062.98	0.420048	0.914081	0.353222	28.2666	419	861	250	176	383	148	20.4414	70.4
		YGR111W	5	10	23	5C	E	12	1.8913	3292.17	0.596618	1954.59	11.1036	697.369	661.47	0.247445	1575.49	0.173476	1161.29	0.410628	0.900966	0.355072	21.6795	414	783	247	170	373	147	21.7114	68.8259
	RIM11	YMR139W	10	14	10	10D	G	5	1.88747	3528.69	0.596603	1945.61	11.285	718.17	677.36	0.257505	1668.91	0.158895	1180.12	0.375796	0.881104	0.363057	30.5287	471	889	281	177	415	171	19.91	62.9893
	MNN1	YER001W	4	11	15	4A	F	8	1.82765	3893.9	0.596591	1836.01	11.1795	808.655	609.43	0.245558	1863.27	0.174901	1098.46	0.443182	0.882576	0.36553	29.4449	528	965	315	234	466	193	24.2487	74.2857
		YNR063W	12	7	4	12B	D	2	2.04517	3726.08	0.596573	1956.47	10.1742	775.89	727.752	0.256625	1713.24	0.17133	1208.04	0.392523	0.945483	0.370717	37.4566	642	1313	383	252	607	238	19.1927	65.7963
		YOR300W	13	13	2	13B	G	1	2.16208	3893.8	0.596434	1836.91	10.3402	799.145	630.223	0.246362	1722.48	0.175163	1088.88	0.452188	0.941653	0.359806	25.9615	617	1334	368	279	581	222	20.9145	75.8153
	HIS3	YOR202W	4	16	9	4C	H	5	1.9083	3544.32	0.59607	1994.39	10.7373	772.815	621.355	0.241475	1694.79	0.179961	1106.46	0.39083	0.914847	0.331878	26.8328	458	874	273	179	419	152	20.4806	65.5678
	HSP26	YBR072W	1	10	22	1D	E	11	1.98808	3210.19	0.596026	1856.02	9.16688	732.538	685.435	0.24722	1498.94	0.177274	1112.99	0.437086	0.921854	0.357616	16.2481	755	1501	450	330	696	270	21.9853	73.3334
		YOR223W	13	5	20	13B	C	10	2.22641	4969.57	0.595388	1869.72	10.9057	978.576	673.857	0.257144	2210.42	0.164827	1150.34	0.406709	0.979036	0.371069	24.3926	477	1062	284	194	467	177	18.2674	68.3099
	PCL6	YER059W	4	4	20	4D	B	10	2.17526	4327.19	0.595361	1936.45	11.7707	825.884	616.911	0.236282	1813.63	0.165156	1112.45	0.407216	0.935567	0.353093	57.2887	388	844	231	158	363	137	18.7204	68.3982
	RPL34A	YER056C-A	4	2	2	4D	A	1	2.0354	4401.91	0.595133	1998.1	11.0079	874.698	715.871	0.243023	2076.3	0.17269	1231.65	0.35177	0.94469	0.371681	30.692	452	920	269	159	427	168	17.2826	59.1078
	GIS1	YDR096W	3	5	15	3A	C	8	2.11857	4249.1	0.595078	1916.38	11.0974	813.724	618.559	0.241278	1875.94	0.174347	1095.06	0.387025	0.946309	0.342282	29.7153	447	947	266	173	423	153	18.2682	65.0377
	UBC5	YDR059C	3	15	18	3B	H	9	2.06754	4255.55	0.594728	2050.35	10.1731	914.075	691.86	0.236087	1892.5	0.168179	1146.07	0.423394	0.917628	0.345964	68.7023	607	1255	361	257	557	210	20.4781	71.1912
	YAP1801	YHR161C	6	2	21	6C	A	11	1.55381	2838.27	0.59417	1782.07	11.1144	672.737	624.359	0.245707	1510.35	0.161567	1084.56	0.336323	0.834081	0.367713	22.1811	446	693	265	150	372	164	21.645	56.6038
	HIS3	YOR202W	3	11	24	3B	F	12	2.10303	4860.34	0.593939	1993.27	10.7792	1023.32	676.994	0.232117	2200.82	0.164789	1168.54	0.422222	0.955556	0.355556	30.5614	495	1041	294	209	473	176	20.0768	71.0884
	HXT3	YDR345C	3	6	15	3C	C	8	1.87475	3199.16	0.593939	1628.67	11.1773	629.256	547.682	0.250752	1480.77	0.167864	984.649	0.418182	0.870707	0.365657	29.9333	495	928	294	207	431	181	22.306	70.4082
	GAL3	YDR009W	3	11	10	3B	F	5	2.04255	4135.27	0.59381	1761.25	10.7834	878.391	655.326	0.245646	1916.48	0.187947	1125.22	0.439072	0.924565	0.384913	36.2491	517	1056	307	227	478	199	21.4962	73.9415
	HIS3	YOR202W	1	1	8	1B	A	4	2.33391	4673.72	0.593804	1922.44	10.5797	923.14	729.562	0.258608	1947.54	0.147327	1187.72	0.401033	0.974182	0.371773	17.7764	581	1356	345	233	566	216	17.1829	67.5363
	ATG2	YNL242W	11	14	8	11D	G	4	2.27747	4565.81	0.593407	1646.98	12.0944	858.869	633.282	0.242726	1944.05	0.154014	1097.7	0.362637	0.96978	0.392857	24.7588	364	829	216	132	353	143	15.9228	61.111
	ARC18	YLR370C	9	8	7	9C	D	4	1.83778	3277.79	0.593333	3105.88	16.1557	634.089	605.729	0.199863	1358.83	0.151845	1193.61	0.195556	0.78	0.242222	24.8876	225	413.5	133.5	44	175.5	54.5	10.6409	32.9589
		YAL004W	1	3	20	1B	B	10	2.21384	4458.11	0.593291	1986.66	11.7131	900.37	646.04	0.276553	1985.84	0.163349	1076.39	0.427673	0.983229	0.32914	54.7083	477	1056	283	204	469	157	19.3182	72.0849
	GPX2	YBR244W	2	5	12	2B	C	6	1.9633	3569.11	0.593272	1754.28	9.87894	772.061	630.452	0.261449	1685.01	0.175302	1035.37	0.411315	0.908257	0.357798	21.3307	654	1284	388	269	594	234	20.9502	69.3299
	BAR1	YIL015W	6	8	5	6C	D	3	1.42921	2838.93	0.593258	1871.25	11.4417	735.82	650.296	0.257417	1650.86	0.151328	1118.51	0.316854	0.820225	0.364045	29.1204	445	636	264	141	365	162	22.1698	53.4091
		YHL042W	6	9	5	6A	E	3	1.94818	3663.45	0.59309	1679.75	10.3905	745.271	604.808	0.242033	1672.78	0.178642	1035.56	0.428023	0.898273	0.364683	49.4571	521	1015	309	223	468	190	21.9704	72.1683
		YOR271C	13	9	2	13B	E	1	2.10568	4033.41	0.59306	1777.02	9.99877	837.048	656.463	0.237698	1767.1	0.186453	1132.3	0.44164	0.938486	0.384858	26.5707	634	1335	376	280	595	244	20.9738	74.468
	YPT32	YGL210W	5	2	12	5D	A	6	2.14329	4412.58	0.592988	1802.68	9.98579	968.788	689.425	0.238469	1995.34	0.164565	1123.81	0.417683	0.967988	0.371951	25.3574	656	1406	389	274	635	244	19.4879	70.437
		YOR304C-A	13	15	18	13B	H	9	2.40952	5532.08	0.592857	2056.73	11.4109	1051.86	720.049	0.248749	2237.11	0.147236	1236.9	0.392857	0.980952	0.364286	61.7657	420	1012	249	165	412	153	16.3043	66.2651
	HIS3	YOR202W	3	1	10	3B	A	5	2.4185	5829.59	0.592511	1970.71	11.7272	1096.49	685.682	0.253195	2339.3	0.159347	1156.63	0.420705	0.962555	0.359031	35.4542	454	1098	269	191	437	163	17.3953	71.0037
	HMS1	YOR032C	12	8	16	12D	D	8	1.91253	3577.77	0.592445	1691.71	10.4851	729.196	615.221	0.245311	1686.76	0.178149	1081.81	0.451292	0.906561	0.385686	27.55	503	962	298	227	456	194	23.5967	76.1745
	INP51	YIL002C	6	6	7	6C	C	4	1.48921	2796.79	0.592326	1787.45	11.0966	716.268	643.263	0.244615	1565.91	0.14186	1103.13	0.347722	0.83693	0.366906	25.7682	417	621	247	145	349	153	23.3494	58.7045
	RAD10	YML095C	10	7	19	10A	D	10	1.83224	3559.72	0.592105	1818.39	11.2704	689.24	599.086	0.239392	1663.34	0.186777	1119.49	0.460526	0.858553	0.365132	25.5734	304	557	180	140	261	111	25.1346	77.7778
		YHR151C	6	14	18	6D	G	9	1.57113	2954.41	0.59205	1755.36	10.9994	761.349	628.875	0.237167	1670.17	0.155106	1106.99	0.317992	0.859833	0.376569	49.4773	478	751	283	152	411	180	20.2397	53.7103
		YDR094W	3	5	19	3A	C	10	2.11587	4500.25	0.59194	1887.27	11.3453	845.514	619.722	0.253428	1965.12	0.173917	1110.33	0.370277	0.934509	0.352645	87.0172	397	840	235	147	371	140	17.5	62.5531
	PRR2	YDL214C	3	5	6	3B	C	3	2.10251	4058.89	0.591876	1888.33	11.3399	835.147	668.728	0.236834	1801.73	0.163009	1133.28	0.433269	0.922631	0.361702	29.2233	517	1087	306	224	477	187	20.6072	73.2027
	HIS3	YOR202W	10	1	8	10B	A	4	2.34719	4685.76	0.591687	1952.79	11.4662	884.606	656.387	0.26001	1943.23	0.177851	1155.26	0.444988	0.98044	0.356968	47.571	409	960	242	182	401	146	18.9583	75.2067
	KIN1	YDR122W	3	9	17	3A	E	9	1.9828	4020.38	0.591398	1835.4	10.4141	797.442	642.707	0.2537	1850.79	0.163165	1129.56	0.393548	0.91828	0.367742	51.6043	465	922	275	183	427	171	19.8481	66.5454
	SNF4	YGL115W	5	7	19	5A	D	10	2.16176	4514.91	0.591176	1672.26	12.6594	767.829	502.009	0.270541	2045.37	0.215959	980.002	0.417647	0.958824	0.35	29.6479	340	735	201	142	326	119	19.3197	70.6468
	GRE3	YHR104W	6	6	4	6D	C	2	1.54637	2878.99	0.590726	1756.91	11.1532	714.488	599.559	0.241916	1572.7	0.159527	1049.86	0.354839	0.830645	0.360887	20.199	496	767	293	176	412	179	22.9466	60.0683
	ERP5	YHR110W	6	8	16	6D	D	8	1.19198	2512.25	0.590717	1897.07	10.817	736.846	603.091	0.224117	1590.17	0.173701	1083.7	0.299578	0.744726	0.348101	45.299	474	565	280	142	353	165	25.1327	50.7143
	TPK3	YKL166C	8	15	7	8A	H	4	1.84114	3430.91	0.590631	1812.34	11.1827	713.599	592.486	0.248758	1684.3	0.194495	1079.8	0.415479	0.904277	0.366599	24.5764	491	904	290	204	444	180	22.5664	70.3449
	GPX1	YKL026C	8	11	8	8B	F	4	1.98807	3994.32	0.590457	1648.28	10.6511	739.723	594.369	0.236296	1748.41	0.190825	1036.3	0.449304	0.87674	0.373757	58.3181	503	1000	297	226	441	188	22.6	76.0943
		YGR122C-A	14	2	23	14C	A	12	2.17528	3922.75	0.590406	1739.47	10.2743	817.321	669.008	0.257227	1747.22	0.151174	1078.42	0.409594	0.95203	0.370849	19.3391	542	1179	320	222	516	201	18.8295	69.375
	ADK2	YER170W	4	4	11	4C	B	6	2.07572	4170.01	0.5902	1687.02	10.9237	788.145	601.641	0.233918	1809.1	0.183641	1070.14	0.403118	0.915367	0.36971	28.6531	449	932	265	181	411	166	19.4206	68.3019
		YBR224W	2	3	22	2B	B	11	1.97289	3622.58	0.590112	1752.34	9.61554	750.22	654.164	0.254723	1677.94	0.16605	1103.71	0.441786	0.909091	0.376396	26.6646	627	1237	370	277	570	236	22.3929	74.8648
		YNR018W	11	14	3	11C	G	2	2.04356	4210.42	0.590099	1798.74	10.951	850.261	680.746	0.258569	1934.52	0.16912	1168.67	0.409901	0.940594	0.388119	23.5584	505	1032	298	207	475	196	20.0581	69.4631
	HIS3	YOR202W	3	16	17	3C	H	9	1.99808	3305.78	0.590038	1805.23	11.6993	662.401	589.671	0.246696	1476.28	0.170501	1013.97	0.448276	0.894636	0.33908	30.6757	522	1043	308	234	467	177	22.4353	75.9741
	PIC2	YER053C	4	2	10	4D	A	5	2.268	4863.13	0.59	1776.85	11.0167	904.491	645.755	0.25357	2063.09	0.153634	1102.3	0.384	0.962	0.37	30.4138	500	1134	295	192	481	185	16.9312	65.0847
		YHR125W	6	10	16	6D	E	8	1.38816	2726.92	0.589912	1809.35	10.9008	736.065	623.21	0.223793	1602.26	0.16444	1091.76	0.296053	0.800439	0.361842	48.0208	456	633	269	135	365	165	21.327	50.186
	SHE9	YDR393W	3	12	15	3C	F	8	1.72436	3809.24	0.589744	1828.76	12.4033	731.953	583.387	0.251313	1938	0.194929	1133.45	0.423077	0.871795	0.378205	29.6311	312	538	184	132	272	118	24.5353	71.7391
	RPI1	YIL119C	7	9	12	7B	E	6	2.1712	4150.32	0.589674	1798.45	12.0152	801.812	602.243	0.248154	1782.03	0.173802	1071.78	0.421196	0.942935	0.355978	33.2866	368	799	217	155	347	131	19.3993	71.4286
	GRX3	YDR098C	3	5	11	3A	C	6	2.23438	4996.67	0.589286	1750.19	11.281	929.98	647.868	0.260282	2155.31	0.149407	1128.01	0.441964	0.959821	0.386161	23.7908	448	1001	264	198	430	173	19.7802	74.9999
	PTC7	YHR076W	6	4	16	6D	B	8	1.53348	2915.56	0.589286	1866.9	10.8836	747.549	627.728	0.242719	1636.69	0.163236	1112.97	0.305804	0.861607	0.363839	26.9629	448	687	264	137	386	163	19.9418	51.894
	SFT2	YBL102W	1	13	13	1A	G	7	2.14395	4718.56	0.589251	1925.08	10.6112	983.536	698.503	0.24259	2076.57	0.150828	1189.06	0.397313	0.944338	0.366603	27.4044	521	1117	307	207	492	191	18.5318	67.4268
		YKR012C	8	8	2	8D	D	1	1.967	3051.25	0.589109	1681.16	10.6141	664.289	592.501	0.244396	1454.82	0.169647	1016.3	0.40429	0.932343	0.359736	35.623	606	1192	357	245	565	218	20.5537	68.6274
	HIS3	YOR202W	3	4	24	3D	B	12	2.30769	4505.31	0.588757	1871.41	13.6258	874.047	615.397	0.257503	1896.36	0.16059	1054.91	0.411243	0.964497	0.33432	63.9375	338	780	199	139	326	113	17.8205	69.8494
	EDC2	YER035W	4	15	19	4A	H	10	2.03352	4078.92	0.588454	1812.45	10.7494	877.09	664.122	0.255187	1913	0.171145	1129.71	0.422719	0.947858	0.368715	32.1248	537	1092	316	227	509	198	20.7876	71.8355
	HIS3	YOR202W	3	1	17	3A	A	9	2.19192	4747.31	0.588384	2082.03	11.2679	896.25	666.249	0.251004	2050.6	0.202207	1234.4	0.411616	0.969697	0.358586	30.315	396	868	233	163	384	142	18.7788	69.957
	MEP2	YNL142W	11	2	10	11D	A	5	2.44466	5455.04	0.58835	1960.65	11.015	1011.21	701.777	0.249934	2223.94	0.161847	1168.56	0.392233	0.984466	0.357282	26.4197	515	1259	303	202	507	184	16.0445	66.6666
	LEU9	YOR108W	12	4	9	12C	B	5	2.23563	4624.28	0.588123	2111.76	10.9936	956.772	618.795	0.255087	1991.29	0.180548	1072.75	0.413793	0.955939	0.300766	24.0832	522	1167	307	216	499	157	18.509	70.3582
	HIS3	YOR202W	3	16	18	3D	H	9	1.79618	3397	0.58811	1692.72	11.5347	693.137	594.683	0.250461	1641.27	0.169245	1041.68	0.409766	0.855626	0.367304	23.2809	471	846	277	193	403	173	22.8132	69.6751
	CMP2	YML057W	10	3	13	10A	B	7	1.89352	3549.92	0.587963	1862.04	10.8756	757.891	611.799	0.240615	1706.66	0.188654	1104.71	0.458333	0.914352	0.356481	23.0651	432	818	254	198	395	154	24.2054	77.9527
	KRE2	YDR483W	14	14	10	14D	G	5	2.15309	4260.1	0.587948	1846.56	10.2715	895.587	678.962	0.245496	1864.67	0.168785	1121.25	0.392508	0.939739	0.359935	18.1384	614	1322	361	241	577	221	18.23	66.759
	MDM35	YKL053C-A	8	15	12	8B	H	6	1.84925	4112.68	0.58794	2032.46	11.0226	835.787	659.803	0.252648	2070.63	0.189685	1223.25	0.364322	0.909548	0.354271	34.2053	398	736	234	145	362	141	19.7011	61.9658
	ABZ2	YMR289W	11	9	20	11B	E	10	1.89327	3355.35	0.587849	1695.6	9.90654	709.79	609.361	0.255726	1620.07	0.175796	1032.37	0.418719	0.90312	0.367816	23.1517	609	1153	358	255	550	224	22.1162	71.229
	HIS3	YOR202W	1	1	1	1A	A	1	2.47689	5843.16	0.5878	1983.85	10.7838	1118.53	772.23	0.253644	2322.14	0.144642	1247.55	0.401109	0.983364	0.371534	26	541	1340	318	217	532	201	16.194	68.239
	BTT1	YDR252W	3	8	2	3D	D	1	2.07181	4752.6	0.587766	1810.17	12.091	871.075	639.355	0.258126	2147.22	0.158396	1158	0.388298	0.941489	0.382979	29.9333	376	779	221	146	354	144	18.742	66.0634
	YCK1	YHR135C	6	12	18	6D	F	9	1.56673	3169.5	0.587269	1712	10.6128	793.833	622.742	0.235898	1696	0.167862	1072.19	0.342916	0.837782	0.371663	52.2111	487	763	286	167	408	181	21.8873	58.3916
		YOR059C	12	12	18	12D	F	9	2.01835	3853.56	0.587156	1812.29	10.8987	792.002	629.283	0.243709	1755.13	0.162367	1099.29	0.419725	0.938073	0.362385	22.0227	436	880	256	183	409	158	20.7955	71.4844
	OYE2	YHR179W	6	2	7	6C	A	4	1.42391	2615.63	0.586957	1701.31	11.4586	712.346	626.384	0.228327	1499.79	0.162362	1054.5	0.293478	0.807971	0.371377	28.1069	552	786	324	162	446	205	20.6107	49.9999
	RPL14A	YKL006W	8	9	6	8B	E	3	1.74131	2026.94	0.586873	2608.98	11.7384	568.936	864.904	0.20154	1036.07	0.097587	1425.63	0.19305	0.901544	0.332046	60.0666	518	902	304	100	467	172	11.0865	32.8947
		YOR285W	13	11	4	13B	F	2	2.23093	5100.58	0.586864	1851.38	10.9154	954.246	644.088	0.245368	2174.71	0.169206	1128.51	0.398305	0.961864	0.360169	25.6515	472	1053	277	188	454	170	17.8537	67.8701
	SNQ2	YDR011W	3	11	6	3B	F	3	1.96923	4026.62	0.586813	1846.63	10.7913	880.83	651.148	0.239873	1880.2	0.159551	1134.5	0.417582	0.920879	0.367033	29.9666	455	896	267	190	419	167	21.2053	71.161
	ELP2	YGR200C	6	7	18	6B	D	9	2.14	3755.33	0.586667	3029.4	13.9943	843.71	789.438	0.18782	1573.26	0.07717	1441.53	0.19	0.913333	0.286667	31.3369	300	642	176	57	274	86	8.8785	32.3863
		YOR097C	12	2	3	12C	A	2	2.11321	3671.38	0.586621	1832.66	9.83573	742.234	640.198	0.247771	1627.39	0.177054	1093.38	0.408233	0.950257	0.353345	22.6936	583	1232	342	238	554	206	19.3182	69.5906
	IVY1	YDR229W	3	6	4	3D	C	2	2.00258	3730.39	0.586563	1730.26	11.9646	729.968	586.545	0.247984	1679.63	0.161632	1055.18	0.403101	0.914729	0.359173	30.8545	387	775	227	156	354	139	20.129	68.7225
	FLX1	YIL134W	7	11	18	7B	F	9	2.20197	4966.62	0.586207	2031.57	13.2236	902.715	659.527	0.248357	2179.43	0.130418	1191.07	0.32266	0.953202	0.344828	32.9677	203	447	119	65.5	193.5	70	14.6532	55.042
	ECM29	YHL030W	6	7	5	6A	D	3	2.18792	4645.63	0.58613	1763.4	11.6451	897.955	570.302	0.269567	2018.2	0.165509	1016.03	0.411633	0.950783	0.340045	46.1844	447	978	262	184	425	152	18.8139	70.229
	HIS3	YOR202W	12	1	21	12A	A	11	2.13437	3504.16	0.585938	2009.68	9.74377	711.399	741.532	0.244848	1533.93	0.167629	1211.39	0.39375	0.945313	0.354687	67.5944	640	1366	375	252	605	227	18.448	67.1999
	HIS3	YOR202W	1	16	14	1D	H	7	2.01328	3250.61	0.585657	2102.25	9.5823	764.748	710.78	0.248053	1508.37	0.151363	1118.75	0.405046	0.911023	0.329349	19.8746	753	1516	441	305	686	248	20.1187	69.161
	EMP47	YFL048C	4	12	9	4C	F	5	1.87845	4340.38	0.585635	1712.23	11.6367	857.979	580.396	0.254904	2138.4	0.195112	1102.38	0.430939	0.914365	0.378453	27.6406	362	680	212	156	331	137	22.9412	73.5849
		YLR445W	10	7	18	10B	D	9	2.00225	3703.1	0.585586	1767.24	11.2931	764.018	632.092	0.248236	1689.31	0.175853	1105.06	0.448198	0.912162	0.369369	50.5074	444	889	260	199	405	164	22.3847	76.5384
		YJR087W	7	12	3	7C	F	2	2.6453	5768.2	0.58547	2021.64	11.5962	1051.45	690.21	0.237365	2062.18	0.148857	1137.99	0.42094	0.976496	0.33547	31.3209	468	1238	274	197	457	157	15.9128	71.8978
	PPT1	YGR123C	5	10	15	5C	E	8	2.07636	3776.75	0.585455	1717.71	11.2037	681.295	498.13	0.251238	1657.43	0.182031	940.311	0.394545	0.916364	0.330909	22.561	550	1142	322	217	504	182	19.0017	67.3912
		YOR296W	13	13	12	13B	G	6	2.13763	3894.05	0.585366	1737.99	10.6453	796.093	605.751	0.240267	1719.8	0.165261	1066.15	0.445993	0.940767	0.362369	55.1543	574	1227	336	256	540	208	20.8639	76.1905
	SAM2	YDR502C	14	14	6	14D	G	3	2.10826	4164.95	0.585321	2110.11	10.8447	876.079	673.533	0.250494	1847.67	0.155415	1130.74	0.372477	0.93945	0.326606	32.0936	545	1149	319	203	512	178	17.6675	63.6364
	GAS2	YLR343W	9	4	7	9C	B	4	1.73767	2936.74	0.585202	1745	11.2186	630.731	605.532	0.249923	1479.33	0.178824	1073.29	0.376682	0.863229	0.363229	28.4253	446	775	261	168	385	162	21.6774	64.3679
	NAT1	YDL040C	2	12	20	2D	F	10	2.02432	3813.33	0.585135	1777.84	9.29797	865.601	666.444	0.240943	1753.61	0.17128	1078.11	0.445946	0.928378	0.359459	23.9374	740	1498	433	330	687	266	22.0294	76.2125
	RPL41B	YDL133C-A	2	8	11	2C	D	6	1.89175	3376.56	0.585052	1678.95	8.81053	787.456	623.793	0.251234	1635.62	0.188499	1022.38	0.436856	0.904639	0.358247	52.4976	776	1468	454	339	702	278	23.0927	74.6696
	SOH1	YGL127C	5	7	5	5A	D	3	2.37176	3776.74	0.585014	3146.1	14.1506	791.337	828.642	0.216312	1509.66	0.109693	1467.09	0.247839	0.939481	0.276657	33.7935	347	823	203	86	326	96	10.4496	42.3646
	FMS1	YMR020W	10	15	21	10A	H	11	2.06786	4523.85	0.58483	2010.36	10.7954	981.204	695.252	0.246754	2098.65	0.157764	1179.95	0.383234	0.964072	0.361277	25.02	501	1036	293	192	483	181	18.5328	65.5291
	RHR2	YIL053W	6	14	15	6C	G	8	1.37722	2528.55	0.58481	2076.34	11.7422	680.679	621.51	0.224114	1466.94	0.194239	1128.01	0.296203	0.794937	0.326582	24.1661	395	544	231	117	314	129	21.5074	50.6494
		YML010C-B	10	11	18	10B	F	9	2.24413	5044.58	0.584507	2013.51	11.1005	970.506	700.857	0.248215	2138.5	0.17355	1235.85	0.446009	0.953052	0.36385	31.1769	426	956	249	190	406	155	19.8745	76.3052
	LAG1	YHL003C	6	3	7	6A	B	4	2.10274	3713.16	0.584475	1711.9	11.6501	736.975	569.454	0.255165	1644.5	0.176987	1007.91	0.436073	0.931507	0.356164	51.1468	438	921	256	191	408	156	20.7383	74.6094
	ARF1	YDL192W	3	3	8	3B	B	4	2.34653	5325.76	0.584158	1972.01	11.7036	999.089	710.589	0.244439	2166.18	0.152019	1217.09	0.383663	0.955446	0.361386	41.0366	404	948	236	155	386	146	16.3502	65.678
		YDR089W	3	3	5	3A	B	3	2.08898	4560.66	0.584139	1808.09	10.7027	872.023	654.045	0.244361	2060.98	0.198779	1165.06	0.411992	0.938104	0.375242	21.0238	517	1080	302	213	485	194	19.7222	70.5298
		YFL042C	4	12	19	4C	F	10	2.03097	4363.04	0.584071	1813.53	11.0082	844.481	623.289	0.247993	1955.01	0.179654	1116.88	0.426991	0.911504	0.362832	31.607	452	918	264	193	412	164	21.024	73.106
	SEF1	YBL066C	1	9	21	1A	E	11	2.29622	5045.61	0.584034	1921.26	11.2812	986.326	693.073	0.250674	2093.09	0.140336	1124.67	0.384454	0.951681	0.344538	43.0116	476	1093	278	183	453	164	16.7429	65.8273
	HIS3	YOR202W	13	6	24	13D	C	12	2.11607	4069.17	0.583929	1966.93	10.676	817.253	693.775	0.250571	1754.03	0.154657	1152.49	0.391071	0.917857	0.344643	37.7359	560	1185	327	219	514	193	18.481	66.9724
		YKR043C	8	14	12	8D	G	6	2.02055	3265.44	0.583904	1822.66	10.2864	665.508	616.662	0.247693	1516.45	0.180977	1064.76	0.385274	0.921233	0.349315	25.4755	584	1180	341	225	538	204	19.0678	65.9824
	MCT1	YOR221C	13	3	2	13B	B	1	2.17081	4436.55	0.583851	1868.27	12.0188	854.01	665.447	0.23406	1992.54	0.177285	1190.39	0.375776	0.965839	0.378882	46.744	322	699	188	121	311	122	17.3104	64.3616
		YLR415C	10	3	22	10B	B	11	2.04694	3718.61	0.583673	1905.28	10.7909	796.668	659.545	0.249703	1723.13	0.169835	1159.19	0.404082	0.946939	0.361224	28.688	490	1003	286	198	464	177	19.7408	69.2309
	MAK10	YEL053C	4	9	21	4A	E	11	2.03717	3544.3	0.583643	1718.53	11.0266	733.55	640.535	0.248156	1649.92	0.211483	1158.07	0.449814	0.931227	0.394052	24.4131	538	1096	314	242	501	212	22.0803	77.0701
	HIS3	YOR202W	12	1	16	12B	A	8	2.00502	3383.1	0.583612	1952.77	9.87993	731.319	735.265	0.246553	1582.33	0.156344	1197.58	0.431438	0.949833	0.359532	25.9615	598	1199	349	258	568	215	21.5179	73.9255
	PSY1	YKL076C	8	5	19	8A	C	10	1.92545	3317.16	0.583548	1994.86	12.8606	614.454	570.574	0.242701	1427.18	0.179404	1067.25	0.457584	0.843188	0.326478	30.0832	389	749	227	178	328	127	23.765	78.4141
		YHL012W	6	5	15	6A	C	8	2.01053	3582.52	0.583158	1705.71	10.7898	721.913	589.109	0.242146	1632.14	0.190267	1047.36	0.414737	0.907368	0.366316	26.8701	475	955	277	197	431	174	20.6283	71.1191
		YML108W	10	9	15	10A	E	8	2.14107	4619.45	0.583072	1851.78	11.8965	829.191	598.987	0.256655	2002.59	0.19149	1100.78	0.438871	0.924765	0.351097	60.7124	319	683	186	140	295	112	20.4978	75.2687
	HIS3	YOR202W	5	3	24	5B	B	12	2.21577	4958.57	0.582988	1833.55	10.8397	985.393	706.316	0.247683	2164.91	0.158519	1186.54	0.385892	0.954357	0.381743	45.5851	482	1068	281	186	460	184	17.4157	66.1921
	HIS3	YOR202W	1	1	3	1A	A	2	2.4738	5722.46	0.582969	2088.04	11.5306	1073.45	749.319	0.25607	2327.16	0.146198	1262.56	0.388646	0.980349	0.355895	26.4764	458	1133	267	178	449	163	15.7105	66.6667
	HIS3	YOR202W	11	15	1	11A	H	1	1.94264	2949.33	0.582946	1652.01	10.2259	619.243	605.52	0.245665	1362.28	0.177164	1036.3	0.432558	0.891473	0.367442	20.664	645	1253	376	279	575	237	22.2665	74.2021
	STE13	YOR219C	13	3	4	13B	B	2	2.33868	4868.17	0.582888	1998.94	10.7451	945.42	665.427	0.246902	2028.92	0.178748	1137.78	0.386809	0.97148	0.340463	24.7386	561	1312	327	217	545	191	16.5396	66.3608
		YHR022C	6	13	9	6A	G	5	1.96805	3790.57	0.582707	1724.95	10.2265	781.729	626.053	0.246467	1758.38	0.187867	1090.09	0.453008	0.909774	0.37218	26.9629	532	1047	310	241	484	198	23.0182	77.742
	YIP3	YNL044W	11	5	15	11A	C	8	2.01154	3351.25	0.582692	1834.33	10.7973	704.195	636.45	0.245147	1558.22	0.164095	1103.88	0.453846	0.923077	0.353846	27.4955	520	1046	303	236	480	184	22.5621	77.8878
	ECM12	YHR021W-A	6	13	11	6A	G	6	1.98502	3653.47	0.582397	1850.44	10.2054	770.378	634.701	0.23835	1703.42	0.176005	1100.97	0.38764	0.932584	0.35206	27.8029	534	1060	311	207	498	188	19.5283	66.5594
	CPR7	YJR032W	7	6	3	7C	C	2	3.05479	6639.34	0.582192	2012.51	16.516	1056.99	668.254	0.247101	2167.53	0.140747	1232.32	0.39726	0.996575	0.359589	31.4298	97.3333	297.333	56.6667	38.6667	97	35	13.0045	68.2352
	CTM1	YHR109W	6	8	18	6D	D	9	1.35886	2532.32	0.582057	1860.94	10.8804	697.474	601.963	0.23612	1546.83	0.152027	1080.75	0.280088	0.816193	0.345733	50.4579	457	621	266	128	373	158	20.612	48.1204
	CUE2	YKL090W	8	5	5	8A	C	3	1.86263	3081.63	0.581818	1670.07	11.0303	601.288	534.08	0.258039	1451.15	0.191563	981.636	0.434343	0.864646	0.347475	24.9399	495	922	288	215	428	172	23.3189	74.6527
	KCC4	YCL024W	2	15	4	2B	H	2	2.06722	3768.58	0.581619	1779.53	9.31551	834.012	659.107	0.255538	1730.26	0.15994	1041.62	0.42524	0.928669	0.352538	47.5289	729	1507	424	310	677	257	20.5707	73.1132
		YDR132C	3	11	21	3A	F	11	1.94313	3562.68	0.581359	1813.07	10.3989	724.452	601.535	0.249264	1627.51	0.173515	1038.13	0.4297	0.883096	0.345972	51.1762	633	1230	368	272	559	219	22.1138	73.913
	MSP1	YGR028W	5	14	14	5D	G	7	2.10583	3791.02	0.581288	1819.18	9.66398	796.429	616.12	0.238397	1679.32	0.189506	1055.96	0.420245	0.946319	0.343558	50.8429	652	1373	379	274	617	224	19.9563	72.2955
	RME1	YGR044C	5	2	11	5C	A	6	2.24781	4699.84	0.58114	2071.26	11.7419	858.063	633.603	0.246376	1919.46	0.189235	1151.75	0.366228	0.91886	0.33114	24.2693	456	1025	265	167	419	151	16.2927	63.0189
	MET3	YJR010W	7	4	5	7C	B	3	2.02632	3709.39	0.58114	1638.92	10.7762	746.686	601.988	0.246851	1694.16	0.173538	1058.14	0.421053	0.934211	0.379386	30.8869	456	924	265	192	426	173	20.7792	72.4529
	HIS3	YOR202W	5	7	24	5B	D	12	1.89053	3597.02	0.581053	1692.95	10.7211	805.714	658.168	0.246082	1736.12	0.177213	1104.78	0.4	0.909474	0.381053	24.454	475	898	276	190	432	181	21.1581	68.8405
	HIS3	YOR202W	13	1	2	13B	A	1	2.3799	5626.87	0.580882	1704.23	11.5607	1070.84	629.837	0.257308	2330.17	0.150144	1092.98	0.409314	0.985294	0.379902	24.3516	408	971	237	167	402	155	17.1988	70.4642
	TRX3	YCR083W	2	4	14	2D	B	7	2.05666	3793.78	0.580737	1742.01	9.42713	829.73	677.857	0.263063	1738.64	0.181903	1101.65	0.451841	0.937677	0.372521	26.7208	706	1452	410	319	662	263	21.9697	77.8048
	HAP3	YBL021C	1	3	17	1A	B	9	2.25785	4934.46	0.580717	1857.94	11.946	928.824	681.828	0.247158	2071.09	0.166915	1221.11	0.401345	0.955157	0.383408	21.4476	446	1007	259	179	426	171	17.7756	69.112
	MKC7	YDR144C	3	11	7	3A	F	4	1.96087	3809.83	0.580435	1763.69	10.7075	745.033	610.244	0.247996	1770.01	0.166997	1087.98	0.415217	0.919565	0.36087	20.8327	460	902	267	191	423	166	21.1751	71.5355
	HIS3	YOR202W	2	16	18	2D	H	9	1.92958	3786.59	0.580282	1913.84	9.45309	886.553	687.519	0.254977	1814.73	0.192446	1122.38	0.443662	0.916901	0.350704	26.8142	710	1370	412	315	651	249	22.9927	76.4563
	TOS7	YOL019W	12	13	14	12B	G	7	2.09284	4006.66	0.580271	1969.65	10.8695	809.619	698.763	0.249788	1775.8	0.147866	1169.24	0.371373	0.941973	0.355899	22.0907	517	1082	300	192	487	184	17.7449	63.9999
	VTS1	YOR359W	13	7	5	13A	D	3	2.07219	4075.97	0.580214	1878.52	11.851	817.003	631.599	0.256405	1806.35	0.153623	1113.98	0.395722	0.919786	0.34492	56.648	374	775	217	148	344	129	19.0968	68.2028
		YAL027W	1	5	10	1B	C	5	2.08185	3716.96	0.580071	1942.71	10.4845	750.576	688.947	0.249087	1623.89	0.166146	1150.49	0.414591	0.918149	0.354093	18.0831	562	1170	326	233	516	199	19.9145	71.4725
		YGL059W	5	15	2	5B	H	1	1.84008	3470.54	0.579961	1827.17	10.9129	758.354	631.381	0.25268	1666.71	0.168855	1089.72	0.39499	0.884393	0.350674	51.2543	519	955	301	205	459	182	21.4659	68.1063
	HIS3	YOR202W	5	4	24	5D	B	12	2.08688	3835.37	0.579787	1756.2	10.6055	763.183	621.847	0.245476	1701.69	0.172117	1062.39	0.379433	0.920213	0.35461	29.2062	564	1177	327	214	519	200	18.1818	65.4435
		YOR013W	12	4	8	12D	B	4	2.09322	3628.68	0.579661	1832.65	10.0579	771.195	651.025	0.24081	1650.69	0.160574	1090.45	0.428814	0.955932	0.350847	31	590	1235	342	253	564	207	20.4859	73.9767
	CSM2	YIL132C	7	11	22	7B	F	11	2.3208	5029.69	0.579646	2099.89	11.3456	951.465	721.552	0.238251	2037.54	0.151746	1224.96	0.367257	0.95354	0.347345	31.1288	452	1049	262	166	431	157	15.8246	63.3588
	HIS3	YOR202W	1	9	24	1B	E	12	2.15591	3674.22	0.579528	1752.88	9.88813	786.596	712.753	0.243537	1580.01	0.167236	1156.02	0.437795	0.929134	0.382677	20.7846	635	1369	368	278	590	243	20.3068	75.5434
	NMD4	YLR363C	9	8	19	9C	D	10	1.98462	3800.81	0.579487	1904.02	11.8962	739.422	596.202	0.257183	1774.86	0.181233	1105.62	0.353846	0.905128	0.341026	25.8844	390	774	226	138	353	133	17.8295	61.0619
	LAG2	YOL025W	12	13	8	12B	G	4	2.03333	3703.96	0.579365	2061.36	10.1577	799.272	734.988	0.247102	1717.38	0.157107	1204.96	0.398413	0.947619	0.34127	25.7876	630	1281	365	251	597	215	19.5941	68.7672
	UGA2	YBR006W	1	15	21	1A	H	11	2.29753	4639.01	0.579225	2008.96	10.3384	958.64	736.441	0.238828	1914.04	0.145328	1189.81	0.415493	0.947183	0.346831	19.8997	568	1305	329	236	538	197	18.0843	71.7326
	HIS3	YOR202W	11	16	19	11C	H	10	1.94889	3546.11	0.579216	1913.58	9.68004	752.551	699.885	0.245654	1628.35	0.163526	1173.69	0.396934	0.894378	0.359455	19.6977	587	1144	340	233	525	211	20.3672	68.5295
	RBF108	YIL137C	7	11	14	7B	F	7	2.0415	3838.74	0.579051	1671.53	10.6854	809.108	615.276	0.245369	1799.97	0.178191	1077.31	0.440711	0.94664	0.37747	34.1906	506	1033	293	223	479	191	21.5876	76.1092
	FMP22	YHR198C	6	4	7	6C	B	4	1.46616	2670.83	0.578947	1815.2	11.6638	716.698	642.431	0.234236	1562.53	0.159164	1121.99	0.320802	0.834586	0.358396	27.6586	399	585	231	128	333	143	21.8803	55.4113
		YCL045C	2	5	11	2A	C	6	2.30615	4581.74	0.578877	1888.95	9.4903	902.37	685.439	0.257187	1865.74	0.179257	1110.63	0.455882	0.938503	0.34492	29.2575	748	1725	433	341	702	258	19.7681	78.7528
	HIS3	YOR202W	4	8	24	4D	D	12	2.23542	4761.17	0.578834	1897.58	11.3191	906.821	624.593	0.25208	2037.09	0.185495	1135.89	0.423326	0.961123	0.352052	23.5372	463	1035	268	196	445	163	18.9372	73.1343
	SUR7	YML052W	10	3	23	10A	B	12	2.0697	3707.31	0.578788	1844.34	12.3751	759.393	631.222	0.248783	1696.59	0.156495	1107.52	0.445455	0.945455	0.351515	59.203	330	683	191	147	312	116	21.5227	76.9634
	MIR1	YJR077C	7	12	17	7C	F	9	2.04295	4249.12	0.578732	1956.9	11.3047	877.594	667.544	0.251629	1959.91	0.154169	1142.7	0.355828	0.94274	0.341513	27.1293	489	999	283	174	461	167	17.4174	61.4841
		YER119C-A	4	12	10	4D	F	5	2.03419	4124.33	0.578348	1777.19	12.4903	762.673	561.159	0.232819	1806.81	0.156543	1038.61	0.410256	0.903134	0.344729	28.6182	351	714	203	144	317	121	20.168	70.9358
	MIG3	YER028C	4	13	9	4A	G	5	1.81584	3231.17	0.578313	1999.84	10.4106	773.048	667.565	0.24156	1659.1	0.171078	1140.41	0.418244	0.905336	0.344234	23.1733	581	1055	336	243	526	200	23.0332	72.3214
		YBR016W	1	15	3	1A	H	2	2.28667	5465.68	0.577778	2065.94	11.1516	1046.64	744.108	0.236408	2296.4	0.147623	1269.32	0.371111	0.951111	0.36	38.8716	450	1029	260	167	428	162	16.2293	64.2307
	MCM22	YJR135C	8	7	16	8B	D	8	2.24	4323.75	0.577778	2080.72	11.3797	843.689	634.649	0.231423	1806.58	0.182863	1151.29	0.408889	0.948889	0.34	35.0428	450	1008	260	184	427	153	18.254	70.7692
		YLR392C	9	12	13	9C	F	7	1.67961	3048.59	0.57767	1845.56	11.3776	645.612	568.812	0.246334	1523.3	0.15084	1026.7	0.347087	0.830097	0.330097	51.9519	412	692	238	143	342	136	20.6647	60.084
	RPL41A	YDL184C	2	14	3	2C	G	2	2.05617	3373.76	0.577534	1638.61	8.42332	785.492	700.063	0.252087	1578.02	0.165138	1065.34	0.445665	0.93895	0.37851	18.0831	819	1684	473	365	769	310	21.6746	77.1669
	MSH6	YDR097C	3	5	13	3A	C	7	1.98649	3543.16	0.57722	1670.04	10.4088	749.746	639.066	0.245074	1694.44	0.189213	1097.09	0.38417	0.940154	0.382239	24.5357	518	1029	299	199	487	198	19.3392	66.5552
		YOR052C	12	10	4	12D	E	2	2.26005	4953.84	0.576832	1758.92	11.5169	943.688	634.996	0.252368	2132.45	0.164354	1104.03	0.385343	0.962175	0.378251	29.6985	423	956	244	163	407	160	17.0502	66.8033
		YML037C	10	15	16	10B	H	8	2.14981	4982.22	0.576779	2093.34	10.5049	1074.91	762.919	0.246464	2220.39	0.146537	1229.68	0.385768	0.958801	0.342697	29.0345	534	1148	308	206	512	183	17.9443	66.8832
		YIL110W	7	7	2	7B	D	1	1.97177	3127.33	0.576613	2046.41	11.8808	698.248	679.21	0.237707	1517.99	0.108074	1173.37	0.221774	0.947581	0.33871	25.3969	248	489	143	55	235	84	11.2474	38.4615
		YPR050C	14	11	20	14B	F	10	2.03259	2908.29	0.576375	1772.46	11.4494	547.776	563.611	0.254092	1275.67	0.172686	1027.76	0.419552	0.88391	0.342159	51.1273	491	998	283	206	434	168	20.6413	72.7915
	HIS3	YOR202W	7	16	18	7D	H	9	1.94862	3665.9	0.576147	1885.93	10.4784	804.984	654.31	0.248685	1751.49	0.165357	1112.67	0.376147	0.922936	0.33945	25.923	545	1062	314	205	503	185	19.3032	65.2866
	ADY3	YDL239C	3	9	12	3B	E	6	2.04216	4882.45	0.576112	1818.41	11.333	957.923	628.546	0.237921	2187.82	0.181242	1118.67	0.435597	0.906323	0.367681	35.8887	427	872	246	186	387	157	21.3303	75.6098
	RAD51	YER095W	4	10	20	4D	E	10	2.03696	4133.61	0.576087	4389.53	13.3157	909.159	673.767	0.208072	1878.09	0.144357	1263.41	0.25	0.921739	0.223913	25.6728	230	468.5	132.5	57.5	212	51.5	12.2732	43.3962
		YOR228C	13	5	12	13B	C	6	2.15899	4929.71	0.576037	1885.44	11.3341	975.319	658.818	0.241225	2250.56	0.169601	1163.03	0.37788	0.963134	0.357143	23.0651	434	937	250	164	418	155	17.5027	65.6
		YOR277C	13	11	14	13B	F	7	2.079	4732.49	0.575884	1960.04	11.2492	987.184	671.552	0.245571	2142.33	0.156779	1139.04	0.388773	0.939709	0.343035	55.5158	481	1000	277	187	452	165	18.7	67.5089
	HIS3	YOR202W	4	1	13	4A	A	7	2.0477	4442.87	0.575658	1972.56	10.3162	935	712.028	0.251096	2033.57	0.196004	1220.07	0.419408	0.940789	0.361842	29.4449	608	1245	350	255	572	220	20.4819	72.8571
	HIS3	YOR202W	6	15	1	6A	H	1	2.01523	3630.13	0.575296	1805.01	10.4063	766.257	650.795	0.242737	1660.93	0.158143	1078.56	0.395939	0.918782	0.348562	19.0788	591	1191	340	234	543	206	19.6474	68.8235
	PHM7	YOL084W	12	7	5	12A	D	3	1.89325	3124.9	0.575163	1956.25	10.535	654.84	682.297	0.239188	1522.05	0.162508	1159.41	0.35512	0.904139	0.346405	45.5302	459	869	264	163	415	159	18.7572	61.7425
	SNF3	YDL194W	3	3	6	3B	B	3	2.10079	4024.71	0.575099	1853.1	11.1598	842.486	666.651	0.247607	1833.06	0.151102	1128.81	0.422925	0.948617	0.355731	32.8177	506	1063	291	214	480	180	20.1317	73.5395
		YJR129C	8	5	4	8B	C	2	1.89753	3286.91	0.574953	1843.36	10.5279	655.482	579.7	0.243951	1496.69	0.179905	1051.04	0.40038	0.880455	0.333966	26.9444	527	1000	303	211	464	176	21.1	69.637
	FMP16	YDR070C	3	15	6	3B	H	3	2.2861	5479.24	0.574866	1954.54	11.947	1071	677.847	0.227764	2287	0.142288	1159.12	0.409091	0.962567	0.342246	27.9285	374	855	215	153	360	128	17.8947	71.1628
	ITT1	YML068W	10	5	17	10A	C	9	1.92246	3682.49	0.574866	1816.42	11.403	760.3	600.257	0.241085	1756.1	0.171228	1103.19	0.425134	0.911765	0.350267	59.4559	374	719	215	159	341	131	22.1141	73.9536
	EMI1	YDR512C	4	11	2	4B	F	1	1.94299	4538.56	0.574822	1984.18	11.3308	872.812	711.485	0.263222	2168.21	0.19444	1278.1	0.387173	0.916865	0.372922	24.6779	421	818	242	163	386	157	19.9266	67.3553
		YNL028W	11	3	15	11A	B	8	1.98453	3709.69	0.574468	1804.46	10.7954	719.423	599.996	0.254614	1674.3	0.185483	1059.49	0.433269	0.893617	0.344294	27.4773	517	1026	297	224	462	178	21.8324	75.4209
		YHL013C	6	5	13	6A	C	7	2.12558	3697.14	0.574419	1793.34	10.9745	727.811	645.068	0.233485	1622.53	0.162773	1124.09	0.406977	0.927907	0.362791	26.5141	430	914	247	175	399	156	19.1466	70.8502
		YGR079W	5	6	21	5C	C	11	1.90909	3260.69	0.57438	1743.12	10.8693	689.681	574.311	0.245676	1559.42	0.180857	1014.78	0.400826	0.89876	0.340909	21.9317	484	924	278	194	435	165	20.9956	69.7841
	PUS1	YPL212C	13	10	23	13C	E	12	2.06699	3717.55	0.574163	1781.49	9.66824	771.68	683.188	0.248506	1657.86	0.146978	1130.65	0.385965	0.936204	0.370016	22.4054	627	1296	360	242	587	232	18.6728	67.2222
		YNL228W	11	12	10	11D	F	5	2.0694	4046.52	0.574132	1860.59	11.3733	820.178	689.059	0.237265	1916.88	0.10716	1211.96	0.33123	0.968454	0.378549	25.8263	317	656	182	105	307	120	16.0061	57.6923
	RBF64	YDR117C	3	7	3	3A	D	2	1.84259	3501.63	0.574074	1958.51	10.7428	720.157	623.182	0.244071	1632.56	0.173694	1093.17	0.361111	0.87037	0.327778	21.3073	540	995	310	195	470	177	19.598	62.9032
		YPL150W	13	14	10	13D	G	5	2.138	3792.21	0.574	1899.62	11.1047	769.525	675.101	0.247073	1654.67	0.166159	1139.97	0.4	0.934	0.35	87.2754	500	1069	287	200	467	175	18.7091	69.6864
	MNE1	YOR350C	13	7	21	13A	D	11	2.07242	4465.62	0.573816	1896.04	12.6006	862.307	688.006	0.243604	1999.92	0.152388	1197.31	0.376045	0.916435	0.367688	44.6766	359	744	206	135	329	132	18.1452	65.5341
		YDR215C	3	4	4	3D	B	2	2.01242	3565.06	0.573499	1697.44	11.2433	728.991	606.153	0.250177	1636.13	0.152436	1061.59	0.401656	0.927536	0.36646	30.5123	483	972	277	194	448	177	19.9588	70.036
		YDL242W	3	9	6	3B	E	3	1.95714	4055.77	0.573469	1972.84	10.7184	879.304	670.552	0.239077	1897.06	0.195916	1186.8	0.455102	0.910204	0.34898	36.7696	490	959	281	223	446	171	23.2534	79.3595
	HIS3	YOR202W	4	16	2	4D	H	1	2.05634	3965.34	0.573441	1810.21	11.0129	809.533	645.879	0.239715	1762.16	0.168265	1130.24	0.418511	0.915493	0.362173	27.1293	497	1022	285	208	455	180	20.3522	72.9824
	SHE2	YKL130C	8	11	11	8A	F	6	1.82729	3030.95	0.573402	1540.21	10.5058	609.454	544.003	0.247651	1439.22	0.174142	964.558	0.419689	0.846287	0.366149	24.0208	579	1058	332	243	490	212	22.9679	73.1928
	TIR2	YOR010C	12	4	14	12D	B	7	2.05937	3714.43	0.573284	1681.57	10.2375	759.02	625.905	0.241261	1685.94	0.183067	1082.09	0.424861	0.935065	0.371058	22.2935	539	1110	309	229	504	200	20.6306	74.11
	YKT9	YKL199C	8	4	12	8D	B	6	2.07143	3373.98	0.573129	1873.92	10.5101	679.451	634.593	0.243556	1503.74	0.170661	1085.84	0.35034	0.914966	0.340136	23.8537	588	1218	337	206	538	200	16.913	61.1276
		YOL085C	12	7	3	12A	D	2	2.0788	3188.98	0.573066	1700.39	9.85712	666.069	604.946	0.245187	1424.52	0.168096	994.773	0.409742	0.955587	0.335244	44.4185	698	1451	400	286	667	234	19.7105	71.5
	RPS9B	YBR189W	1	10	11	1C	E	6	2.136	2719.32	0.5728	3418.74	11.2804	685.792	586.306	0.209129	1173.13	0.184875	1086.47	0.3808	0.9184	0.1872	21.1896	625	1335	358	238	574	117	17.8277	66.4804
	YOX1	YML027W	10	13	14	10B	G	7	1.9	3670.45	0.5725	1797.21	10.6318	780.844	663.861	0.246625	1772.13	0.171858	1155.22	0.425	0.91	0.375	29.7993	400	760	229	170	364	150	22.3684	74.2358
	BCK2	YER167W	4	4	13	4C	B	7	2.39668	5031.14	0.572447	1844.01	12.939	923.165	656.344	0.237143	1957.63	0.173576	1115.16	0.4038	0.938242	0.349169	32.6343	421	1009	241	170	395	147	16.8483	70.5393
	ASC1	YMR116C	10	10	4	10D	E	2	2.40461	4202.52	0.572368	2981.92	15.4804	872.2	782.551	0.217001	1594.79	0.150158	1350.96	0.335526	0.927632	0.276316	27.2213	304	731	174	102	282	84	13.9535	58.6207
		YML018C	10	11	4	10B	F	2	2.13221	4606.63	0.572115	1709.36	11.2811	907.646	644.49	0.249347	2033.85	0.163272	1104.82	0.442308	0.954327	0.375	56.3915	416	887	238	184	397	156	20.7441	77.311
	HIS3	YOR202W	3	1	9	3A	A	5	2.2435	5214.04	0.572104	1963.74	11.493	1007.85	657.263	0.252453	2300.39	0.179719	1159.61	0.361702	0.976359	0.347518	22.8035	423	949	242	153	413	147	16.1222	63.2231
		YJR100C	8	3	22	8B	B	11	2.20045	4213.45	0.572072	1748.45	11.4143	787.433	615.422	0.252972	1805.21	0.167335	1098.18	0.407658	0.948198	0.364865	30.7896	444	977	254	181	421	162	18.5261	71.2599
	TCB3	YML072C	10	5	11	10A	C	6	2.14412	3940.97	0.572062	1892.6	10.8602	805.2	650.871	0.239153	1694.74	0.160618	1121.52	0.45898	0.929047	0.343681	59.7495	451	967	258	207	419	155	21.4064	80.2326
	ENT3	YJR125C	8	5	12	8B	C	6	1.98907	3420.7	0.571949	1772.67	10.3885	699.56	607.57	0.238127	1536.61	0.172852	1051.08	0.418944	0.918033	0.344262	32.9242	549	1092	314	230	504	189	21.0623	73.2485
	ADH5	YBR145W	1	4	17	1C	B	9	2.22793	3396.55	0.571805	1792.61	9.01145	793.675	768.803	0.238054	1499.65	0.161396	1131.82	0.455863	0.963109	0.362319	26.3249	759	1691	434	346	731	275	20.4613	79.7235
	GGA2	YHR108W	6	8	20	6D	D	10	1.57175	3187.67	0.571754	2386.77	11.1138	770.513	639.607	0.248673	1729.88	0.191512	1174.77	0.28246	0.85877	0.339408	21.8403	439	690	251	124	377	149	17.971	49.4024
	HIS3	YOR202W	6	12	24	6D	F	12	1.5075	3302.35	0.571734	1936.6	11.207	883.538	671.569	0.243785	1891.48	0.169563	1160.71	0.325482	0.850107	0.346895	25.1992	467	704	267	152	397	162	21.5909	56.9289
	GUT1	YHL032C	6	9	23	6A	E	12	2.09497	3699.83	0.571695	1729.09	10.5661	757.68	625.727	0.240802	1646.42	0.185891	1085.44	0.400372	0.929236	0.364991	27.8209	537	1125	307	215	499	196	19.1111	70.0324
	PHO87	YCR037C	2	13	3	2A	G	2	2.06577	4519.13	0.571669	1770.7	10.153	949.066	655.962	0.249793	2051.42	0.174936	1088.89	0.387858	0.937605	0.355818	24.5357	593	1225	339	230	556	211	18.7755	67.8466
	SUN4	YNL066W	11	7	7	11A	D	4	1.82208	2982.94	0.571664	1706.71	10.0615	622.001	594.805	0.239375	1402.38	0.171575	1031.46	0.423394	0.864909	0.350906	24.7588	607	1106	347	257	525	213	23.2369	74.0634
		YER051W	4	2	14	4D	A	7	2.23739	4533.14	0.571429	1839.7	10.825	866.288	653.877	0.251232	1878.04	0.160311	1142.96	0.378151	0.932773	0.355042	27.3679	476	1065	272	180	444	169	16.9014	66.1764
	PPH3	YDR075W	3	3	19	3A	B	10	2.26151	4919.67	0.57113	2099.67	12.4754	887.744	615.569	0.252351	2028.11	0.198102	1149.27	0.401674	0.947699	0.317992	32.3883	478	1081	273	192	453	152	17.7614	70.3297
	FRT2	YAL028W	1	5	8	1B	C	4	2.16158	3962.08	0.570916	1892.14	10.605	768.375	688.915	0.246718	1692.58	0.170947	1159.23	0.43088	0.922801	0.35009	18.412	557	1204	318	240	514	195	19.9336	75.4717
		YHR078W	6	4	12	6D	B	6	1.63968	3030.78	0.57085	1764.53	11.0294	771.759	629.629	0.239477	1642.18	0.200984	1090.62	0.346154	0.878543	0.356275	26.533	494	810	282	171	434	176	21.1111	60.6383
	MAG2	YLR427W	10	3	4	10B	B	2	2.05579	3630.39	0.570815	1823.09	10.7841	728.936	631.663	0.24719	1601.36	0.154603	1111.34	0.420601	0.916309	0.351931	24.3926	466	958	266	196	427	164	20.4593	73.6843
	PRS5	YOL061W	12	5	13	12A	C	7	2.15	4206.83	0.570588	2138.15	11.5172	842.62	692.143	0.247723	1851.13	0.223304	1294.38	0.432353	0.941176	0.352941	25.219	340	731	194	147	320	120	20.1094	75.7732
		YML020W	10	13	22	10B	G	11	2.14806	4928.6	0.570388	1934.42	10.909	1007.35	710.556	0.247671	2208.82	0.167821	1219.02	0.398058	0.953883	0.36165	32.2645	412	885	235	164	393	149	18.5311	69.7872
		YNL043C	11	5	17	11A	C	9	1.93419	3046.06	0.570384	1846.81	10.4657	672.912	656.401	0.239148	1456.66	0.166734	1117.81	0.360146	0.914077	0.347349	28.5307	547	1058	312	197	500	190	18.62	63.141
		YIL165C	7	15	16	7B	H	8	2.07631	4381.67	0.570281	1916.27	10.6432	877.698	685.92	0.242964	1950.49	0.183888	1174.08	0.419679	0.929719	0.351406	33.7491	498	1034	284	209	463	175	20.2128	73.5916
	HIS3	YOR202W	1	1	11	1A	A	6	2.3646	5325.86	0.569912	1973.86	10.6713	1048.21	773.153	0.239142	2194.4	0.15398	1271.75	0.373451	0.973451	0.368142	24.1868	565	1336	322	211	550	208	15.7934	65.5278
		YER066C-A	4	4	4	4D	B	2	2.06977	3870.5	0.569767	1847.57	10.6469	794.573	650.294	0.243725	1716.81	0.173903	1115	0.39701	0.915282	0.350498	27.3861	602	1246	343	239	551	211	19.1814	69.6794
	SMF2	YHR050W	6	2	10	6D	A	5	1.62044	3091.09	0.569343	1885.7	11.8104	754.927	654.953	0.243696	1670.72	0.154545	1129	0.318735	0.863747	0.345499	25.3377	411	666	234	131	355	142	19.6697	55.9829
	GON5	YPL183W-A	13	6	23	13C	C	12	2.03985	4243.43	0.56926	1921.95	10.9982	824.224	720.636	0.253408	1881.08	0.166588	1231.65	0.351044	0.918406	0.368121	22.8692	527	1075	300	185	484	194	17.2093	61.6667
		YHL046C	6	11	19	6A	F	10	1.98536	3673.96	0.569038	1839.04	10.6997	743.173	601.155	0.246569	1678.77	0.163785	1059.23	0.403766	0.89749	0.33682	49.3457	478	949	272	193	429	161	20.3372	70.9559
	PPZ2	YDR436W	4	3	6	4B	B	3	2.03803	3819.28	0.568938	1793.42	10.0065	791.347	670.938	0.259964	1741.35	0.169051	1122.04	0.431062	0.92393	0.361331	25.4755	631	1286	359	272	583	228	21.1509	75.7661
	OYE3	YPL171C	13	4	23	13C	B	12	2.14096	3541.93	0.568823	1774.14	10.0718	716.868	698.095	0.239385	1519.45	0.162127	1145.28	0.39801	0.932007	0.368159	26.3059	603	1291	343	240	562	222	18.5902	69.9708
	SLY41	YOR307C	13	15	10	13B	H	5	2.22611	5064.97	0.568765	1913.92	11.1084	1005.87	655.393	0.243756	2242.13	0.16763	1149.46	0.414918	0.97669	0.344988	50.7445	429	955	244	178	419	148	18.6387	72.9507
	SDH4	YDR178W	3	15	5	3A	H	3	2.06667	4100.08	0.56875	1933.94	11.0035	805.175	681.255	0.237331	1818.71	0.173316	1172.01	0.39375	0.908333	0.345833	20.0499	480	992	273	189	436	166	19.0524	69.2308
	SEC28	YIL076W	7	3	2	7B	B	1	2.62	6289.23	0.568571	1723.02	11.7025	1070.51	679.237	0.256414	2404.31	0.155731	1146.62	0.448571	0.985714	0.38	25.593	350	917	199	157	345	133	17.121	78.8945
	HIS3	YOR202W	6	16	24	6D	H	12	1.71924	3270.31	0.568458	1776.57	10.5985	782.258	661.424	0.246699	1686.66	0.15804	1107.06	0.334489	0.882149	0.362218	33.8969	577	992	328	193	509	209	19.4557	58.8415
		YNL226W	11	12	14	11D	F	7	1.92623	2918.21	0.568306	2205.36	11.0765	678.7	712.74	0.222884	1398.97	0.111564	1289.13	0.229508	0.934426	0.330601	29.9166	366	705	208	84	342	121	11.9149	40.3846
	RPL35A	YDL191W	3	3	10	3B	B	5	2.1928	5088.91	0.568123	2042.71	11.5627	1042.52	728.935	0.244972	2237.71	0.138768	1227.83	0.375321	0.969152	0.344473	37.7889	389	853	221	146	377	134	17.116	66.0633
	ARG3	YJL088W	7	15	3	7A	H	2	2.75083	6138.4	0.568106	3359.34	17.1301	1183.77	840.157	0.187522	2127.16	0.088165	1439.56	0.202658	0.960133	0.245847	24.951	150.5	414	85.5	30.5	144.5	37	7.36716	35.6726
		YJL206C	7	2	21	7C	A	11	2.15551	4029.58	0.568035	1801.3	10.9462	770.121	632.623	0.249275	1736.61	0.162371	1106.81	0.386609	0.935205	0.349892	29.3428	463	998	263	179	433	162	17.9359	68.0608
	GAL80	YML051W	10	15	2	10B	H	1	2.16918	4832.5	0.567976	2044.55	12.3681	862.84	621.189	0.245521	2015.7	0.184767	1172.44	0.39577	0.909366	0.320242	21.1424	331	718	188	131	301	106	18.2451	69.6808
	MET16	YPR167C	14	9	7	14A	E	4	1.85531	2421.28	0.567766	1739.6	11.0287	469.818	511.029	0.249211	1118.89	0.171491	954.027	0.382784	0.864469	0.313187	63.773	546	1013	310	209	472	171	20.6318	67.4193
	TWF1	YGR080W	5	6	19	5C	C	10	1.95489	3445.65	0.567669	1593.76	10.8183	709.486	580.436	0.252853	1601.45	0.181432	1020.38	0.404135	0.906015	0.364662	62.8967	532	1040	302	215	482	194	20.6731	71.192
	MAM1	YER106W	4	10	10	4D	E	5	2.07761	3956.27	0.567627	1632.99	11.2605	809.534	610.323	0.244208	1802.49	0.161203	1070.33	0.416851	0.946785	0.372506	32.4346	451	937	256	188	427	168	20.064	73.4375
	GRE2	YOL151W	12	15	5	12A	H	3	1.84521	2950.8	0.567568	1886.45	10.948	626.59	679.211	0.249252	1427.7	0.157973	1180.18	0.351351	0.906634	0.356265	25.0998	407	751	231	143	369	145	19.0413	61.9047
	SPO16	YHR153C	6	14	14	6D	G	7	1.64	3587.17	0.5675	1769.38	11.6685	902.671	606.494	0.255206	1983.72	0.166162	1080.63	0.2725	0.89	0.35	30.4138	400	656	227	109	356	140	16.6159	48.0176
	ATP18	YML081C-A	10	5	3	10A	C	2	1.83023	4039.1	0.567442	1869.51	11.4558	872.38	653.508	0.243529	2032.02	0.17731	1185.35	0.434884	0.911628	0.362791	24.0416	430	787	244	187	392	156	23.7611	76.6394
	HIS3	YOR202W	11	5	1	11A	C	1	1.86869	3037.51	0.56734	1762	10.2862	655.994	613.073	0.255427	1469.82	0.178457	1059.53	0.439394	0.892256	0.353535	43.0116	594	1110	337	261	530	210	23.5135	77.4481
	SVL3	YPL032C	13	15	19	13A	H	10	1.79348	3219.24	0.567029	1958.59	10.8361	756.944	673.119	0.243529	1590.31	0.153325	1149.43	0.356884	0.889493	0.336957	23.1084	552	990	313	197	491	186	19.899	62.9393
	ATP11	YNL315C	11	8	7	11C	D	4	1.9505	4265.54	0.566832	2542.56	12.2908	886.071	689.232	0.227347	2022.94	0.160044	1302.73	0.217822	0.935644	0.299505	38.3791	202	394	114.5	44	189	60.5	11.1675	38.428
	SKN1	YGR143W	5	14	23	5C	G	12	2.06897	4788.11	0.56681	1812.35	10.2553	1003.53	732.708	0.249607	2168.66	0.173295	1178.38	0.331897	0.935345	0.368534	63.6239	464	960	263	154	434	171	16.0417	58.5552
	MIP6	YHR015W	6	13	21	6A	G	11	2.0361	3867.18	0.566787	1712.07	10.3322	806.322	622.12	0.247379	1778.98	0.16395	1054.34	0.409747	0.929603	0.357401	26.6271	554	1128	314	227	515	198	20.1241	72.2929
		YCR102W-A	2	6	4	2D	C	2	1.96914	3447.97	0.56662	1781	9.16094	792.39	654.078	0.246452	1637.42	0.18035	1070.81	0.41655	0.927069	0.343619	23.1948	713	1404	404	297	661	245	21.1539	73.5149
		YER087C-A	4	8	12	4D	D	6	2.10896	3991.59	0.566586	1794.05	11.0337	764.088	590.636	0.247033	1743.86	0.220032	1082.19	0.416465	0.929782	0.341404	29.2575	413	871	234	172	384	141	19.7474	73.5043
	HIS3	YOR202W	13	3	20	13B	B	10	2.32319	5095.68	0.56654	1992.44	11.0369	996.522	680.207	0.240557	2119.12	0.146168	1178.81	0.374525	0.977186	0.344106	21.7256	526	1222	298	197	514	181	16.1211	66.1074
	ANB1	YJR047C	7	8	9	7C	D	5	1.90529	3728.17	0.566079	1827.61	11.2374	765.276	623.257	0.243678	1762.95	0.176839	1117.6	0.422907	0.889868	0.35022	28.931	454	865	257	192	404	159	22.1965	74.7081
	HIS3	YOR202W	13	1	23	13A	A	12	2.12369	3880.06	0.566038	1931.85	11.5446	787.931	662.576	0.233878	1688.65	0.162012	1153.91	0.379455	0.939203	0.345912	22.891	477	1013	270	181	448	165	17.8677	67.037
	FIN1	YDR130C	3	9	3	3A	E	2	2.24741	4376.3	0.565744	1716.53	11.3484	819.424	616.999	0.247811	1818.53	0.19156	1084.96	0.451557	0.946367	0.371972	52.5547	578	1299	327	261	547	215	20.0924	79.8165
		YOR066W	12	12	8	12D	F	4	2.21714	5178.93	0.565714	2002	12.1765	966.997	645.199	0.246707	2199.44	0.156971	1151.5	0.397143	0.937143	0.328571	32.249	350	776	198	139	328	115	17.9124	70.2021
	HIS3	YOR202W	8	1	9	8A	A	5	2.00364	3158.4	0.565455	1608.78	10.7312	628.339	584.633	0.246762	1447.87	0.155442	1001.15	0.374545	0.916364	0.354545	24.0208	550	1102	311	206	504	195	18.6933	66.2378
		YBR226C	2	3	18	2B	B	9	2.39266	5041.1	0.565138	2242.98	11.3833	1019.49	671.901	0.257091	2145.7	0.170381	1115.74	0.427523	0.972477	0.284404	24.5764	545	1304	308	233	530	155	17.8681	75.6493
	HIS3	YOR202W	7	15	24	7B	H	12	2.31731	5585.51	0.564904	1882.96	11.4494	1073.6	640.128	0.25352	2335.17	0.148793	1098.11	0.382212	0.975962	0.331731	29.2916	416	964	235	159	406	138	16.4938	67.6596
	TOF2	YKR010C	8	8	6	8D	D	3	2.05788	3532.3	0.56487	1734.62	10.8408	728.111	632.281	0.24473	1604.21	0.158696	1100.66	0.363273	0.936128	0.365269	29.6311	501	1031	283	182	469	183	17.6527	64.3109
	CSN12	YJR084W	7	12	5	7C	F	3	1.9933	3923.11	0.564732	1765.92	11.0592	770.336	616.276	0.244272	1790.25	0.163768	1086.14	0.408482	0.910714	0.352679	30.7571	448	893	253	183	408	158	20.4927	72.332
		YER108C	4	10	8	4D	E	4	2.03483	4488.45	0.564677	1726.26	11.9527	869.279	602.467	0.240779	2032.92	0.171835	1083.7	0.40796	0.920398	0.363184	30.5287	402	818	227	164	370	146	20.0489	72.2466
		YNL311C	11	8	11	11C	D	6	1.8445	3884.86	0.564593	1880.37	10.8663	803.713	613.65	0.263382	1902.58	0.163201	1106.48	0.406699	0.894737	0.339713	20.7123	418	771	236	170	374	142	22.0493	72.034
	HIS3	YOR202W	13	1	8	13B	A	4	2.31072	5098.13	0.564551	1943	11.6374	961.36	657.342	0.248548	2160.98	0.168055	1181.3	0.38512	0.967177	0.345733	23.7065	457	1056	258	176	442	158	16.6667	68.217
		YBR235W	2	3	2	2B	B	1	2.31489	4981.48	0.564539	1996.65	9.89242	1080.49	697.477	0.261165	2151.2	0.16951	1101.5	0.421277	0.97305	0.312057	20.445	705	1632	398	297	686	220	18.1985	74.6232
	IMP2'	YIL154C	7	13	14	7B	G	7	2.28495	4455.18	0.564516	1923.03	12.9003	818.676	652.971	0.224058	1717.59	0.174783	1142.12	0.395161	0.905914	0.33871	32.0624	372	850	210	147	337	126	17.2941	70
	HIS3	YOR202W	6	16	15	6C	H	8	1.38508	2643.57	0.564516	1753.02	10.794	712.726	615.437	0.231773	1547.01	0.174745	1060.33	0.314516	0.804435	0.344758	61.5792	496	687	280	156	399	171	22.7074	55.7143
		YCL026C	2	3	23	2A	B	12	2.41316	5530.43	0.564474	1679.31	9.69584	1102.41	678.503	0.264074	2255.47	0.176177	1086.31	0.456579	0.976316	0.369737	29.3598	760	1834	429	347	742	281	18.9204	80.8857
		YDL233W	3	9	22	3B	E	11	2.12284	4602.97	0.564299	1756.18	11.158	937.735	645.246	0.246549	2089.79	0.174639	1116.6	0.431862	0.93858	0.370441	65.4446	521	1106	294	225	489	193	20.3436	76.5307
	SGF11	YPL047W	13	2	22	13D	A	11	2.06615	3760.84	0.564202	2335.34	10.5407	917.56	807.372	0.219583	1714.19	0.093707	1352.27	0.223735	0.949416	0.338521	28.8617	514	1062	290	115	488	174	10.8286	39.6551
	HIS3	YOR202W	2	4	24	2D	B	12	2.05271	3572.49	0.564103	1659.27	9.31976	815.332	679.772	0.247369	1674.12	0.176069	1094.13	0.444444	0.937322	0.371795	36.9053	702	1441	396	312	658	261	21.6516	78.7877
	SIP3	YNL257C	11	2	19	11C	A	10	1.90239	3234.62	0.563991	1936.53	10.9552	708.16	673.763	0.250141	1620.35	0.166287	1163.38	0.349241	0.924078	0.342733	20.8806	461	877	260	161	426	158	18.3581	61.9232
	HIS3	YOR202W	10	16	24	10D	H	12	2.00168	3781.16	0.563758	1896.1	10.1268	812.554	659.316	0.254458	1708.73	0.174837	1091.82	0.392617	0.909396	0.332215	22.4277	596	1193	336	234	542	198	19.6144	69.6428
	RIM1	YCR028C-A	2	13	17	2A	G	9	1.9	4256.22	0.563636	2177.18	11.08	957.293	784.403	0.233338	2087.38	0.125935	1352.86	0.309091	0.925	0.352273	33.4365	440	836	248	136	407	155	16.2679	54.8388
	VPS62	YGR141W	5	12	5	5C	F	3	1.95583	3374.78	0.563604	1721.72	11.1485	701.159	591.798	0.249381	1560.67	0.179724	1044.38	0.404594	0.902827	0.344523	25.6905	566	1107	319	229	511	195	20.6866	71.7869
	NHP6A	YPR052C	14	11	16	14B	F	8	1.90836	3570.13	0.563342	1718.16	12.5016	640.447	448.202	0.250932	1581.57	0.16746	857.308	0.369272	0.846361	0.293801	24.1868	371	708	209	137	314	109	19.3503	65.5502
		YNL193W	11	8	18	11D	D	9	2.12658	4758.8	0.563291	1847.87	11.1336	942.905	643.72	0.257298	2140.78	0.157969	1126.65	0.375527	0.947257	0.345992	28.5482	474	1008	267	178	449	164	17.6587	66.6666
	AEP2	YMR282C	11	7	6	11B	D	3	1.96092	4353.06	0.563218	1931.41	10.8157	877.131	708.847	0.247653	2054.23	0.182118	1257.15	0.358621	0.935632	0.370115	55.1362	435	853	245	156	407	161	18.2884	63.6736
		YER128W	4	14	22	4D	G	11	2.20168	4496.01	0.563025	1726.27	11.8828	862.079	614.98	0.24873	1936.32	0.164277	1065.4	0.403361	0.947479	0.355042	22.7596	476	1048	268	192	451	169	18.3206	71.6418
	SSH1	YBR283C	2	11	22	2B	F	11	2.53613	5535.83	0.563025	1996.86	10.3138	1040.16	667.102	0.241974	2066.98	0.166504	1132.45	0.413445	0.951261	0.329412	28.3725	595	1509	335	246	566	196	16.3022	73.4328
	ISC10	YER180C	4	6	17	4C	C	9	2.02949	4082.31	0.563003	1761.06	10.9484	783.54	589.994	0.243884	1832.66	0.181935	1094.69	0.436997	0.91689	0.351206	31.7805	373	757	210	163	342	131	21.5323	77.6189
	HIS3	YOR202W	11	1	14	11B	A	7	2.07255	3442.34	0.562745	1710.52	10.2931	681.158	619.79	0.249743	1557.65	0.168996	1050.16	0.437255	0.931373	0.35098	44.9778	510	1057	287	223	475	179	21.0975	77.7004
	GDA1	YEL042W	4	7	11	4A	D	6	1.90874	3660.59	0.562738	1711.18	11.2431	808.999	658.554	0.245953	1774.03	0.16733	1116.92	0.41635	0.912548	0.370722	26.0192	526	1004	296	219	480	195	21.8128	73.9865
	IBD2	YNL164C	11	4	8	11D	B	4	2.28032	4985.53	0.562624	1967.54	10.7815	970.942	691.637	0.250304	2106.51	0.162063	1163.19	0.393638	0.968191	0.337972	22.891	503	1147	283	198	487	170	17.2624	69.9647
	GOT1	YMR292W	11	9	16	11B	E	8	1.9147	3375.33	0.562613	1686.57	9.93137	689.18	596.324	0.249565	1600.75	0.181439	1041.78	0.406534	0.911071	0.352087	45.6727	551	1055	310	224	502	194	21.2322	72.2582
	HIS3	YOR202W	13	16	23	13C	H	12	2.12669	3565.32	0.5625	1977.3	10.2551	741.705	682.225	0.242314	1557.24	0.160851	1131.07	0.398649	0.925676	0.329392	23.0651	592	1259	333	236	548	195	18.7451	70.8709
		YDL186W	3	3	20	3B	B	10	2.19031	4558.32	0.562284	1775.37	10.8896	937.034	652.784	0.246373	2003.85	0.161612	1100.78	0.415225	0.949827	0.354671	33.1813	578	1266	325	240	549	205	18.9574	73.8461
		YLR199C	9	15	3	9A	H	2	1.86364	3445.3	0.562201	1963.3	12.3846	715.35	617.713	0.254482	1646.72	0.168977	1115.32	0.356459	0.923445	0.327751	24.0624	418	779	235	149	386	137	19.1271	63.4042
	ERP4	YOR016C	12	4	2	12D	B	1	2.14595	4371.1	0.562162	1882.56	10.5725	905.333	693.17	0.246538	1928.38	0.162324	1180.92	0.425225	0.958559	0.354955	30.9839	555	1191	312	236	532	197	19.8153	75.641
	EGT2	YNL327W	11	10	7	11C	E	4	1.95723	3380.67	0.562118	1814.85	11.0893	699.88	633.61	0.249291	1600.63	0.165341	1116.29	0.405295	0.92057	0.354379	47.6025	491	961	276	199	452	174	20.7076	72.1014
	FAU1	YER183C	4	6	11	4C	C	6	1.98194	3776.06	0.562077	1807.78	10.8907	767.166	590.82	0.238017	1750.42	0.188323	1069.2	0.413093	0.918736	0.340858	27.7669	443	878	249	183	407	151	20.8429	73.494
	ALD5	YER073W	4	6	12	4D	C	6	2.09286	4235.67	0.561905	1732.68	11.9102	822.413	587.44	0.246214	1849.55	0.175483	1073.14	0.442857	0.928571	0.352381	25.7099	420	879	236	186	390	148	21.1604	78.8135
	HIS3	YOR202W	7	9	24	7B	E	12	2.2039	4607.91	0.561822	1881.02	10.7197	891.049	655.549	0.243606	1951.73	0.169302	1126.24	0.35141	0.950108	0.336226	32.8634	461	1016	259	162	438	155	15.9449	62.5483
		YGR131W	5	12	23	5C	F	12	2.06367	4166.07	0.561798	2001.46	10.9089	819.722	610.196	0.250214	1825.16	0.170693	1082.74	0.314607	0.90824	0.310861	20.7605	534	1102	300	168	485	166	15.245	56
	GYP8	YFL027C	4	10	19	4C	E	10	1.98663	4020.7	0.561497	1823.11	10.8108	782.072	580.156	0.232464	1845.3	0.176739	1080.2	0.352941	0.925134	0.336898	32.6343	374	743	210	132	346	126	17.7658	62.8571
		YHR159W	6	14	2	6D	G	1	1.43863	2784.65	0.561372	1792.22	10.5223	741.665	640.699	0.245605	1610.72	0.170412	1099.35	0.292419	0.819495	0.348375	24.0624	554	797	311	162	454	193	20.3262	52.0901
		YNL010W	11	15	14	11B	H	7	1.95855	3861.3	0.561313	1841.77	10.0706	814.513	649.4	0.253207	1817.16	0.169195	1101.03	0.402418	0.920553	0.33506	25.7876	579	1134	325	233	533	194	20.5467	71.6923
	CPR8	YNR028W	12	3	8	12B	B	4	2.00345	3590.02	0.561313	1895.74	10.1394	771.186	750.624	0.249492	1647.85	0.166469	1221.49	0.378238	0.918826	0.35924	21.3542	579	1160	325	219	532	208	18.8793	67.3845
		YFL034W	4	10	7	4C	E	4	2.02895	3946.55	0.561247	1676.84	10.8487	793.976	583.704	0.244226	1782.9	0.182474	1029.04	0.427617	0.915367	0.347439	24.7386	449	911	252	192	411	156	21.0757	76.1905
	WSC4	YHL028W	6	7	9	6A	D	5	1.89027	3466.09	0.561077	1658.33	10.3204	699.505	573.278	0.240076	1609.4	0.167277	1016.11	0.376812	0.89234	0.347826	45.5082	483	913	271	182	431	168	19.9343	67.1587
	MDM10	YAL010C	1	3	12	1B	B	6	2.1469	3723.35	0.561062	1993.58	10.3192	770.245	707.979	0.243163	1637.72	0.166066	1170.21	0.389381	0.943363	0.336283	63.0793	565	1213	317	220	533	190	18.1369	69.4007
		YER181C	4	6	15	4C	C	8	1.99512	4144.88	0.560976	1596.14	11.1176	797.52	587.462	0.245778	1871.68	0.200532	1082.28	0.407317	0.902439	0.385366	42.5323	410	818	230	167	370	158	20.4156	72.6086
	BIK1	YCL029C	2	3	15	2A	B	8	2.09514	4486.34	0.560729	2577.11	10.9816	925.729	685.852	0.232537	1936.11	0.146806	1198.98	0.200405	0.919028	0.263158	31.4802	494	1035	277	99	454	130	9.56522	35.7401
		YER067W	4	6	20	4D	C	10	2.22573	5003.12	0.56068	1763.15	11.374	908.491	623.776	0.240415	2064.58	0.171254	1118.95	0.385922	0.924757	0.359223	62.0403	412	917	231	159	381	148	17.3391	68.8311
		YGR017W	5	12	10	5D	F	5	1.96905	3967.52	0.560261	1713.01	10.3747	838.718	594.428	0.235264	1825.94	0.180663	1032.88	0.412052	0.916938	0.343648	21.6333	614	1209	344	253	563	211	20.9264	73.5464
	RPL8A	YHL033C	6	9	21	6A	E	11	1.89347	2843.28	0.560137	2163.81	11.7918	651.896	703.646	0.221434	1335.37	0.10756	1240.24	0.24055	0.896907	0.32646	26.2679	291	551	163	70	261	95	12.7042	42.9449
		YBR250W	2	5	2	2B	C	1	2.3743	5226.53	0.560056	1968.84	10.1109	1117.61	678.901	0.266182	2220.32	0.164585	1043.89	0.439944	0.976257	0.300279	20.3715	716	1700	401	315	699	215	18.5294	78.5536
	HIS3	YOR202W	7	1	14	7B	A	7	2.45509	5726.46	0.55988	1886.05	11.9213	995.091	681.123	0.246901	2278.09	0.164129	1171.94	0.317365	0.967066	0.353293	32.8481	334	820	187	106	323	118	12.9268	56.6845
	HIS3	YOR202W	6	1	21	6A	A	11	2.39674	4587.12	0.559783	2033.47	12.6486	843.139	582.883	0.255842	1874.26	0.174895	1072.06	0.361413	0.975543	0.309783	35.819	368	882	206	133	359	114	15.0794	64.5631
	HEX3	YDL013W	2	8	8	2D	D	4	1.87755	3347.07	0.559767	4347.06	14.4841	840.392	698.565	0.205066	1572.95	0.155423	1431.17	0.297376	0.874636	0.198251	34.3657	343	644	192	102	300	68	15.8385	53.125
	CYT2	YKL087C	14	4	10	14D	B	5	2.25857	5075.58	0.559367	1875.44	12.3897	918.852	684.958	0.25897	2153.4	0.147627	1170.31	0.353562	0.960422	0.356201	34.4093	379	856	212	134	364	135	15.6542	63.2075
	MSB4	YOL112W	12	11	5	12A	F	3	1.89532	2963.08	0.55902	1919.94	10.794	643.055	693.051	0.251141	1462.92	0.164819	1165.97	0.389755	0.917595	0.349666	26.0192	449	851	251	175	412	157	20.564	69.7211
	NGL2	YMR285C	11	9	22	11B	E	11	2.03106	3680.03	0.559006	1765.38	10.1242	770.599	640.097	0.254231	1671.9	0.17453	1087.78	0.420807	0.928571	0.347826	44.4185	644	1308	360	271	598	224	20.7186	75.2777
	GRX4	YER174C	4	4	7	4C	B	4	2.0618	4419.07	0.558989	1783.98	12.3097	884.889	594.765	0.254371	1991.74	0.186764	1103.34	0.367978	0.949438	0.353933	28.931	356	734	199	131	338	126	17.8474	65.8292
	SCT1	YBL011W	1	15	6	1B	H	3	2.13214	3905.54	0.558929	1860.88	10.3551	829.145	727.904	0.2449	1702.88	0.157842	1170.23	0.4125	0.930357	0.353571	17	560	1194	313	231	521	198	19.3467	73.8019
	ATP20	YPR020W	14	7	14	14B	D	7	1.49864	2626.29	0.558583	2017.49	11.3228	573.511	609.298	0.24581	1385.55	0.159965	1125.68	0.291553	0.787466	0.316076	22.561	367	550	205	107	289	116	19.4545	52.1951
		YDR107C	3	7	19	3A	D	10	2.15849	4655.94	0.558491	1771.68	10.6888	900.122	636.867	0.250344	2015.56	0.186899	1124.27	0.398113	0.94717	0.354717	28.4077	530	1144	296	211	502	188	18.444	71.2837
	GLK1	YCL040W	2	5	17	2A	C	9	2.20253	3956.2	0.558228	1813.87	9.4414	877.219	677.032	0.249273	1707.44	0.172026	1058.04	0.413924	0.934177	0.340506	30.6105	790	1740	441	327	738	269	18.7931	74.1496
	NIF3	YGL221C	5	4	14	5D	B	7	2.12385	4460.54	0.558226	1803.88	10.0617	872.666	630.05	0.240503	1977.39	0.201267	1123.31	0.434381	0.946396	0.351201	25.593	541	1149	302	235	512	190	20.4526	77.8145
		YJR024C	7	6	13	7C	C	7	2.06114	3752.45	0.558185	1703.73	10.6598	784.838	612.938	0.238174	1701.1	0.181974	1058.26	0.412229	0.934911	0.345168	69.9214	507	1045	283	209	474	175	20	73.8517
	YPT11	YNL304W	11	8	19	11C	D	10	1.98518	4072.73	0.558025	1753.53	10.9374	835.914	646.897	0.244141	1902.59	0.161277	1130.19	0.385185	0.930864	0.365432	48.8057	405	804	226	156	377	148	19.403	69.0265
		YKL158W	8	15	21	8A	H	11	1.84812	3715.77	0.55802	1814.7	10.4364	776.737	642.38	0.253699	1807.88	0.179238	1125.86	0.406143	0.911263	0.349829	28.1603	586	1083	327	238	534	205	21.976	72.7829
		YNR025C	12	3	12	12B	B	6	1.98263	3249.22	0.557915	1991.64	10.3998	700.069	742.733	0.241161	1520.14	0.165226	1249.22	0.370656	0.92278	0.357143	24.6577	518	1027	289	192	478	185	18.6952	66.4359
	PIL1	YGR086C	5	6	11	5C	C	6	1.88947	3432.15	0.557895	1832.92	10.118	773.655	652.873	0.255875	1643.71	0.170847	1094.63	0.394737	0.914035	0.338596	23.6854	570	1077	318	225	521	193	20.8914	70.7547
	AAT1	YKL106W	8	9	21	8A	E	11	1.61111	3641.98	0.557692	1722.67	11.3365	727.815	573.309	0.266593	1899.61	0.188745	1080.64	0.40812	0.846154	0.358974	27.8927	468	754	261	191	396	168	25.3316	73.1802
	HIS3	YOR202W	3	1	4	3B	A	2	2.19841	4960.97	0.55754	1855.25	10.7869	969.873	712.727	0.255064	2161.36	0.164572	1203.76	0.434524	0.956349	0.371032	31.1769	504	1108	281	219	482	187	19.7653	77.9359
	MRP49	YKL167C	8	15	5	8A	H	3	1.90929	3967.78	0.557522	1848.44	11.5423	762.208	637.571	0.263354	1881.3	0.167932	1128.21	0.35177	0.904867	0.35177	24.4745	452	863	252	159	409	159	18.4241	63.0953
	HIS3	YOR202W	10	1	10	10B	A	5	2.28893	4684.12	0.557377	1804.99	11.2806	941.72	650.021	0.257865	1960.09	0.161649	1086.71	0.42623	0.961066	0.336066	53.1695	488	1117	272	208	469	164	18.6213	76.4707
		YEL068C	4	11	19	4A	F	10	1.86438	3488.05	0.557377	1865.71	10.0631	775.479	625.732	0.229953	1663.41	0.177009	1072.04	0.394933	0.895678	0.324888	56.116	671	1251	374	265	601	218	21.1831	70.8556
	APN2	YBL019W	1	3	19	1A	B	10	2.4507	5101.25	0.557344	2072.06	11.2667	944.583	693.248	0.246754	2025.11	0.167047	1177.45	0.374245	0.981891	0.327968	20.9523	497	1218	277	186	488	163	15.2709	67.1479
	ECM14	YHR132C	6	10	4	6D	E	2	1.41791	2685.89	0.557214	1800.84	10.8362	721.191	638.336	0.231369	1564.68	0.160113	1111.44	0.308458	0.828358	0.348259	26.6646	402	570	224	124	333	140	21.7544	55.3572
	HSP31	YDR533C	4	15	18	4B	H	9	1.99262	3847.83	0.557196	1751.25	10.5723	790.13	639.689	0.257112	1747.81	0.174699	1100.46	0.402214	0.913284	0.354244	24.2899	542	1080	302	218	495	192	20.1852	72.1854
	HIS3	YOR202W	13	1	20	13B	A	10	2.02143	3758.42	0.557143	1601.54	11.1376	768.425	616.821	0.250692	1741.99	0.176468	1093.36	0.409524	0.945238	0.385714	24.6982	420	849	234	172	397	162	20.2591	73.5043
	MCA1	YOR197W	13	3	22	13B	B	11	2.16667	3955.04	0.557078	1913.19	11.2567	797.914	624.415	0.238444	1718.18	0.166093	1109.99	0.376712	0.949772	0.328767	20.664	438	949	244	165	416	144	17.3867	67.6228
	FLR1	YBR008C	1	15	17	1A	H	9	2.22433	5082.04	0.557034	1830.49	10.5361	1090.32	743.871	0.238214	2226.62	0.158122	1198.78	0.387833	0.960076	0.363118	22.8254	526	1170	293	204	505	191	17.4359	69.6247
	RPL23B	YER117W	4	12	16	4D	F	8	2.13528	4289.81	0.557029	1728.61	11.4229	822.002	624.539	0.233743	1856.56	0.171274	1119.61	0.403183	0.917772	0.363395	26.7395	377	805	210	152	346	137	18.882	72.381
	HRK1	YOR267C	13	9	10	13B	E	5	1.95148	2927.08	0.556962	1369.22	10.3472	534.519	462.956	0.240057	1276.86	0.154673	852.621	0.43038	0.869198	0.352321	23.6643	474	925	264	204	412	167	22.0541	77.2728
	HTA2	YBL003C	1	15	18	1B	H	9	2.14771	3944.35	0.556886	1771.52	10.0617	838.641	712.776	0.234886	1715.54	0.162523	1157.73	0.40519	0.94012	0.367265	80.3306	501	1076	279	203	471	184	18.8662	72.76
	BUD4	YJR092W	7	14	17	7C	G	9	1.97199	3642.18	0.556837	1806.76	10.7897	738.996	579.555	0.248898	1654.44	0.167931	1010.02	0.411862	0.899506	0.31631	31.496	607	1197	338	250	546	192	20.8856	73.9646
		YNL050C	11	5	7	11A	C	4	1.8423	2991.72	0.556586	1680.07	10.3221	617.993	594.438	0.25361	1476.81	0.192207	1045.14	0.402597	0.90167	0.356215	45.5851	539	993	300	217	486	192	21.8529	72.3333
	PEX2	YJL210W	7	2	13	7C	A	7	2.02439	3722.5	0.556541	1856.35	11.0435	774.545	617.362	0.250263	1743.51	0.184141	1104.69	0.390244	0.946785	0.343681	31.9687	451	913	251	176	427	155	19.2771	70.1195
	HIS3	YOR202W	6	1	23	6A	A	12	2.23431	3944.09	0.556485	1647.36	10.9806	742.527	577.611	0.242334	1643.62	0.180956	1023.05	0.412134	0.926778	0.351464	28.3549	478	1068	266	197	443	168	18.4457	74.0602
	HIS3	YOR202W	12	16	14	12D	H	7	2.20423	5300.26	0.556338	1843.53	11.6433	1096.07	635.71	0.256302	2373.42	0.175198	1082.36	0.375587	0.967136	0.333333	26.9072	426	939	237	160	412	142	17.0394	67.5106
	SWI3	YJL176C	7	12	14	7D	F	7	2.19018	4741.15	0.556237	1738.97	11.3281	944.121	646.276	0.240798	2029.25	0.181475	1096.63	0.427403	0.94683	0.355828	28.4253	489	1071	272	209	463	174	19.5145	76.8383
	PCL9	YDL179W	2	14	13	2C	G	7	2.00499	3313.47	0.55611	1630.33	8.61491	763.075	659.364	0.248633	1552.34	0.172345	1055.18	0.418953	0.930175	0.361596	55.5068	802	1608	446	336	746	290	20.8955	75.3364
	HIS3	YOR202W	11	16	20	11D	H	10	2.27778	4770.56	0.555556	1825.25	10.5591	939.997	690.788	0.254695	2061.13	0.157261	1155.3	0.375479	0.957854	0.35249	27.6767	522	1189	290	196	500	184	16.4844	67.5862
		YBR074W	1	10	18	1D	E	9	1.94962	3147.46	0.555416	1784.68	9.02741	779.309	685.361	0.243047	1507.49	0.16183	1061.7	0.421914	0.920655	0.336272	26.4197	794	1548	441	335	731	267	21.6408	75.9636
	HIS3	YOR202W	3	13	24	3B	G	12	2.16865	5105.6	0.555366	1914.41	10.3602	1051.47	709.45	0.24603	2289.48	0.169844	1194.73	0.388416	0.947189	0.354344	30.8383	587	1273	326	228	556	208	17.9105	69.9387
	GLO2	YDR272W	3	12	16	3D	F	8	1.86502	3244.4	0.555133	1625.33	10.8836	658.661	565.283	0.250413	1508.78	0.183766	1007.56	0.420152	0.876426	0.353612	31.4643	526	981	292	221	461	186	22.528	75.6849
	FRM2	YCL026C-A	2	3	21	2A	B	11	2.11295	3988.68	0.555096	1830.6	9.63298	892.858	717.345	0.251597	1820.41	0.148908	1142.24	0.402204	0.9573	0.35124	17.6635	726	1534	403	292	695	255	19.0352	72.4567
	HIS3	YOR202W	5	16	13	5C	H	7	1.95032	3957.24	0.555076	1793.67	10.9249	813.115	607.683	0.247314	1886.32	0.172403	1086.32	0.360691	0.926566	0.339093	54.6077	463	903	257	167	429	157	18.4939	64.9805
	CAP1	YKL007W	8	9	4	8B	E	2	2.13349	4016.33	0.555035	1970.71	11.6132	860.419	618.173	0.252015	1819	0.166747	1093.05	0.370023	0.969555	0.313817	28.0891	427	911	237	158	414	134	17.3436	66.6666
	HIS3	YOR202W	4	16	11	4C	H	6	2.09496	4926.83	0.554896	1978.62	11.7214	931.423	624.246	0.233423	2110.96	0.157811	1135.95	0.37092	0.919881	0.323442	25.04	337	706	187	125	310	109	17.7054	66.845
		YFL043C	4	12	17	4C	F	9	1.98577	4019.53	0.554878	1536.43	10.8693	812.564	600.488	0.241728	1861.55	0.169049	1063.18	0.424797	0.910569	0.386179	30.0998	492	977	273	209	448	190	21.392	76.5568
	HIS3	YOR202W	1	2	24	1D	A	12	2.27556	3781.52	0.554863	1775.96	9.08035	842.309	726.915	0.250524	1632.26	0.159148	1087.9	0.412718	0.957606	0.349127	54.6535	802	1825	445	331	768	280	18.137	74.382
	MMR1	YLR190W	9	15	13	9A	H	7	1.60307	2767.26	0.554825	1813.26	10.5592	648.291	648.376	0.237734	1449.12	0.173262	1144.86	0.357456	0.844298	0.35307	25.671	456	731	253	163	385	161	22.2982	64.4268
		YIL032C	6	10	5	6C	E	3	1.41542	2788.21	0.554726	1752.92	11.0177	730.638	601.992	0.239272	1584.74	0.188436	1095.12	0.328358	0.803483	0.345771	32.1714	402	569	223	132	323	139	23.1986	59.1928
		YOL079W	12	7	15	12A	D	8	2.23676	4453.29	0.554517	2299.47	11.6509	874.339	684.577	0.246023	1902.46	0.14555	1185.09	0.277259	0.962617	0.292835	30.2985	321	718	178	89	309	94	12.3956	50.0001
	FET5	YFL041W	4	12	21	4C	F	11	2.02133	4506.84	0.554502	1971.37	10.8046	894.092	603.306	0.237815	2027.13	0.162779	1067.25	0.379147	0.92654	0.310427	33.5559	422	853	234	160	391	131	18.7573	68.3761
		YJR008W	7	4	11	7C	B	6	2.28868	4839.97	0.554273	1740.3	11.6397	870.633	577.892	0.255119	2016.2	0.180484	1042.81	0.39261	0.960739	0.334873	52.0577	433	991	240	170	416	145	17.1544	70.8333
	ADR1	YDR216W	3	4	2	3D	B	1	2.12207	4704.42	0.553991	1765.76	11.9208	861.853	609.442	0.259044	2020.56	0.151146	1105.99	0.35446	0.910798	0.349765	29.0861	426	904	236	151	388	149	16.7035	63.983
		YML122C	10	11	17	10A	F	9	2.04839	4253.66	0.553763	2027.32	11.1868	904.773	642.649	0.225218	1966.26	0.134254	1138.61	0.330645	0.951613	0.317204	21.095	372	762	206	123	354	118	16.1417	59.7088
	ODC1	YPL134C	13	12	12	13D	F	6	1.98884	3427.98	0.553571	1768.41	11.1204	709.814	632.545	0.23929	1549.75	0.155721	1086.98	0.366071	0.895089	0.348214	26.9444	448	891	248	164	401	156	18.4063	66.129
	FES1	YBR101C	1	12	6	1D	F	3	1.99752	3336.77	0.55335	1762.78	9.18427	797.414	727.037	0.250651	1588.08	0.154736	1124.1	0.411911	0.919355	0.358561	26.5518	806	1610	446	332	741	289	20.6211	74.4395
	HIS3	YOR202W	12	1	8	12B	A	4	2.29175	4791.78	0.55332	2112.83	10.9449	969.392	726.357	0.2592	2067.37	0.143141	1175.28	0.321932	0.977867	0.317907	64.0859	497	1139	275	160	486	158	14.0474	58.1819
		YBR116C	1	14	6	1D	G	3	1.94416	3151.11	0.553299	1880.56	9.37031	763.282	698.031	0.250783	1512.09	0.168627	1119.44	0.418782	0.914975	0.335025	25.3969	788	1532	436	330	721	264	21.5405	75.6882
	HEK2	YBL032W	1	3	3	1A	B	2	2.32972	4886.05	0.553145	1773.41	11.6289	923.982	656.262	0.240759	1968.38	0.167365	1114.86	0.386117	0.947939	0.349241	27.1662	461	1074	255	178	437	161	16.5736	69.8039
		YHR210C	6	6	11	6C	C	6	1.3341	2610.45	0.552995	1728.76	11.2764	712.272	609.236	0.232047	1520.69	0.156254	1079.75	0.294931	0.788018	0.354839	66.3476	434	579	240	128	342	154	22.1071	53.3334
	YAP1	YML007W	10	9	2	10B	E	1	2.30458	5216.22	0.552561	1847.33	11.6791	1044.13	657.819	0.247587	2173.83	0.179217	1176.52	0.428571	0.973046	0.3531	21.6564	371	855	205	159	361	131	18.5965	77.5608
		YEL014C	4	5	23	4A	C	12	1.94664	3863	0.552496	1833.9	10.3279	811.962	671.926	0.237897	1755.72	0.177646	1131.99	0.380379	0.893287	0.347676	30.8869	581	1131	321	221	519	202	19.5402	68.8474
		YKR023W	8	10	4	8D	E	2	1.96853	3128.83	0.552448	1849.41	10.9251	658.167	617.316	0.24293	1462.27	0.154929	1057.37	0.325175	0.902098	0.325175	29.3598	572	1126	316	186	516	186	16.5187	58.8607
		YNL224C	11	12	16	11D	F	8	2.34328	5033.48	0.552239	2458.52	12.0962	941.927	699.2	0.228943	2001.89	0.129655	1239.17	0.280597	0.961194	0.289552	28.3373	335	785	185	94	322	97	11.9745	50.8108
		YAR028W	1	13	22	1B	G	11	2.08233	4099.49	0.552209	1921.35	10.4782	852.803	719.479	0.255526	1864.24	0.178928	1232.06	0.379518	0.955823	0.355422	21.5174	498	1037	275	189	476	177	18.2257	68.7272
	HIS3	YOR202W	2	13	1	2A	G	1	2.04648	4037.46	0.552113	1778.85	9.35973	918.58	667.081	0.249617	1866.66	0.164606	1098.87	0.407042	0.939437	0.340845	21.1187	710	1453	392	289	667	242	19.8899	73.7244
	FRE2	YKL220C	8	8	22	8D	D	11	1.97823	3031.07	0.5521	1627.82	10.4054	644.9	576.361	0.246388	1404.95	0.171495	987.29	0.342146	0.917574	0.339036	19.2094	643	1272	355	220	590	218	17.2956	61.9717
	ESBP6	YNL125C	11	15	9	11A	H	5	2.13006	4184.87	0.552023	2261.91	12.4658	805.832	584.117	0.252434	1864.53	0.191454	1101.41	0.416185	0.916185	0.274566	23.8956	346	737	191	144	317	95	19.5387	75.3927
		YJL149W	7	8	14	7D	D	7	2.18707	4084.2	0.551963	1691.9	10.9609	788.034	604.063	0.246551	1780.14	0.149094	1048.18	0.39261	0.939954	0.34642	26.4197	433	947	239	170	407	150	17.9514	71.1298
	HIS3	YOR202W	6	16	6	6D	H	3	1.41701	2977.58	0.551867	1944.81	10.9117	821.514	679.324	0.239135	1774.89	0.170709	1148.33	0.271784	0.829876	0.325726	21.4243	482	683	266	131	400	157	19.1801	49.2481
	HIS3	YOR202W	3	13	1	3A	G	1	2.14876	4522.89	0.551653	1979.42	11.8514	891.515	660.984	0.241524	1958.93	0.154808	1156.85	0.394628	0.946281	0.326446	22.561	484	1040	267	191	458	158	18.3654	71.5355
	MTL1	YGR023W	5	14	22	5D	G	11	2.13405	3825.79	0.551618	1678.76	10.1707	802.118	628.416	0.242832	1677.58	0.181592	1063.99	0.42527	0.942989	0.349769	28.4253	649	1385	358	276	612	227	19.9278	77.095
	HIS3	YOR202W	1	7	24	1B	D	12	2.15881	3901.43	0.551483	2005.58	9.98289	821.156	711.966	0.247445	1705.35	0.152699	1160.27	0.385689	0.945899	0.336824	56.7186	573	1237	316	221	542	193	17.8658	69.9367
		YCR087W	2	4	6	2D	B	3	2.06056	3442.71	0.551242	1833.71	9.9482	770.859	641.804	0.250148	1600.86	0.175435	1079.35	0.42236	0.937888	0.340062	34.4819	644	1327	355	272	604	219	20.4974	76.6197
	RUB1	YDR139C	3	11	13	3A	F	7	2.11885	4447.41	0.55123	1831.96	11.5511	879.837	611.484	0.245136	1963.64	0.174862	1082.45	0.389344	0.92623	0.329918	30.0167	488	1034	269	190	452	161	18.3752	70.6319
		YDR428C	4	3	14	4B	B	7	1.98669	3489.47	0.550749	2028.31	10.042	785.786	699.014	0.253432	1650.64	0.160957	1161.89	0.371048	0.93178	0.326123	22.5389	601	1194	331	223	560	196	18.6767	67.3715
	RPS19A	YOL121C	12	13	11	12A	G	6	1.84444	3271.74	0.550617	2053.25	11.3531	690.187	697.825	0.243119	1547.3	0.160451	1186.29	0.358025	0.866667	0.323457	23.3238	405	747	223	145	351	131	19.411	65.0225
	HIS3	YOR202W	3	7	24	3B	D	12	2.26404	5046.07	0.550562	1974.47	10.5414	1006.91	691.73	0.239444	2147.67	0.167912	1202.61	0.374532	0.968165	0.338951	30.9839	534	1209	294	200	517	181	16.5426	68.0272
		YOR012W	12	4	10	12D	B	5	2.26966	4517.28	0.550562	1955.28	11.1524	914.897	624.737	0.2596	1956.96	0.177366	1047.9	0.350187	0.979401	0.301498	30.2655	534	1212	294	187	523	161	15.429	63.6054
	FOB1	YDR110W	3	7	11	3A	D	6	2.0086	4338.01	0.550538	1839.87	11.114	864.007	624.938	0.246766	2000.08	0.176017	1108.42	0.369892	0.924731	0.337634	24.4336	465	934	256	172	430	157	18.4154	67.1874
	RPL33B	YOR234C	13	5	2	13B	C	1	1.91398	3198.02	0.550538	1793.07	10.4492	705.464	669.986	0.239467	1509.86	0.120091	1162.69	0.329032	0.931183	0.367742	29.189	465	890	256	153	433	171	17.191	59.7655
	HIS3	YOR202W	12	6	24	12D	C	12	2.08642	4008.46	0.550265	1869.7	10.2573	849.52	658.647	0.23907	1797.73	0.155857	1116.42	0.349206	0.941799	0.335097	21.8403	567	1183	312	198	534	190	16.7371	63.4614
	ECM37	YIL146C	7	11	2	7B	F	1	2.08226	4207.26	0.550129	1982.61	12.07	818.958	627.169	0.244482	1855.2	0.137831	1107.69	0.357326	0.933162	0.316195	24.2074	389	810	214	139	363	123	17.1605	64.9531
	HIS3	YOR202W	6	16	12	6D	H	6	1.54426	2815.11	0.549906	1756.69	10.4905	756.603	639.366	0.227586	1540.9	0.155438	1098.41	0.26742	0.830508	0.346516	26.8514	531	820	292	142	441	184	17.3171	48.6301
		YIL163C	7	15	20	7B	H	10	2.2318	4574.05	0.549808	1743.37	10.6167	875.441	645.035	0.245143	1906.75	0.160055	1074.14	0.394636	0.936782	0.340996	45.8148	522	1165	287	206	489	178	17.6824	71.7771
		YFR017C	5	3	12	5B	B	6	1.87214	3385.3	0.549618	1679.99	10.9461	757.46	612.352	0.250202	1622.3	0.164255	1064.07	0.335878	0.902672	0.354962	20.9045	524	981	288	176	473	186	17.9409	61.1112
	SMF1	YOL122C	12	13	9	12A	G	5	1.73684	2788.3	0.549474	2532.18	10.5385	637.706	678.912	0.24122	1418.69	0.147743	1178.59	0.32	0.890526	0.301053	25.2587	475	825	261	152	423	143	18.4242	58.2375
	TPM2	YIL138C	7	11	12	7B	F	6	2.14465	4876.3	0.549266	1797.17	10.9567	973.887	653.399	0.249313	2176.66	0.152805	1124.36	0.371069	0.9413	0.343816	60.2993	477	1023	262	177	449	164	17.302	67.5572
	HIS3	YOR202W	4	16	8	4D	H	4	2.1954	5132.01	0.548851	1788.95	12.778	990.857	607.218	0.249028	2234.01	0.171247	1082.14	0.390805	0.956897	0.33908	28.5657	348	764	191	136	333	118	17.8011	71.2042
	PEX10	YDR265W	3	12	22	3D	F	11	1.98537	3270.73	0.54878	1600.7	11.9101	639.783	565.776	0.255	1482.7	0.179146	1008.18	0.402439	0.895122	0.353659	62.8729	410	814	225	165	367	145	20.2703	73.3334
	FMP48	YGR052W	5	4	23	5C	B	12	2.09958	3785.09	0.548729	1682.1	10.9738	750.845	621.769	0.253686	1688.54	0.151774	1060.94	0.364407	0.927966	0.345339	19.5448	472	991	259	172	438	163	17.3562	66.4093
	HIS3	YOR202W	10	1	24	10B	A	12	2.41573	4863.92	0.548689	1981.23	10.5972	948.7	701.863	0.246703	1958.14	0.155851	1187.89	0.428839	0.979401	0.335206	25.2389	534	1290	293	229	523	179	17.7519	78.157
	HIS3	YOR202W	13	16	8	13D	H	4	2.26757	4848.82	0.548649	1831.84	12.2277	962.707	623.262	0.266785	2109.94	0.158815	1086.54	0.367568	0.97027	0.327027	66.4981	370	839	203	136	359	121	16.2098	66.9951
		YPL137C	13	12	6	13D	F	3	1.90504	3638.18	0.54845	1809.54	11.1095	752.763	634.973	0.247262	1644.18	0.157851	1101.9	0.403101	0.870155	0.337209	20.025	516	983	283	208	449	174	21.1597	73.4982
	HIS3	YOR202W	12	7	1	12A	D	1	1.88793	3039.85	0.548276	2078.44	10.2082	678.658	712.535	0.251355	1506	0.156068	1183.07	0.358621	0.912069	0.313793	27.0555	580	1095	318	208	529	182	18.9955	65.4088
	HIS3	YOR202W	6	8	24	6D	D	12	1.59375	3343.93	0.548077	2077.66	11.6335	830.303	638.701	0.240576	1816.03	0.145709	1156.21	0.271635	0.858173	0.310096	25.865	416	663	228	113	357	129	17.0438	49.5615
	RUD3	YOR216C	13	3	6	13B	B	3	2.30211	5398.37	0.548009	1831.23	11.7955	1057.64	639.045	0.250802	2308.47	0.187244	1138.06	0.405152	0.978923	0.344262	24.5967	427	983	234	173	418	147	17.5992	73.9316
	AVT3	YKL146W	8	13	15	8A	G	8	1.86038	3313.34	0.547993	1622.99	10.5749	700.113	604.039	0.252257	1572.1	0.186125	1045.79	0.431065	0.877836	0.357766	24.6779	573	1066	314	247	503	205	23.1708	78.6625
	FMP10	YER182W	4	6	13	4C	C	7	2.16243	4579.95	0.547945	1712.59	10.6355	912.389	612.122	0.232127	1958.29	0.166801	1085.36	0.405088	0.939335	0.35225	28.1069	511	1105	280	207	480	180	18.733	73.9286
	STR2	YJR130C	8	5	2	8B	C	1	1.9727	3428.35	0.547782	1709.49	10.6551	691.573	573.993	0.238878	1522.92	0.157611	995.073	0.37884	0.882253	0.320819	23.6854	586	1156	321	222	517	188	19.2042	69.1589
	PCD1	YLR151C	9	11	19	9A	F	10	1.74405	2938.82	0.547619	1826.25	10.6908	634.637	566.149	0.24506	1455.09	0.158248	1021.92	0.365079	0.863095	0.333333	21.4009	504	879	276	184	435	168	20.9329	66.6666
	HIS3	YOR202W	3	1	1	3A	A	1	2.10359	4617.61	0.547569	1698.89	10.6205	910.701	670.769	0.246624	2075.69	0.167077	1149.84	0.393235	0.945032	0.376321	22.8473	473	995	259	186	447	178	18.6935	71.8147
	DUR3	YHL016C	6	5	9	6A	C	5	1.86892	3397.53	0.547569	1774.02	10.785	684.03	574.595	0.240169	1581.45	0.188327	1043.52	0.397463	0.885835	0.32981	48.0833	473	884	259	188	419	156	21.267	72.5868
		YDL206W	3	5	14	3B	C	7	2.02087	3924.9	0.547352	1667.87	10.6687	820.923	619.85	0.236664	1745.13	0.177099	1054.06	0.433387	0.906902	0.35634	36.524	623	1259	341	270	565	222	21.4456	79.1788
	TRX2	YGR209C	6	7	2	6B	D	1	2.11396	3571.86	0.547352	1614.93	10.3832	747.277	572.103	0.254274	1615.84	0.164219	972.933	0.398074	0.945425	0.338684	26.0768	623	1317	341	248	589	211	18.8307	72.7272
	ICE2	YIL090W	7	5	8	7B	C	4	2.28571	4341.81	0.547215	1835.52	11.5651	818.558	645.339	0.238709	1792.7	0.162588	1127.87	0.409201	0.96368	0.348668	30.0167	413	944	226	169	398	144	17.9025	74.7788
		YER185W	4	6	7	4C	C	4	1.88365	3755.82	0.54717	1749.83	11.14	694.849	552.908	0.238511	1701.05	0.189966	1068.91	0.355346	0.883648	0.333333	26.1343	318	599	174	113	281	106	18.8648	64.9425
		YCR025C	2	13	23	2A	G	12	2.06571	4018.92	0.547143	1849.8	9.83629	918.659	709.753	0.241347	1816.01	0.174422	1146.36	0.398571	0.931429	0.337143	30.0167	700	1446	383	279	652	236	19.2946	72.8459
	HIS3	YOR202W	1	1	10	1B	A	5	2.26342	4326.58	0.54698	1926.03	10.4118	863.589	736.665	0.252645	1832.78	0.153427	1203.57	0.395973	0.956376	0.34396	19.5192	596	1349	326	236	570	205	17.4944	72.3926
	PDR10	YOR328W	13	5	23	13A	C	12	1.80204	3414.14	0.546939	1848.78	11.3324	746.302	637.701	0.242382	1637.88	0.16387	1137.66	0.344898	0.859184	0.342857	23.622	490	883	268	169	421	168	19.1393	63.0597
	MOD5	YOR274W	13	11	20	13B	F	10	2.1634	4711.58	0.546841	1732.76	11.335	919.796	620.098	0.240172	2031.71	0.152503	1094.74	0.359477	0.943355	0.346405	23.0434	459	993	251	165	433	159	16.6163	65.737
		YJL123C	7	4	12	7D	B	6	2.27126	4665.47	0.546559	1866.07	12.1869	881.289	591.694	0.246507	1938.82	0.155975	1055.01	0.350202	0.947368	0.313765	25.04	494	1122	270	173	468	155	15.4189	64.074
		YDR119W	3	9	23	3A	E	12	2.00172	3937.39	0.546552	1831.4	10.8732	838.198	648.291	0.243216	1879.09	0.167405	1129.18	0.353448	0.955172	0.336207	49.3052	580	1161	317	205	554	195	17.6572	64.6687
	PAC10	YGR078C	5	6	23	5C	C	12	2.37714	4877.26	0.545714	2330.16	14.8438	1015.23	644.022	0.231756	1970.35	0.163112	1123.82	0.265714	0.965714	0.285714	20.9762	350	832	191	93	338	100	11.1779	48.6911
		YLR456W	10	9	20	10B	E	10	2.05023	4209.18	0.545662	1698.41	11.2204	863.941	652.705	0.24815	1861.98	0.164593	1117.83	0.406393	0.910959	0.363014	51.303	438	898	239	178	399	159	19.8218	74.4771
	FLO8	YER109C	4	10	6	4D	E	3	2.02321	4264.93	0.545455	1673.61	10.9498	866.862	620.385	0.248317	1953.47	0.186958	1095.29	0.411992	0.93617	0.361702	55.0182	517	1046	282	213	484	187	20.3633	75.5318
		YLR279W	9	10	6	9D	E	3	2.05353	3943.27	0.545012	2044.93	11.4629	789.627	658.004	0.248991	1750.91	0.146856	1158.28	0.323601	0.92944	0.318735	45.5961	411	844	224	133	382	131	15.7583	59.375
	PHO90	YJL198W	7	14	6	7D	G	3	2.0756	3643.1	0.544674	1690.6	11.2708	738.199	588.8	0.248491	1583.87	0.175999	1009	0.40378	0.910653	0.329897	24.5967	582	1208	317	235	530	192	19.4536	74.1324
		YIL006W	6	6	3	6C	C	2	1.44059	2771.79	0.544554	1918.25	11.3327	718.348	642.098	0.244803	1631.51	0.167987	1124.68	0.284653	0.821782	0.321782	30.133	404	582	220	115	332	130	19.7594	52.2727
	HIS3	YOR202W	11	1	2	11B	A	1	2.16321	3463.04	0.54451	1587.24	9.87481	730.749	631.358	0.240572	1537.49	0.162744	1045.43	0.410979	0.942136	0.362018	22.4499	674	1458	367	277	635	244	18.9986	75.4769
	ERP2	YAL007C	1	3	16	1B	B	8	2.28178	4458.33	0.544492	1824.7	11.1216	853.697	690.863	0.246188	1872.6	0.172488	1199.82	0.398305	0.966102	0.360169	62.7535	472	1077	257	188	456	170	17.4559	73.1517
		YDR401W	3	12	7	3C	F	4	1.9532	4212.02	0.544335	1774.67	12.0996	767.97	573.244	0.253116	1876.47	0.172761	1068.13	0.366995	0.869458	0.337438	66.3325	406	793	221	149	353	137	18.7894	67.4208
	GIS4	YML006C	10	9	4	10B	E	2	1.91133	3874.44	0.544335	1803.97	11.3578	806.944	646.323	0.262123	1820.13	0.158083	1132.71	0.44335	0.8867	0.349754	52.7067	406	776	221	180	360	142	23.1959	81.448
	PHB2	YGR231C	6	11	14	6B	F	7	1.99775	3911.55	0.54382	1741.05	11.2789	782.37	605.37	0.25044	1841.41	0.19149	1112.93	0.379775	0.937079	0.348315	42.2019	445	889	242	169	417	155	19.0101	69.8347
	RRM3	YHR031C	6	15	21	6A	H	11	1.93916	3588.64	0.543726	1898.43	10.972	776.56	680.159	0.249606	1680.09	0.168072	1139.91	0.382129	0.904943	0.334601	50.1896	526	1020	286	201	476	176	19.7059	70.2797
		YDR319C	3	4	19	3C	B	10	2.02183	3645.94	0.543668	1793.67	11.2124	705.399	579.114	0.242891	1612.16	0.174009	1038.75	0.399563	0.901747	0.323144	61.8547	458	926	249	183	413	148	19.7624	73.4939
		YJL193W	7	14	12	7D	G	6	2.03636	4023.58	0.543636	1727.27	10.8819	807.061	624.323	0.245642	1792.49	0.168829	1081.89	0.389091	0.92	0.347273	25.9615	550	1120	299	214	506	191	19.1071	71.572
		YMR007W	10	13	21	10A	G	11	2.18895	4692.74	0.543605	1904.97	11.3613	884.637	626.659	0.232237	1966.16	0.15548	1125.73	0.412791	0.93314	0.328488	22.8473	344	753	187	142	321	113	18.8579	75.9358
	PPN1	YDR452W	4	5	10	4B	C	5	2.1157	4638.68	0.543388	1924.09	11.8383	931.66	629.437	0.263129	2023.28	0.148705	1076.89	0.349174	0.927686	0.309917	64.4981	484	1024	263	169	449	150	16.5039	64.2587
		YFR012W	5	3	22	5B	B	11	2.01927	3679.86	0.543353	1803.59	10.7233	805.105	647.137	0.244216	1729.47	0.157164	1093.41	0.352601	0.930636	0.331407	58.5406	519	1048	282	183	483	172	17.4618	64.8935
		YOR238W	13	7	18	13B	D	9	2.28753	4880.78	0.54334	1826.78	11.1798	939.021	621.964	0.246408	2078.26	0.15676	1099.75	0.363636	0.955603	0.336152	23.3024	473	1082	257	172	452	159	15.8965	66.926
	TRM3	YDL112W	2	6	23	2C	C	12	1.86457	3225.61	0.543307	1793.42	9.72825	765.996	642.431	0.24456	1577.52	0.185091	1070.08	0.395276	0.903937	0.329134	55	635	1184	345	251	574	209	21.1993	72.7537
	RBF22	YJR014W	7	6	23	7C	C	12	2.2117	4586.78	0.543175	1921.48	11.9039	791.822	602.728	0.247316	1887.69	0.179199	1134.22	0.370474	0.924791	0.328691	29.9333	359	794	195	133	332	118	16.7507	68.2053
		YKL047W	8	15	20	8B	H	10	2.15979	4767.94	0.542955	1798.57	10.3255	924.632	673.505	0.247135	2068.6	0.169829	1132.97	0.357388	0.943299	0.341924	42.0476	582	1257	316	208	549	199	16.5473	65.8228
		YML003W	10	9	10	10B	E	5	2.14724	4504.66	0.542945	1974.73	11.6611	883.004	645.287	0.247999	2003.14	0.156661	1146.8	0.343558	0.935583	0.312883	27.4955	326	700	177	112	305	102	16	63.2768
	ARN2	YHL047C	6	11	17	6A	F	9	1.83906	3416.52	0.542918	1760.07	10.71	720.374	602.825	0.243216	1635.4	0.159912	1070.75	0.386266	0.896996	0.330472	27.6406	466	857	253	180	418	154	21.0035	71.1463
	YDC1	YPL087W	13	6	14	13D	C	7	2.13889	3518.93	0.542593	1871.49	11.1674	686.608	612.576	0.242657	1497.27	0.168442	1095.26	0.383333	0.901852	0.327778	27.2397	540	1155	293	207	487	177	17.9221	70.6483
	HOT13	YKL084W	8	5	11	8A	C	6	1.94255	3155.12	0.542553	1644.14	10.7825	632.536	552.48	0.242619	1443.22	0.190202	988.907	0.414894	0.895745	0.33617	26.9072	470	913	255	195	421	158	21.3582	76.4707
	DFG10	YIL049W	6	14	21	6C	G	11	1.2625	2379.08	0.5425	1971.79	11.4794	659.654	641.912	0.228385	1469.71	0.145204	1127.38	0.3125	0.77	0.3175	45.6399	400	505	217	125	308	127	24.7525	57.6037
	HIS3	YOR202W	11	7	1	11A	D	1	1.92374	3115.05	0.542461	1749.13	10.2575	660.293	590.419	0.246808	1459.74	0.171967	1029.15	0.407279	0.906412	0.322357	47.9166	577	1110	313	235	523	186	21.1712	75.0799
		YER184C	4	6	9	4C	C	5	1.99293	4333.66	0.542453	1700.99	11.3987	837.07	590.997	0.244902	1957.19	0.198333	1092.16	0.386792	0.903302	0.356132	55.6058	424	845	230	164	383	151	19.4083	71.3042
	HIS3	YOR202W	7	1	16	7B	A	8	2.38795	6073.27	0.542169	1889.56	11.7723	1106.87	710.943	0.258344	2484.38	0.141778	1188.56	0.33012	0.963855	0.346988	35.7351	415	991	225	137	400	144	13.8244	60.8888
		YLR281C	9	10	2	9D	E	1	2.18686	4123.78	0.542094	1932.13	11.1319	819.894	674.479	0.242892	1766.54	0.162661	1159.53	0.373717	0.946612	0.332649	28.3196	487	1065	264	182	461	162	17.0892	68.9395
	HIS3	YOR202W	10	16	16	10D	H	8	2.37725	5043.92	0.541916	1979.93	12.9642	979.901	607.099	0.264479	2080.09	0.151387	1052.6	0.392216	0.967066	0.296407	52.7636	334	794	181	131	323	99	16.4988	72.3758
	HIS3	YOR202W	1	1	17	1A	A	9	2.40853	4568.78	0.541741	1963.96	11.4947	865.081	693.378	0.238874	1789.74	0.165795	1160.87	0.390764	0.94849	0.330373	20.8087	563	1356	305	220	534	186	16.2242	72.1311
	PHO91	YNR013C	11	14	9	11C	G	5	2.00566	3487.06	0.541509	1783.58	10.5831	764.844	665.221	0.239924	1629.66	0.159691	1138.42	0.390566	0.939623	0.350943	22.2935	530	1063	287	207	498	186	19.4732	72.1255
	CHD1	YER164W	4	4	17	4C	B	9	2.19467	4754.4	0.541333	2227.37	12.2891	1084.08	791.977	0.222817	2044.25	0.106702	1372.63	0.256	0.954667	0.341333	31.6544	375	823	203	96	358	128	11.6646	47.2907
	ERP3	YDL018C	2	8	6	2D	D	3	1.83333	3210.92	0.541298	1550.78	9.62054	751.057	619.786	0.251808	1587.57	0.177026	1038.43	0.415929	0.896755	0.368732	23.3666	678	1243	367	282	608	250	22.687	76.8392
	CWP1	YKL096W	8	7	17	8A	D	9	1.96982	3753.21	0.541247	1721.08	11.4239	728.904	571.148	0.257431	1740.79	0.167734	1022.54	0.370221	0.913481	0.334004	24.8395	497	979	269	184	454	166	18.7947	68.4015
		YOR364W	13	9	21	13A	E	11	1.54824	3212.97	0.541176	1952.41	11.0567	733.348	627.579	0.255702	1694.06	0.159147	1120.03	0.282353	0.818824	0.317647	45.6508	425	658	230	120	348	135	18.2371	52.174
	BUD3	YCL014W	2	15	12	2B	H	6	2.04692	3717.97	0.541056	1827.1	9.52873	826.195	676.962	0.247404	1692.36	0.153426	1112.66	0.423754	0.929619	0.337243	52.3259	682	1396	369	289	634	230	20.702	78.3198
	GYP7	YDL234C	3	9	20	3B	E	10	2.17143	4963.15	0.540952	1658.48	11.1305	998.661	649.117	0.249924	2202.39	0.161982	1100.29	0.405714	0.950476	0.361905	30.4795	525	1140	284	213	499	190	18.6842	75
		YNL191W	11	8	22	11D	D	11	2.31135	5396.97	0.540897	1928.66	12.308	1020.46	666.439	0.257132	2275.82	0.182338	1171.16	0.39314	0.963061	0.335092	26.8701	379	876	205	149	365	127	17.0091	72.683
	ATG8	YBL078C	1	9	5	1A	E	3	2.20109	5174.21	0.540761	1824.01	11.0943	1027.9	679.199	0.242207	2279.26	0.150044	1173.82	0.375	0.964674	0.350543	25.8457	368	810	199	138	355	129	17.037	69.3467
	ALG8	YOR067C	12	12	6	12D	F	3	2.20721	5019.01	0.540541	1826.18	11.6416	1000.13	676.018	0.246484	2191.55	0.167204	1188.94	0.396396	0.963964	0.357357	29.7489	333	735	180	132	321	119	17.9592	73.3332
	PET122	YER153C	4	2	9	4C	A	5	2.10444	4434.24	0.54047	1869.79	11.8318	815.603	661.95	0.239537	1911	0.182741	1192.98	0.389034	0.932115	0.347258	27.5862	383	806	207	149	357	133	18.4864	71.9807
	PMP1	YCR024C-A	2	11	3	2A	F	2	2.19433	4397.51	0.540426	1869.75	10.1139	954.311	693.402	0.246742	1908.92	0.168066	1119.87	0.417021	0.939007	0.330496	24.4336	705	1547	381	294	662	233	19.0045	77.1652
	CYC2	YOR037W	12	8	8	12D	D	4	2.18337	5070.71	0.540342	1890.97	11.4445	972.549	667.435	0.252388	2216.6	0.15765	1149.4	0.364303	0.958435	0.330073	28.7924	409	893	221	149	392	135	16.6853	67.4208
	BYE1	YKL005C	8	9	8	8B	E	4	1.97867	3934.64	0.540284	1962.42	11.0942	762.949	589.828	0.238823	1773.53	0.162345	1084.41	0.334123	0.912322	0.300948	29.4109	422	835	228	141	385	127	16.8862	61.8421
	HIS3	YOR202W	7	5	24	7B	C	12	2.565	6007.65	0.54	1807.46	11.8968	1083.88	640.865	0.246253	2306.37	0.144036	1083.12	0.3725	0.9825	0.325	30.4467	400	1026	216	149	393	130	14.5224	68.9815
	ASI2	YNL159C	11	4	12	11D	B	6	2.12433	4068.7	0.539964	1876.41	10.6168	830.584	702.26	0.240527	1792.59	0.148572	1157.9	0.349911	0.937833	0.339254	28.9828	563	1196	304	197	528	191	16.4716	64.8027
	YMD8	YML038C	10	15	14	10B	H	7	2.21307	5925.26	0.539952	1842.28	11.5527	1162.31	702.595	0.254956	2672.83	0.158912	1239.35	0.384988	0.978208	0.368039	29.9166	413	914	223	159	404	152	17.3961	71.3004
	VPS75	YNL246W	11	14	6	11D	G	3	2.11135	4107.25	0.539615	1976.89	11.0441	849.333	666.147	0.240291	1882.56	0.131274	1155.48	0.295503	0.950749	0.316916	23.8328	467	986	252	138	444	148	13.9959	54.7618
		YJL207C	7	2	17	7C	A	9	2.05477	4171.6	0.539554	1883.36	10.6649	811.677	627.2	0.241472	1824.59	0.186405	1104.79	0.40568	0.910751	0.326572	27.5681	493	1013	266	200	449	161	19.7434	75.188
	ECM21	YBL101C	1	13	15	1A	G	8	2.22556	5128.05	0.539474	2074.34	10.7722	1085.87	734.778	0.231046	2221.29	0.129611	1230.15	0.321429	0.947368	0.325188	39.7366	532	1184	287	171	504	173	14.4426	59.5819
	HIS3	YOR202W	8	1	11	8A	A	6	1.96888	3790.98	0.539419	1862.16	11.7925	713.395	582.815	0.259159	1707.46	0.17312	1070.59	0.369295	0.885892	0.315353	25.6125	482	949	260	178	427	152	18.7566	68.4616
	GLC8	YMR311C	11	11	6	11B	F	3	1.93307	3411.26	0.53937	1770.95	10.3028	731.402	646.124	0.248253	1615.56	0.158165	1092.98	0.391732	0.917323	0.340551	57.1577	508	982	274	199	466	173	20.2647	72.6277
	HIS3	YOR202W	10	1	6	10B	A	3	2.15445	4235.03	0.539267	1882	11.8051	816.353	642.867	0.248533	1801.74	0.15234	1124.31	0.340314	0.926702	0.332461	23.7908	382	823	206	130	354	127	15.7959	63.1068
	UBC12	YLR306W	9	14	12	9D	G	6	2.12255	4042.11	0.539216	1727.19	11.4914	788.853	597.606	0.245743	1747.8	0.160347	1052.57	0.384804	0.926471	0.333333	44.7996	408	866	220	157	378	136	18.1293	71.3636
	PMD1	YER132C	4	14	14	4D	G	7	1.9715	4395.1	0.539192	1815.92	11.2591	867.372	637.592	0.239652	2031.89	0.160793	1128.76	0.368171	0.916865	0.342043	27.55	421	830	227	155	386	144	18.6747	68.282
	SWD3	YBR175W	1	8	15	1C	D	8	2.01492	3364.83	0.539179	2006.96	11.297	727.381	695.411	0.246977	1524.24	0.169637	1154.51	0.358209	0.910448	0.326493	25.7099	536	1080	289	192	488	175	17.7778	66.436
	SNA3	YJL151C	7	8	10	7D	D	5	2.05217	3978.14	0.53913	1724.13	10.8013	779.215	597.28	0.257021	1766.17	0.172514	1054.84	0.384783	0.917391	0.33913	25.2389	460	944	248	177	422	156	18.75	71.3711
		YGR071C	5	4	7	5C	B	4	2.19858	4535.52	0.539007	1694.76	12.4978	860.495	616.795	0.264329	1969.78	0.19457	1119.83	0.401891	0.959811	0.359338	23.4947	423	930	228	170	406	152	18.2796	74.5614
	HIS3	YOR202W	10	1	16	10B	A	8	2.49351	5078.33	0.538961	2025.42	11.2747	956.032	701.165	0.250195	1983.98	0.156415	1179.3	0.380952	0.971861	0.318182	52.8961	462	1152	249	176	449	147	15.2778	70.6827
	SRT1	YMR101C	10	8	6	10D	D	3	1.88065	2998.34	0.538879	1697	10.4731	653.769	611.3	0.249923	1462.61	0.173052	1039.58	0.417722	0.905967	0.332731	29	553	1040	298	231	501	184	22.2116	77.5168
	RPL2A	YFR031C-A	5	5	10	5B	C	5	1.88095	3621.01	0.53869	1763.29	12.2578	804.176	646.672	0.247453	1812.26	0.183477	1214.42	0.416667	0.934524	0.372024	21.4709	336	632	181	140	314	125	22.1519	77.3482
	RGD2	YFL047W	4	12	11	4C	F	6	2.01987	3919.73	0.538631	1705.83	10.7193	783.681	584.055	0.251617	1808.23	0.197646	1053.1	0.392936	0.933775	0.337748	57.7321	453	915	244	178	423	153	19.4535	72.9509
	IRA2	YOL081W	12	7	11	12A	D	6	2.24825	4321.38	0.538462	2355.31	15.1809	848.677	572.79	0.246262	1866.53	0.144737	1062.53	0.314685	0.961538	0.258741	24.4624	95.3333	214.333	51.3333	30	91.6667	24.6667	13.9969	58.4414
	ADE6	YGR061C	14	2	16	14D	A	8	1.93732	3696.71	0.538462	1871.48	13.2517	670.964	527.21	0.251138	1669.09	0.165151	1012.2	0.347578	0.891738	0.304843	37.8759	175.5	340	94.5	61	156.5	53.5	17.9412	64.5501
	SWC3	YAL011W	1	3	10	1B	B	5	2.08907	4126.31	0.538462	2265.67	11.1464	842.674	699.167	0.248206	1924.77	0.164347	1256.83	0.299595	0.95749	0.315789	61.7981	494	1032	266	148	473	156	14.3411	55.639
	COX10	YPL172C	13	4	21	13C	B	11	2.1812	4364.97	0.538462	1976.16	11.3481	836.426	727.087	0.254685	1830.33	0.158279	1226.94	0.376068	0.923077	0.340171	25.5147	585	1276	315	220	540	199	17.2414	69.8411
	MUD1	YBR119W	1	14	4	1D	G	2	2.05279	3918.67	0.538123	1967.03	10.1906	875.549	672.199	0.258318	1793.76	0.156896	1100.9	0.382698	0.934018	0.307918	26.6083	682	1400	367	261	637	210	18.6429	71.1172
		YLR416C	10	3	20	10B	B	10	2.18707	4513.5	0.538106	1792.49	11.3584	893.399	621.864	0.251533	1926.24	0.15799	1108.59	0.418014	0.949192	0.334873	27.2029	433	947	233	181	411	145	19.113	77.6825
		YBL009W	1	15	10	1B	H	5	2.23651	4297	0.538095	2040.76	10.2761	896.347	748.611	0.252422	1825.54	0.153336	1213.88	0.369841	0.950794	0.326984	18.735	630	1409	339	233	599	206	16.5365	68.7315
	AGE1	YDR524C	4	13	8	4B	G	4	2.13255	4820.56	0.538012	1767.94	10.7832	948.932	664.049	0.255035	2142.87	0.160897	1154.61	0.413255	0.947368	0.354776	25.6125	513	1094	276	212	486	182	19.3784	76.8115
	ARO9	YHR137W	6	12	14	6D	F	7	1.384	2786.34	0.538	1660.02	10.3957	790.902	649.285	0.24045	1669.34	0.159946	1091.32	0.296	0.832	0.358	28.8444	500	692	269	148	416	179	21.3873	55.0186
		YGR110W	5	8	3	5C	D	2	1.95767	3642.01	0.537919	1725.94	10.6781	758.409	593.599	0.245289	1692.77	0.161624	1040.7	0.391534	0.895944	0.328042	27.1109	567	1110	305	222	508	186	20	72.7868
	LRO1	YNR008W	11	14	17	11C	G	9	1.84254	3370.78	0.537832	1703.63	10.3523	721.181	641.135	0.238	1635.38	0.183352	1122.84	0.388548	0.891616	0.355828	20.8327	489	901	263	190	436	174	21.0877	72.2434
	ADH7	YCR105W	2	6	2	2D	C	1	1.9879	3448.03	0.537634	1772.95	9.33366	813.36	659.698	0.252548	1654.27	0.169966	1084.2	0.419355	0.927419	0.336022	28.2312	744	1479	400	312	690	250	21.0953	78.0001
	SFC1	YJR095W	7	14	11	7C	G	6	2.01468	3622.75	0.537615	1672.49	10.9245	737.353	572.199	0.24532	1612.53	0.162328	981.907	0.394495	0.899083	0.322936	65.1076	545	1098	293	215	490	176	19.581	73.3787
		YJL206C-A	7	2	19	7C	A	10	2.08656	3844.62	0.537585	1824.48	11.0225	770.129	631.754	0.249772	1751.6	0.158647	1099.25	0.369021	0.940774	0.328018	30.2655	439	916	236	162	413	144	17.6856	68.6442
	RAD57	YDR004W	3	11	20	3B	F	10	2.04913	4398.07	0.537572	2291.58	12.2114	947.671	689.833	0.215749	1993.44	0.181254	1193.84	0.33815	0.924855	0.317919	66.6408	346	709	186	117	320	110	16.5021	62.9032
	RNP1	YLL046C	9	3	22	9B	B	11	1.905	3125.59	0.5375	1692.95	11.3162	625.535	598.476	0.255601	1506.24	0.168039	1061.44	0.3825	0.89	0.345	20.567	400	762	215	153	356	138	20.0787	71.1628
	HAM1	YJR069C	7	10	5	7C	E	3	1.95815	3573.18	0.537445	1800.44	10.8126	702.499	598.3	0.243295	1594.55	0.187515	1098.64	0.394273	0.898678	0.332599	32.5269	454	889	244	179	408	151	20.135	73.3606
	FMP12	YHL021C	6	7	23	6A	D	12	2.06087	3510.98	0.537391	1684.77	10.3343	734.938	628.669	0.23597	1593.96	0.163419	1050.14	0.37913	0.93913	0.33913	27.7489	575	1185	309	218	540	195	18.3966	70.5501
		YNL024C	11	3	19	11A	B	10	2.01913	3817.86	0.537391	1712.01	10.1713	747.031	615.258	0.253333	1720.96	0.19438	1073.98	0.403478	0.914783	0.34087	50.9215	575	1161	309	232	526	196	19.9828	75.0809
		YHL045W	6	11	21	6A	F	11	2.01908	3635.59	0.537361	1676.85	10.135	771.478	620.949	0.243775	1645.81	0.186065	1068.77	0.408585	0.918919	0.346582	27.7669	629	1270	338	257	578	218	20.2362	76.0355
	HIS3	YOR202W	6	16	16	6D	H	8	1.36133	2725.03	0.537109	1807.72	10.7108	761.546	635.663	0.234684	1587.45	0.179187	1097.97	0.298828	0.798828	0.330078	51.0588	512	697	275	153	409	169	21.9512	55.6364
	KSS1	YGR040W	5	2	19	5C	A	10	2.2018	3522.46	0.536937	1768.52	11.5552	670.502	611.072	0.248312	1466.46	0.162357	1051.94	0.34955	0.924324	0.324324	22.8254	555	1222	298	194	513	180	15.8756	65.1007
	FMP23	YBR047W	1	6	20	1D	C	10	1.90847	3018.72	0.536885	1941.35	9.54369	717.323	681.747	0.243463	1442	0.166786	1107.84	0.377049	0.911202	0.311475	17.6352	732	1397	393	276	667	228	19.7566	70.229
		YNR020C	12	3	20	12B	B	10	2.12667	4755.14	0.536667	2534.98	11.76	947.068	781.695	0.240023	2126.77	0.129631	1389.88	0.266667	0.96	0.3	27.0924	300	638	161	80	288	90	12.5392	49.6895
		YER077C	4	6	6	4D	C	3	2.22527	4688.98	0.53663	1828.38	11.2423	884.246	654.719	0.249845	1991.73	0.172525	1119.83	0.404762	0.956044	0.336996	56.8243	546	1215	293	221	522	184	18.1893	75.4266
		YHL010C	6	5	17	6A	C	9	2.05321	3905.27	0.536585	1585.46	10.8939	741.609	578.923	0.251093	1723.85	0.161954	1035.6	0.414634	0.913525	0.354767	26.7021	451	926	242	187	412	160	20.1944	77.2728
	HIS3	YOR202W	6	1	19	6A	A	10	1.98237	3589.79	0.536524	1800.43	11.2041	686.281	601.686	0.239146	1629.19	0.19089	1083.01	0.380353	0.896725	0.327456	26.7208	397	787	213	151	356	130	19.1868	70.8921
	HIS3	YOR202W	9	16	3	9C	H	2	1.77582	3046.16	0.536524	1713.42	11.2847	665.691	594.427	0.246748	1519.17	0.166048	1056.51	0.347607	0.879093	0.332494	23.6854	397	705	213	138	349	132	19.5745	64.7887
		YBL104C	1	13	9	1A	G	5	2.02076	4092.88	0.536332	2112.97	10.0831	979.102	778.87	0.217551	1873.77	0.136986	1258.57	0.295848	0.930796	0.321799	25.923	578	1168	310	171	538	186	14.6404	55.1614
	HIS3	YOR202W	11	1	4	11B	A	2	2.02698	3336.85	0.536256	1712.91	10.2634	701.746	606.896	0.245492	1537.28	0.167726	1044.52	0.408094	0.927487	0.332209	24.6577	593	1202	318	242	550	197	20.1331	76.1006
	HIS3	YOR202W	10	1	9	10A	A	5	2.02485	3478.12	0.536232	1766.53	11.284	769.977	614.492	0.235291	1622.77	0.159168	1062.83	0.387164	0.944099	0.331263	22.8035	483	978	259	187	456	160	19.1207	72.2008
	CUS2	YNL286W	11	4	7	11C	B	4	1.99398	3547.88	0.536145	1691.49	10.6177	714.116	626.399	0.252544	1630.56	0.178234	1088.95	0.381526	0.907631	0.343373	53.6656	498	993	267	190	452	171	19.1339	71.161
	STM1	YLR150W	9	11	21	9A	F	11	1.78462	3493.45	0.535897	2066.84	12.2011	703.281	631.834	0.233828	1612.93	0.167099	1148.56	0.341026	0.838462	0.3	22.1133	390	696	209	133	327	117	19.1092	63.6365
		YER187W	4	6	3	4C	C	2	1.90186	3656.95	0.535809	1948.17	10.9652	729.256	600.815	0.226835	1677.51	0.177748	1104.89	0.374005	0.888594	0.312997	24.1661	377	717	202	141	335	118	19.6653	69.8019
	HIS3	YOR202W	7	14	1	7C	G	1	2.04363	3757.25	0.535777	1709.92	10.4381	835.464	643.794	0.240179	1718.97	0.167013	1058.61	0.376963	0.945899	0.338569	30.8221	573	1171	307	216	542	194	18.4458	70.3582
	GIP2	YER054C	4	2	8	4D	A	4	2.29124	4949.71	0.535642	1902.18	10.9715	925.56	659.848	0.246676	2014.88	0.157661	1126.92	0.374745	0.95112	0.321792	29.6816	491	1125	263	184	467	158	16.3555	69.9618
	MSO1	YNR049C	12	5	4	12B	C	2	2.10591	3772.23	0.535642	1986.88	11.235	755.826	728.267	0.244488	1688.51	0.145394	1249.8	0.334012	0.934827	0.344196	21.1424	491	1034	263	164	459	169	15.8607	62.3573
	ECI1	YLR284C	9	12	18	9D	F	9	1.93135	3698.24	0.535469	1741.26	10.7697	745.64	594.499	0.253354	1721.57	0.188562	1078.72	0.372998	0.899314	0.343249	23.8328	437	844	234	163	393	150	19.3128	69.6582
	GSP2	YOR185C	12	14	21	12C	G	11	2.02237	3743.98	0.535284	1831.75	10.0326	766.001	667.58	0.250539	1651.79	0.175563	1135.14	0.414802	0.905336	0.335628	28.3725	581	1175	311	241	526	195	20.5106	77.4919
		YDR239C	3	8	20	3D	D	10	1.84025	3112.83	0.53527	1593.2	11.3094	621	539.775	0.248118	1452.78	0.183183	1000.56	0.417012	0.854772	0.340249	63.3404	482	887	258	201	412	164	22.6606	77.9069
		YGR025W	5	14	20	5D	G	10	2.15113	3748.65	0.535264	1701.55	9.34578	819.003	630.545	0.240942	1616.76	0.191567	1034.62	0.425693	0.925693	0.329975	30.4467	794	1708	425	338	735	262	19.7892	79.5295
		YLL049W	9	3	16	9B	B	8	1.97771	3110.86	0.535032	2585.39	12.945	633.52	623.906	0.231055	1375.62	0.133375	1110.08	0.273885	0.894904	0.254777	21.1896	314	621	168	86	281	80	13.8486	51.1904
	HIS3	YOR202W	5	16	19	5C	H	10	1.81232	3662.84	0.535014	1662.21	11.5623	736.682	566.225	0.245243	1767.46	0.163764	1047.47	0.322129	0.882353	0.338936	63.6239	357	647	191	115	315	121	17.7744	60.2095
	LSB1	YGR136W	5	12	13	5C	F	7	1.95955	4068.56	0.534831	1762.8	11.6676	777.645	584.624	0.251758	1821.14	0.166959	1052.84	0.332584	0.889888	0.325843	23.622	445	872	238	148	396	145	16.9725	62.1849
	CTA1	YDR256C	3	10	16	3D	E	8	1.99503	3912.57	0.534826	2011.89	12.3009	746.573	566.275	0.243171	1715.53	0.184904	1031.67	0.313433	0.863184	0.276119	29.3087	402	802	215	126	347	111	15.7107	58.6047
	QDR1	YIL120W	7	9	10	7B	E	5	2.04546	4027.77	0.534759	1801.2	11.7581	858.019	639.778	0.238649	1884.48	0.146081	1114.15	0.347594	0.938503	0.334225	35.2846	374	765	200	130	351	125	16.9935	65.0001
	CHS6	YJL099W	7	2	12	7D	A	6	2.34947	4659.25	0.534737	1716.25	11.6576	879.633	616.023	0.249068	1937.07	0.171755	1089.06	0.395789	0.970526	0.343158	26.8701	475	1116	254	188	461	163	16.8459	74.0156
	SRI1	YEL025C	4	5	9	4A	C	5	1.8818	3934.42	0.534709	1839.62	10.768	826.469	638.826	0.249779	1901.02	0.16675	1119.74	0.358349	0.906191	0.335835	25.6125	533	1003	285	191	483	179	19.0429	67.0176
	RGA2	YDR379W	3	10	17	3C	E	9	1.96401	4174.14	0.534704	1716.96	12.1325	772.727	552.302	0.245732	1877.39	0.190097	1054.97	0.40617	0.884319	0.339332	29.4618	389	764	208	158	344	132	20.6806	75.9617
	HIS3	YOR202W	2	1	13	2A	A	7	2.02493	3750.66	0.534626	1935.05	9.64844	879.478	732.469	0.251067	1745.18	0.168188	1152.91	0.372576	0.930748	0.32964	41.3159	722	1462	386	269	672	238	18.3994	69.6891
	HIS3	YOR202W	7	1	10	7B	A	5	2.35714	5302.16	0.534562	1892.17	11.5721	994.436	662.485	0.250463	2142.58	0.148444	1124.31	0.382488	0.970046	0.322581	32.9242	434	1023	232	166	421	140	16.2268	71.5517
		YIL042C	6	12	9	6C	F	5	1.40253	2655.99	0.534296	1755.74	10.3243	786.672	666.102	0.232224	1584.53	0.173702	1115.2	0.297834	0.819495	0.341155	69	554	777	296	165	454	189	21.2355	55.7433
	CPT1	YNL130C	11	2	22	11D	A	11	2.33065	5025.11	0.534274	1952.88	10.9029	977.77	712.099	0.245143	2095.19	0.157931	1196.21	0.322581	0.97379	0.330645	54.074	496	1156	265	160	483	164	13.8408	60.3774
	RAD5	YLR032W	9	9	14	9B	E	7	1.76438	2853.6	0.534247	1887.63	12.4471	605.361	578.778	0.250413	1393.55	0.202659	1070.55	0.353425	0.863014	0.317808	22.1133	365	644	195	129	315	116	20.0311	66.1539
	HIS3	YOR202W	4	16	12	4D	H	6	2.07763	4761.83	0.534247	1675.77	11.1867	922.909	615.165	0.248519	2147.4	0.201158	1126.91	0.436073	0.929224	0.360731	28.5307	438	910	234	191	407	158	20.989	81.6239
	DIA1	YMR316W	11	13	16	11B	G	8	1.94677	3912.39	0.534221	1756.68	9.99452	830.461	637.147	0.251867	1888.94	0.195791	1094.89	0.408745	0.920152	0.334601	22.4499	526	1024	281	215	484	176	20.9961	76.5123
	CAF4	YKR036C	8	14	22	8D	G	11	2.10749	3134.08	0.534202	1762.47	10.7722	649.988	620.951	0.243874	1416.71	0.159622	1044.48	0.358306	0.934853	0.322476	18.5472	614	1294	328	220	574	198	17.0015	67.0731
	HIS3	YOR202W	1	7	1	1A	D	1	2.24845	5014.41	0.534161	2034.61	10.9388	1018.64	683.519	0.237884	2106.7	0.148403	1165.59	0.351967	0.958592	0.3147	43.4856	483	1086	258	170	463	152	15.6538	65.8916
		YAR023C	1	11	4	1B	F	2	2.18136	4269.41	0.53411	1789.87	10.4202	877.525	691.762	0.246724	1853.99	0.159273	1153.9	0.371048	0.96173	0.347754	56.8595	601	1311	321	223	578	209	17.0099	69.4703
	MSC1	YML128C	10	11	11	10A	F	6	2.34568	5256.99	0.533951	2835.53	12.7917	1077.62	734.242	0.227069	2144.84	0.138619	1347.21	0.317901	0.95679	0.274691	59.3801	324	760	173	103	310	89	13.5526	59.5375
	UTR2	YEL040W	4	7	15	4A	D	8	1.91225	3921.12	0.533821	1717.12	10.8873	842.839	623.954	0.239396	1852.27	0.181987	1078.82	0.387569	0.906764	0.334552	29.6985	547	1046	292	212	496	183	20.2677	72.6028
	RPL36A	YMR194W	10	10	21	10C	E	11	1.5627	2381.91	0.533762	2366.22	12.1402	611.942	649.128	0.205429	1252.52	0.119065	1146.22	0.22508	0.803859	0.263666	27.8029	311	486	166	70	250	82	14.4033	42.1686
	HIS3	YOR202W	8	4	24	8D	B	12	2.43029	4704.34	0.533654	2171	12.1843	913.899	615.913	0.241944	1898.82	0.170515	1080.33	0.338942	0.975962	0.274038	18.1384	416	1011	222	141	406	114	13.9466	63.5134
		YKR021W	8	10	6	8D	E	3	1.98265	3349.58	0.533623	1645.47	11.2289	637.004	571.527	0.248912	1525.93	0.170771	1036.26	0.340564	0.913232	0.347072	29.2233	461	914	246	157	421	160	17.1772	63.8211
	HIS3	YOR202W	6	1	8	6B	A	4	2.49898	5565.74	0.533605	1762.58	11.4663	968.238	631.21	0.261222	2154.04	0.169129	1107.05	0.372709	0.967413	0.340122	31.4166	491	1227	262	183	475	167	14.9144	69.8474
		YGR146C	5	14	19	5C	G	10	1.97697	3936.83	0.533589	1747.41	11.3739	807.693	583.667	0.256277	1827.92	0.185236	1064.02	0.391555	0.919386	0.330134	37.5233	521	1030	278	204	479	172	19.8058	73.3814
	HIS3	YOR202W	11	13	1	11A	G	1	1.9222	3238.87	0.533225	1662.62	10.0251	672.266	617.899	0.247609	1488.31	0.181153	1051.56	0.39222	0.876823	0.343598	18.9737	617	1186	329	242	541	212	20.4047	73.5562
		YOR021C	12	6	16	12D	C	8	2.16372	4123.08	0.533186	1853.15	10.9471	858.233	662.697	0.239313	1794.82	0.139319	1116.7	0.314159	0.951327	0.325221	28.1069	452	978	241	142	430	147	14.5194	58.9211
	HIS3	YOR202W	4	13	1	4A	G	1	1.86041	3719.64	0.533181	1819.68	12.0208	781.79	600.128	0.248047	1814.74	0.172945	1099.98	0.343249	0.913043	0.331808	44.2041	437	813	233	150	399	145	18.4502	64.3776
	TSA1	YML028W	10	13	12	10B	G	6	2.03714	3918.71	0.533156	2290.38	11.965	837.009	746.887	0.232315	1790.68	0.168739	1316.98	0.328912	0.925729	0.312997	28.0891	377	768	201	124	349	118	16.1458	61.6915
		YOL037C	12	15	12	12B	H	6	1.82044	3571.49	0.533149	2159.23	11.3314	785.627	733.132	0.237558	1758.78	0.139197	1287.17	0.325967	0.892265	0.325967	61.6198	362	659	193	118	323	118	17.9059	61.1399
		YDL157C	2	10	3	2C	E	2	1.99606	4033.85	0.532808	1658.47	9.27804	885.909	655.075	0.261183	1861.02	0.168082	1054.5	0.391076	0.909449	0.347769	64.3584	762	1521	406	298	693	265	19.5924	73.399
	ECM34	YHL043W	6	9	3	6A	E	2	1.86681	3470.16	0.532751	1703.43	10.8511	719.529	610.308	0.237524	1609.28	0.167535	1071.1	0.393013	0.886463	0.331878	21.3542	458	855	244	180	406	152	21.0526	73.7705
	FUN14	YAL008W	1	3	14	1B	B	7	2.11055	3779.14	0.532663	1989.5	10.4567	777.846	683.451	0.247463	1649.6	0.146803	1137.94	0.345059	0.926298	0.309883	18.735	597	1260	318	206	553	185	16.3492	64.78
	CAR2	YLR438W	10	5	6	10B	C	3	2.30112	5191.26	0.532584	1875.3	11.0742	1008.51	650.369	0.259806	2155.17	0.17198	1112.82	0.368539	0.950562	0.319101	50.7247	445	1024	237	164	423	142	16.0156	69.1983
		YDR338C	3	6	21	3C	C	11	1.92558	3724.87	0.532558	1585.5	10.8079	735.127	618.566	0.246748	1747.16	0.189306	1083.46	0.393023	0.895349	0.365116	36.2491	430	828	229	169	385	157	20.4106	73.7991
	KTR1	YOR099W	12	4	23	12C	B	12	2.05054	3602.3	0.532491	1740.66	10.475	738.909	622.891	0.244517	1608.1	0.164889	1086.07	0.391697	0.920578	0.33935	52.6308	554	1136	295	217	510	188	19.1021	73.5594
	HIS3	YOR202W	5	1	4	5B	A	2	1.89626	3484.24	0.532313	1983.17	10.5239	749.089	629.898	0.250813	1615.73	0.181144	1094.86	0.394558	0.887755	0.304422	20.1494	588	1115	313	232	522	179	20.8072	74.1214
		YJL160C	7	10	16	7D	E	8	2.10245	3945.78	0.532294	1910.28	10.9929	741.736	599.482	0.244352	1693.09	0.154099	1081.63	0.36971	0.89755	0.309577	28.4429	449	944	239	166	403	139	17.5847	69.456
	NUP100	YKL068W	8	3	13	8A	B	7	1.93719	2955.07	0.532231	1637.76	10.6564	557.15	536.937	0.246247	1293.38	0.177633	939.527	0.401653	0.856198	0.310744	20.9045	605	1172	322	243	518	188	20.7338	75.4659
	SDL1	YIL167W	7	15	12	7B	H	6	2.06205	4783.71	0.53222	1924.17	11.3193	967.638	678.91	0.239157	2203.9	0.156612	1209.84	0.324582	0.937947	0.338902	34.6266	419	864	223	136	393	142	15.7407	60.9864
		YDR266C	3	12	20	3D	F	10	1.89916	3891.88	0.532213	1683.58	12.9708	668.442	528.518	0.26395	1711.88	0.169197	983.389	0.383754	0.837535	0.319328	30.348	357	678	190	137	299	114	20.2065	72.1053
	DIA3	YDL024C	2	10	20	2D	E	10	2.01681	3782.8	0.532213	1761.77	9.66176	862.311	649.851	0.253099	1786.88	0.161255	1064.66	0.385154	0.938375	0.327731	31.8748	714	1440	380	275	670	234	19.0972	72.3684
		YMR262W	11	5	14	11B	C	7	1.98864	3552.41	0.532197	1781.7	10.3162	716.769	585.162	0.252365	1650.26	0.186283	1056.11	0.390152	0.929924	0.320076	25	528	1050	281	206	491	169	19.6191	73.3097
	HIS3	YOR202W	11	16	7	11C	H	4	2.07725	4400.05	0.532189	1903.92	10.9363	859.102	652.444	0.251872	1902.6	0.156318	1133.9	0.341202	0.918455	0.328326	24.1868	466	968	248	159	428	153	16.4256	64.1129
		YDR387C	3	10	3	3C	E	2	1.87438	3575.39	0.53202	1763.6	11.6787	698.93	558.083	0.245257	1685.96	0.169417	1032.12	0.381773	0.874384	0.320197	21.8861	406	761	216	155	355	130	20.3679	71.7591
	HIS3	YOR202W	10	1	3	10A	A	2	2.12804	4534.47	0.532009	1837.5	10.5966	944.915	667.871	0.243478	2042.28	0.161611	1150.5	0.370861	0.966887	0.335541	24.5357	453	964	241	168	438	152	17.4274	69.7095
	MNN2	YBR015C	1	15	5	1A	H	3	2.09719	5671.5	0.531969	2090.91	11.2911	1257.8	801.014	0.231045	2527.24	0.144685	1296.03	0.358056	0.933504	0.335038	26.7955	391	820	208	140	365	131	17.0732	67.3077
	NDE2	YDL085W	2	2	11	2C	A	6	1.98803	4115.86	0.531915	1646.98	9.37507	910.513	674.959	0.249204	1909.13	0.16758	1077.35	0.404255	0.914894	0.348404	52.915	752	1495	400	304	688	262	20.3344	75.9999
	ATG22	YCL038C	2	5	21	2A	C	11	2.25862	4587.5	0.53183	1784.52	9.83745	996.923	660.541	0.251317	1979.1	0.161649	1074.06	0.37931	0.950928	0.32626	31.9218	754	1703	401	286	717	246	16.7939	71.3217
		YMR315W	11	13	22	11B	G	11	2.01958	4223.69	0.531811	1842.53	10.0965	875.642	641.512	0.24702	1956.24	0.176693	1128.73	0.406199	0.941272	0.329527	24	613	1238	326	249	577	202	20.1131	76.3803
	HAP4	YKL109W	8	9	17	8A	E	9	1.85805	4046.01	0.53178	1923.91	11.5741	805.937	610.088	0.261014	1937.8	0.172904	1133.88	0.341102	0.891949	0.324153	27.7669	472	877	251	161	421	153	18.3581	64.1434
		YBR284W	2	11	20	2B	F	10	1.98667	4043.32	0.531667	1796.87	10.0538	884.361	666.437	0.258203	1893.35	0.179636	1114.33	0.376667	0.921667	0.331667	26.096	600	1192	319	226	553	199	18.9597	70.8464
	HIS3	YOR202W	11	14	24	11D	G	12	2.35865	5244.45	0.531646	1853.15	11.252	997.162	701.784	0.247888	2176.56	0.141532	1169.04	0.333333	0.983122	0.337553	30.249	474	1118	252	158	466	160	14.1324	62.6983
	HIS3	YOR202W	7	16	6	7D	H	3	2.17312	4669.95	0.531568	1968	11.3978	913.437	617.425	0.247376	1996.58	0.147013	1096.05	0.315682	0.93279	0.299389	22.9129	491	1067	261	155	458	147	14.5267	59.3869
	QCR10	YHR001W-A	6	11	15	6A	F	8	1.98265	3935.71	0.531453	1740.77	10.5694	779.741	622.045	0.238182	1759.24	0.178013	1092.84	0.375271	0.904555	0.342733	26.8701	461	914	245	173	417	158	18.9278	70.6123
	HIS3	YOR202W	8	1	16	8B	A	8	2.25853	4395.16	0.531418	1806.18	11.1984	827.107	632.282	0.24357	1820.63	0.181294	1110.07	0.355476	0.947935	0.335727	33.0303	557	1258	296	198	528	187	15.7393	66.892
	ALR2	YFL050C	4	12	5	4C	F	3	1.99777	4292.21	0.53125	1779.19	10.9247	845.351	617.451	0.234072	1921.31	0.173577	1147.86	0.390625	0.926339	0.348214	21.4709	448	895	238	175	415	156	19.5531	73.5294
		YDR154C	3	13	11	3A	G	6	2.04792	4300.98	0.53125	1796.08	11.0699	867.678	650.585	0.25139	1969.41	0.177618	1148.46	0.35625	0.9375	0.34375	22.0454	480	983	255	171	450	165	17.3957	67.0588
	ARR1	YPR199C	14	13	13	14A	G	7	1.89713	2625.18	0.531197	1684.93	10.37	556.191	591.405	0.242035	1230.84	0.16526	1008.51	0.397976	0.887015	0.322091	23.1301	593	1125	315	236	526	191	20.9778	74.9206
	MDR1	YGR100W	5	8	17	5C	D	9	1.89216	3303.79	0.531046	1623.44	10.8501	660.971	563.084	0.246394	1503.63	0.184022	1018.56	0.387255	0.864379	0.336601	26.2298	612	1158	325	237	529	206	20.4663	72.9231
	HIS3	YOR202W	2	1	3	2A	A	2	2.3434	4956.38	0.531002	2136.84	11.0612	1044.48	669.623	0.256377	2058.41	0.153535	1109.44	0.368839	0.963434	0.27504	24.9399	629	1474	334	232	606	173	15.7395	69.4609
	YOD1	YFL044C	4	12	15	4C	F	8	2.07984	4062.55	0.530938	1754.25	11.0788	777.665	586.368	0.232807	1745.77	0.163836	1054.65	0.39521	0.906188	0.327345	30.4302	501	1042	266	198	454	164	19.0019	74.4362
	GPB2	YAL056W	1	9	20	1B	E	10	2.31368	4855.41	0.53066	1725.29	11.672	912.488	610.387	0.256628	2062.93	0.155008	1044.81	0.346698	0.945755	0.32783	63.8122	424	981	225	147	401	139	14.9847	65.3334
	SFH5	YJL145W	7	8	22	7D	D	11	2.31292	5138.7	0.530612	1795.71	11.6605	944.335	600.983	0.264052	2164.82	0.167617	1047.28	0.385488	0.977324	0.31746	27.2947	441	1020	234	170	431	140	16.6667	72.6497
		YBR100W	1	12	8	1D	F	4	1.92888	3237.45	0.530583	1835.46	9.74745	736.549	659.213	0.249408	1537.12	0.172737	1101.08	0.401138	0.899004	0.327169	25.0799	703	1356	373	282	632	230	20.7965	75.6033
	HIS3	YOR202W	7	6	1	7C	C	1	2.21341	4923.1	0.530488	1778.76	11.2025	944.982	637.984	0.251098	2093.33	0.179232	1089.39	0.396341	0.949187	0.327236	51.3615	492	1089	261	195	467	161	17.9063	74.7125
	THO1	YER063W	4	4	10	4D	B	5	2.31887	4804.32	0.530189	1820.31	11.4369	917.828	627.739	0.241239	1974.78	0.161646	1074.37	0.383019	0.962264	0.320755	28.0891	530	1229	281	203	510	170	16.5175	72.242
	EDE1	YBL047C	1	5	11	1A	C	6	2.14009	4349.09	0.530172	2292.35	13.3096	857.183	630.605	0.214835	1845.23	0.146428	1159.8	0.275862	0.920259	0.267241	37.9567	232	496.5	123	64	213.5	62	12.8902	52.0325
		YHR097C	6	6	8	6D	C	4	1.45905	2703.54	0.530172	1803.18	10.7187	730.183	605.884	0.236884	1583.55	0.184583	1088.77	0.297414	0.836207	0.325431	24.7184	464	677	246	138	388	151	20.3841	56.0976
	YHP1	YDR451C	4	5	12	4B	C	6	1.80667	3332.88	0.53	1651.87	10.0726	740.195	631.314	0.265697	1680.02	0.169873	1086.86	0.385	0.903333	0.355	24.6982	600	1084	318	231	542	213	21.31	72.6415
	MDG1	YNL173C	11	6	14	11D	C	7	2.15108	4479.08	0.529976	1987.63	11.4037	885.503	641.248	0.237204	1953.29	0.149684	1143.51	0.340528	0.959233	0.306954	31.5595	417	897	221	142	400	128	15.8306	64.2535
	MRS2	YOR334W	13	5	21	13A	C	11	2.07784	4530.94	0.52994	1992.66	12.4363	924.88	690.284	0.249229	2105.1	0.162277	1200.1	0.338323	0.952096	0.326347	44.1022	334	694	177	113	318	109	16.2824	63.8418
	HIS3	YOR202W	5	14	24	5D	G	12	2.32747	4704.42	0.52993	1887.35	9.91895	933.798	690.026	0.24608	2001.5	0.168828	1152.43	0.360915	0.984155	0.325704	30.315	568	1322	301	205	559	185	15.5068	68.1062
	HIS3	YOR202W	5	1	18	5B	A	9	2.11754	4030.37	0.529851	1775.56	10.9552	820.458	632.077	0.245157	1799.49	0.169008	1072.34	0.399254	0.93097	0.33209	21.7945	536	1135	284	214	499	178	18.8546	75.3521
		YLR294C	9	12	2	9D	F	1	2.20376	5127.94	0.529781	1839.72	12.8065	893.473	608.437	0.261619	2125.61	0.149768	1085.12	0.316614	0.924765	0.31348	27.6043	319	703	169	101	295	100	14.367	59.7632
	HIS3	YOR202W	1	12	24	1D	F	12	1.82203	2869.91	0.529661	1720.63	9.68528	687.574	633.216	0.25513	1424.36	0.164295	1041.2	0.388418	0.896893	0.324859	56.3915	708	1290	375	275	635	230	21.3178	73.3333
	ENB1	YOL158C	12	2	20	12D	A	10	2.26364	4778.06	0.529545	1949.39	10.8614	929.702	671.414	0.245335	2028.53	0.151838	1160.77	0.315909	0.965909	0.320455	25.9615	440	996	233	139	425	141	13.9558	59.6567
		YKL070W	8	3	9	8A	B	5	1.96863	3309.83	0.52952	1756.99	10.6595	669.42	588.232	0.238378	1471.75	0.160329	1026.17	0.335793	0.894834	0.313653	28.5482	542	1067	287	182	485	170	17.0571	63.4146
	SSF2	YDR312W	3	2	11	3C	A	6	2.09804	3579.34	0.529412	1678.88	11.0885	700.948	584.264	0.243573	1568.67	0.159199	1045.77	0.348584	0.917211	0.331155	46.3033	459	963	243	160	421	152	16.6148	65.8436
		YOR289W	13	13	20	13B	G	10	2.13058	4871.63	0.52921	1850.43	10.5888	1021.78	683.951	0.241073	2188.26	0.152075	1152.33	0.335052	0.948454	0.329897	24.6374	582	1240	308	195	552	192	15.7258	63.3117
	MNT4	YNR059W	12	7	12	12B	D	6	1.86177	3235.43	0.529158	1884.8	10.7191	736.82	714.204	0.246793	1631.06	0.151063	1204.12	0.347732	0.917927	0.339093	23.2594	463	862	245	161	425	157	18.6775	65.7142
		YOR024W	12	6	10	12D	C	5	2.13427	4005.56	0.529058	1875.29	10.7967	795.985	640.721	0.243482	1719.42	0.160874	1115.7	0.370741	0.92986	0.318637	30.6105	499	1065	264	185	464	159	17.3709	70.0757
	HIS3	YOR202W	13	1	22	13B	A	11	2.40603	5354.74	0.529002	2022.17	11.2285	1028.82	676.848	0.24485	2205.53	0.143614	1176.5	0.317865	0.986079	0.313225	19.3132	431	1037	228	137	425	135	13.2112	60.0877
	QCR6	YFR033C	5	5	4	5B	C	2	2.19807	4886.51	0.528986	1912.87	12.734	891.823	644.56	0.266939	2057.26	0.186592	1169.98	0.381643	0.937198	0.323671	24.6779	414	910	219	158	388	134	17.3627	72.1461
	OSH3	YHR073W	6	4	20	6D	B	10	1.72895	3253.25	0.528947	1607.58	12.3039	784.307	583.521	0.24435	1704.53	0.17242	1033.05	0.297368	0.905263	0.336842	28.0891	380	657	201	113	344	128	17.1994	56.2189
	LPE10	YPL060W	13	2	2	13D	A	1	2.37603	4975.94	0.528926	1965.89	11.8358	928.564	733.186	0.258158	2008.13	0.135847	1215.66	0.35124	0.956612	0.334711	22.0227	484	1150	256	170	463	162	14.7826	66.4063
	HIS3	YOR202W	10	1	23	10A	A	12	2.1726	4433.37	0.528767	1796.9	11.1419	838.961	661.277	0.247611	1975.58	0.155628	1169.12	0.413699	0.969863	0.347945	26.4953	365	793	193	151	354	127	19.0416	78.2384
	RPL18B	YNL301C	11	6	3	11C	C	2	1.78108	3198.09	0.528757	1717.85	10.881	703.823	600.618	0.242954	1541.24	0.15867	1053.61	0.402597	0.866419	0.328386	22.6716	539	960	285	217	467	177	22.6041	76.1403
	HIS3	YOR202W	1	5	1	1A	C	1	2.25238	5029.67	0.528571	1977.16	11.1014	1002.09	691.277	0.244116	2137.69	0.180054	1216.27	0.366667	0.969048	0.330952	39.2301	420	946	222	154	407	139	16.2791	69.3695
	MMS22	YLR320W	9	2	17	9C	A	9	1.94297	3855.42	0.528517	7286.92	15.9944	873.955	703.747	0.188741	1710.01	0.142748	1573.55	0.106464	0.878327	0.136882	28.6522	131.5	255.5	69.5	14	115.5	18	5.47946	20.1439
	HIS3	YOR202W	1	9	1	1A	E	1	2.22807	4725.9	0.528509	1799.8	11.1803	925.437	690.667	0.230393	1940.38	0.159503	1188.07	0.385965	0.942982	0.350877	37.027	456	1016	241	176	430	160	17.3228	73.029
	BCS1	YDR375C	3	10	21	3C	E	11	1.86269	3865.53	0.528497	1625.44	12.4791	735.138	608.916	0.262838	1883.58	0.20845	1112.85	0.396373	0.901554	0.365285	49.6286	386	719	204	153	348	141	21.2796	75
		YDR210W	3	4	10	3D	B	5	2.22593	4443.55	0.528487	1605.01	11.8889	849.621	598.02	0.259969	1876.71	0.156142	1053.41	0.396857	0.950884	0.35167	29.8998	509	1133	269	202	484	179	17.8288	75.093
	GIT1	YCR098C	2	6	14	2D	C	7	1.97156	3762.57	0.528443	1694.15	9.68056	837.482	636.415	0.254471	1796.16	0.185339	1084.55	0.408683	0.929641	0.345808	26.8514	668	1317	353	273	621	231	20.7289	77.3372
	ATG27	YJL178C	7	12	12	7D	F	6	2.06439	3476.19	0.528409	1630.92	11.4155	719.505	593.818	0.2492	1586.77	0.158297	1036.54	0.373106	0.9375	0.337121	24.8193	528	1090	279	197	495	178	18.0734	70.6093
	SDC1	YDR469W	4	7	14	4B	D	7	2.25282	5049.21	0.528217	2096.4	12.4064	938.564	682.206	0.247561	2082.27	0.178751	1188.49	0.358916	0.930023	0.311512	23.0868	443	998	234	159	412	138	15.9318	67.9486
	FUN19	YAL034C	1	7	22	1B	D	11	2.45887	4692.71	0.528139	1799.53	11.546	859.544	673.154	0.248913	1828.13	0.142484	1151.95	0.391775	0.974026	0.344156	21.4476	462	1136	244	181	450	159	15.9331	74.1803
	HIS3	YOR202W	12	11	1	12A	F	1	1.86364	2853.52	0.527972	1792.73	10.8331	620.636	678.936	0.244299	1409.29	0.152916	1140.95	0.325175	0.903846	0.340909	26.4764	572	1066	302	186	517	195	17.4484	61.5894
	FMP34	YHR199C	6	4	5	6C	B	3	1.43353	2526.69	0.527938	1844.54	11.2455	651.711	601.056	0.227318	1416.96	0.169167	1037.28	0.277457	0.795761	0.308285	27.6225	519	744	274	144	413	160	19.3549	52.5548
		YER066W	4	4	2	4D	B	1	2.12428	3844.73	0.527725	1810.27	11.2907	793.531	646.399	0.248022	1706.86	0.156491	1111.96	0.34608	0.938815	0.33652	29.2233	523	1111	276	181	491	176	16.2916	65.5796
	HXT10	YFL011W	4	8	19	4C	D	10	1.94484	3752.41	0.527578	1691.17	10.699	765.822	594.828	0.233744	1746.34	0.192944	1091.37	0.386091	0.911271	0.340528	33.3317	417	811	220	161	380	142	19.852	73.1818
	WSC3	YOL105C	12	11	19	12A	F	10	1.86811	2985.54	0.527578	1864.34	10.7971	642.1	676.618	0.231463	1427.93	0.128693	1159.35	0.354916	0.908873	0.333333	26.9444	417	779	220	148	379	139	18.9987	67.2727
		YFR016C	5	3	14	5B	B	7	2.22794	4086.31	0.527574	1786.2	10.2983	840.133	656.06	0.249415	1735.22	0.141249	1095.18	0.351103	0.955882	0.330882	19.9249	544	1212	287	191	520	180	15.7591	66.5505
		YPR153W	14	9	23	14A	E	12	1.78493	2477.9	0.527574	1593.95	10.5324	504.421	568.137	0.241597	1139.74	0.179364	991.852	0.369485	0.825368	0.338235	21.4476	544	971	287	201	449	184	20.7003	70.0347
	HIS3	YOR202W	6	4	24	6D	B	12	1.605	3324.59	0.5275	1730.39	11.8491	840.833	631.297	0.246641	1860.15	0.148629	1095.32	0.3025	0.8825	0.335	26.1151	400	642	211	121	353	134	18.8474	57.346
	PET494	YNR045W	12	5	10	12B	C	5	2.22388	4518.43	0.527363	1971.83	11.7442	842.321	649.687	0.260737	1924.93	0.158439	1099.36	0.358209	0.942786	0.303483	63.2297	402	894	212	144	379	122	16.1074	67.9246
		YLR455W	10	9	22	10B	E	11	1.91136	4054.27	0.527273	1767.42	10.9445	838.986	664.116	0.24784	1904.48	0.172271	1145.59	0.397727	0.904545	0.345455	43.382	440	841	232	175	398	152	20.8085	75.4309
	HIS3	YOR202W	11	3	1	11A	B	1	2.06676	3282.22	0.526989	1712.62	9.78173	739.742	647.205	0.251229	1501.9	0.157708	1047.56	0.362216	0.946023	0.328125	47.9583	704	1455	371	255	666	231	17.5258	68.7331
	HIS3	YOR202W	13	2	24	13D	A	12	2.49723	5293.49	0.526802	1908.66	11.4	964.269	658.765	0.256206	2035	0.175746	1104.78	0.377079	0.961183	0.312384	48.0104	541	1351	285	204	520	169	15.0999	71.5789
	HIS3	YOR202W	10	1	15	10A	A	8	2.18415	4273.07	0.526767	1702.94	10.8593	885.786	651.226	0.234052	1871.82	0.149507	1111.97	0.381156	0.959315	0.346895	23.2594	467	1020	246	178	448	162	17.451	72.3576
	HOM3	YER052C	4	2	12	4D	A	6	2.25442	4824.85	0.526549	1751.93	11.1811	901.713	642.701	0.24501	2036.01	0.177694	1106.21	0.371681	0.962389	0.329646	27.8209	452	1019	238	168	435	149	16.4867	70.5881
	CIT1	YNR001C	11	12	7	11C	F	4	2.15625	4333.31	0.526442	1788.31	11.3733	825.303	599.183	0.253007	1890.3	0.166212	1085.44	0.377404	0.935096	0.326923	52.915	416	897	219	157	389	136	17.5028	71.6896
		YKL091C	8	5	3	8A	C	2	1.95264	3374.07	0.526412	1642.22	10.6009	667.604	588.469	0.247475	1545.54	0.167405	1039.08	0.367942	0.899818	0.338798	26.9258	549	1072	289	202	494	186	18.8433	69.8962
	HIS3	YOR202W	1	1	24	1B	A	12	2.44876	5122.52	0.526398	1881.81	9.64937	995.419	780.884	0.251875	2026.77	0.142272	1205.55	0.388199	0.97205	0.343168	21.6564	644	1577	339	250	626	221	15.8529	73.7463
	HIS3	YOR202W	3	16	1	3C	H	1	1.79286	3252.02	0.52619	1691.68	11.4748	667.87	592.016	0.248166	1539.1	0.157542	1063.8	0.371429	0.845238	0.335714	53.8238	420	753	221	156	355	141	20.7172	70.5884
	TRM12	YML005W	10	9	6	10B	E	3	2.01047	4361.09	0.526178	1818.35	11.479	832.395	640.216	0.247764	1930.76	0.193435	1183.98	0.379581	0.897906	0.340314	52.9906	382	768	201	145	343	130	18.8802	72.1393
	HIS3	YOR202W	5	1	22	5B	A	11	2.164	4914.68	0.526	1812.6	11.4935	1048.92	664.743	0.260795	2216.97	0.158322	1111.39	0.34	0.964	0.328	22.8254	500	1082	263	170	482	164	15.7116	64.6388
		YNR014W	11	14	7	11C	G	4	1.95671	4161.9	0.525974	1981.6	10.6356	852.508	645.886	0.244124	1913.59	0.162608	1157.93	0.322511	0.917749	0.313853	25.318	462	904	243	149	424	145	16.4823	61.3169
	MYO3	YKL129C	8	11	13	8A	F	7	1.82271	3242.69	0.525896	1630.46	11.0284	635.455	564.134	0.24952	1489.93	0.184251	1025.57	0.410359	0.844622	0.334661	29.3598	502	915	264	206	424	168	22.5137	78.0304
		YHL026C	6	7	13	6A	D	7	1.96687	3623.9	0.52588	1683.43	10.5655	735.088	595.876	0.236488	1655.22	0.181152	1051.7	0.407867	0.900621	0.331263	44.5646	483	950	254	197	435	160	20.7368	77.5589
	ABP140	YOR239W	13	7	16	13B	D	8	2.27934	4905.82	0.525822	1919.69	11.7427	940.566	634.124	0.240077	2059.17	0.16638	1116.78	0.328638	0.974178	0.309859	62.498	426	971	224	140	415	132	14.4181	62.4999
	PSP2	YML017W	10	11	6	10B	F	3	2.4129	4923.82	0.525806	1739.74	13.0635	916.826	670.218	0.241069	2004.02	0.18987	1170.49	0.367742	0.970968	0.36129	25.1595	310	748	163	114	301	112	15.2406	69.9387
	HIS3	YOR202W	9	1	22	9B	A	11	2.03373	3408.89	0.525794	1730.48	10.6282	663.157	637.335	0.24874	1526.72	0.164883	1088.02	0.359127	0.902778	0.333333	18.8944	504	1025	265	181	455	168	17.6585	68.3018
	HIS3	YOR202W	1	1	13	1A	A	7	2.38197	5271.9	0.525751	1914.84	11.3692	1031.06	724.138	0.244165	2129.08	0.13292	1219.2	0.349785	0.967811	0.339056	60.2163	466	1110	245	163	451	158	14.6847	66.5305
	LEE1	YPL054W	13	2	12	13D	A	6	2.16912	3809.86	0.525735	1754.89	10.5612	784.801	677.622	0.244541	1655.91	0.137502	1116.95	0.345588	0.933824	0.338235	28.5657	544	1180	286	188	508	184	15.9322	65.7343
		YJR120W	8	5	18	8B	C	9	2.13068	4622.32	0.525568	1767.81	11.8136	858.41	629.77	0.239585	2035.96	0.167409	1155.32	0.380682	0.9375	0.340909	32.28	352	750	185	134	330	120	17.8667	72.4325
	HIS3	YOR202W	1	1	12	1B	A	6	2.21599	4205.41	0.52551	1934.01	10.3181	866.091	734.612	0.247091	1851.01	0.148998	1203.26	0.360544	0.964286	0.329932	18.7617	588	1303	309	212	567	194	16.2701	68.6084
		YGR016W	5	12	12	5D	F	6	2.06017	3845.76	0.524896	1706.48	10.7497	766.88	569.592	0.237338	1696.13	0.175782	1026.03	0.383817	0.925311	0.319502	24.1868	482	993	253	185	446	154	18.6304	73.1225
	PAN3	YKL025C	8	11	10	8B	F	5	1.97934	4148.34	0.524793	1951.64	10.9925	814.06	573.65	0.238901	1875.04	0.178533	1061.38	0.373967	0.909091	0.303719	34.5832	484	958	254	181	440	147	18.8935	71.2599
	HIS3	YOR202W	8	11	24	8B	F	12	1.95437	4029.64	0.524715	1849.62	10.6692	826.105	624.247	0.240777	1852.92	0.157709	1104.8	0.353612	0.912548	0.31749	28.7402	526	1028	276	186	480	167	18.0934	67.3913
	HIS3	YOR202W	6	1	17	6A	A	9	2.11111	3800.32	0.524691	1616.19	10.88	739.437	591.188	0.243048	1644.96	0.158274	1029.3	0.376543	0.930041	0.337449	27.6767	486	1026	255	183	452	164	17.8362	71.7647
	API2	YDR525W	4	13	6	4B	G	3	2.18793	4865.8	0.524362	1782.86	11.521	1007.41	703.917	0.245615	2067.14	0.175122	1189.4	0.394432	0.937355	0.352668	26.5895	431	943	226	170	404	152	18.0276	75.2213
	DON1	YDR273W	3	12	14	3D	F	7	1.87738	3534.21	0.524313	1566.56	11.2368	707.669	579.882	0.256376	1624.55	0.164831	1012.92	0.40592	0.877378	0.340381	31.8904	473	888	248	192	415	161	21.6216	77.4194
	QRI8	YMR022W	10	15	17	10A	H	9	2.60358	5379.51	0.524297	1815.47	11.4309	946.199	672.432	0.244146	1939.6	0.146278	1147.82	0.391304	0.961637	0.337596	23.4734	391	1018	205	153	376	132	15.0295	74.634
	GIM4	YEL003W	4	3	21	4A	B	11	2.04619	4213.98	0.524249	1879.33	12.5603	886.457	670.927	0.232111	1856.64	0.145447	1126.08	0.364896	0.91224	0.325635	30.9839	433	886	227	158	395	141	17.833	69.6036
	HSL1	YKL101W	8	7	7	8A	D	4	2.14848	3749.71	0.524242	1672.13	13.998	697.376	581.65	0.240989	1556.98	0.160699	1014.68	0.375758	0.921212	0.330303	28.0535	330	709	173	124	304	109	17.4894	71.6764
		YNR064C	12	7	2	12B	D	1	1.99689	3798.5	0.524106	1993.87	10.1708	838.421	759.809	0.258435	1815.35	0.156103	1247.25	0.328149	0.947123	0.332815	25.8844	643	1284	337	211	609	214	16.433	62.6112
	TRM8	YDL201W	3	5	20	3B	C	10	2.14629	4687.97	0.524017	1801.49	10.9565	957.313	653.884	0.230773	2038.45	0.161309	1154.98	0.375546	0.945415	0.342795	32.078	458	983	240	172	433	157	17.4975	71.6668
	HIS3	YOR202W	11	1	5	11A	A	3	2.07905	4128.16	0.523715	1782.99	10.9819	779.969	607.354	0.248661	1816.84	0.176433	1083.81	0.397233	0.911067	0.322134	45.5522	506	1052	265	201	461	163	19.1065	75.8491
	SWS2	YNL081C	11	9	3	11A	E	2	1.92403	3989.33	0.523614	1754.36	11.6005	767.875	660.788	0.266111	1902.75	0.177992	1161.37	0.365503	0.907598	0.351129	21.0713	487	937	255	178	442	171	18.9968	69.8039
	SOL3	YHR163W	6	2	17	6C	A	9	1.45763	2736.78	0.52354	1660.04	10.9611	690.17	613.863	0.246756	1551.42	0.178467	1079.48	0.323917	0.80791	0.340866	19.2354	531	774	278	172	429	181	22.2222	61.8705
	VPS27	YNR006W	11	14	21	11C	G	11	2.04118	3072.73	0.523529	1606.34	12.7524	661.581	603.894	0.237387	1395.17	0.18884	1063.81	0.335294	0.941176	0.347059	19.3649	340	694	178	114	320	118	16.4265	64.045
		YCR085W	2	4	12	2D	B	6	2.10588	4117	0.523529	1858.08	9.93587	880.235	650.62	0.241205	1819.59	0.160665	1060.46	0.385294	0.923529	0.305882	24.6982	680	1432	356	262	628	208	18.2961	73.5955
	BDH1	YAL060W	1	9	12	1B	E	6	2.11969	4282.32	0.523166	1928.73	11.0261	848.038	667.64	0.251703	1863.54	0.154463	1144.74	0.362934	0.928571	0.316602	18.8944	518	1098	271	188	481	164	17.122	69.3726
	HIS3	YOR202W	2	1	1	2A	A	1	1.97815	4490.73	0.523136	1965.93	9.31025	861.737	792.884	0.214738	2112.29	0.152755	1246.13	0.029563	0.924165	0.33419	24.0624	778	1539	407	23	719	260	1.49448	5.65111
		YCL046W	2	5	9	2A	C	5	2.25037	4178.4	0.522963	1791.75	10.0079	869.763	723.381	0.254843	1756.14	0.148663	1153.45	0.395556	0.942222	0.337778	27.6586	675	1519	353	267	636	228	17.5774	75.6375
	MUK1	YPL070W	13	4	8	13D	B	4	1.91458	3268.43	0.522917	1814.86	10.7083	674.204	642.78	0.247712	1554.02	0.140509	1108.48	0.34375	0.902083	0.325	21.3542	480	919	251	165	433	156	17.9543	65.737
		YER135C	4	14	10	4D	G	5	1.97934	4522.42	0.522727	1904.14	11.534	923.699	670.654	0.246727	2079.81	0.188998	1184.75	0.415289	0.904959	0.328512	28.6356	484	958	253	201	438	159	20.9812	79.4466
	ATG3	YNR007C	11	14	19	11C	G	10	1.93182	3518.4	0.522727	1854.74	10.4887	729.412	665.889	0.243612	1650.64	0.160859	1148.75	0.369318	0.899621	0.323864	20.7846	528	1020	276	195	475	171	19.1176	70.6522
	DAK2	YFL053W	4	14	21	4C	G	11	2.04104	4537.67	0.522678	1846.96	10.7313	933.95	626.948	0.225224	2023.16	0.192759	1123.47	0.354212	0.924406	0.321814	32.249	463	945	242	164	428	149	17.3545	67.7687
	YPT35	YHR105W	6	6	2	6D	C	1	1.66847	3092.86	0.522523	1868.13	11.0353	770.644	622.331	0.240504	1616.4	0.167237	1074.34	0.284685	0.852252	0.306306	26.1534	555	926	290	158	473	170	17.0627	54.4828
	DGA1	YOR245C	13	7	10	13B	D	5	2.2544	4774.78	0.522505	1769.48	10.7215	947.35	641.318	0.244627	2062.5	0.169655	1118.95	0.367906	0.970646	0.336595	52.8772	511	1152	267	188	496	172	16.3194	70.412
		YPL073C	13	4	4	13D	B	2	2.06822	3575.57	0.522463	1841.94	10.3163	740.708	682.821	0.242663	1565.44	0.156934	1103.77	0.384359	0.911814	0.31614	21.0238	601	1243	314	231	548	190	18.584	73.5667
	NTG1	YAL015C	1	3	4	1B	B	2	2.20408	4416.76	0.522449	1973.55	11.1321	876.51	709.567	0.254256	1901.1	0.155528	1222.42	0.35102	0.95102	0.326531	17.1464	490	1080	256	172	466	160	15.9259	67.1874
	HKR1	YDR420W	3	14	7	3C	G	4	1.90832	3414.09	0.522388	1584.86	11.7117	666.116	551.107	0.24797	1565.25	0.195063	1013.27	0.411514	0.89339	0.332623	63.1744	469	895	245	193	419	156	21.5642	78.7755
		YIL092W	7	5	6	7B	C	3	2.3771	5573.7	0.522346	1851.32	12.1558	1031.14	648.334	0.249984	2285.87	0.148537	1158.39	0.335196	0.969274	0.326816	54.4702	358	851	187	120	347	117	14.1011	64.1713
	DNF1	YER166W	4	4	15	4C	B	8	2.12951	4398.45	0.522293	1736.55	10.4802	895.879	601.352	0.225622	1904.49	0.188493	1087.48	0.352442	0.942675	0.326964	32.4346	471	1003	246	166	444	154	16.5504	67.4797
	HIS3	YOR202W	7	1	8	7B	A	4	2.43778	5570.93	0.522222	1769.95	11.296	976.937	659.168	0.241056	2137.68	0.170537	1160.07	0.38	0.955556	0.346667	30.133	450	1097	235	171	430	156	15.588	72.766
	HIS3	YOR202W	7	7	24	7B	D	12	2.3938	5727.19	0.522124	1859.74	11.2554	1050.85	696.646	0.255271	2317.62	0.160757	1206.14	0.371681	0.955752	0.338496	25.3969	452	1082	236	168	432	153	15.5268	71.1863
	HIS3	YOR202W	10	15	24	10B	H	12	2.15473	5149.86	0.52194	2101.01	10.8072	1102.47	771.026	0.237503	2274.9	0.140041	1298.31	0.297921	0.944573	0.321016	30.1662	433	933	226	129	409	139	13.8263	57.0795
	FMP21	YBR269C	2	7	2	2B	D	1	2.09973	3718.48	0.521858	1817.12	9.49527	832.081	633.498	0.247572	1684.84	0.168271	1016.31	0.374317	0.93306	0.310109	21.1424	732	1537	382	274	683	227	17.8269	71.7277
	SCS22	YBL091C-A	1	11	5	1A	F	3	2.1913	4554.13	0.521739	1846.23	11.0278	936.77	685.101	0.238646	2014.73	0.147799	1186.15	0.354348	0.956522	0.343478	39.7869	460	1008	240	163	440	158	16.1706	67.9167
	STV1	YMR054W	10	4	14	10D	B	7	1.81574	3038.05	0.521739	1620.55	10.9031	667.066	608.97	0.257068	1498.69	0.158987	1058.77	0.387164	0.884058	0.343685	26.2679	483	877	252	187	427	166	21.3227	74.2065
	PTP2	YOR208W	13	3	18	13B	B	9	2.26878	5162.2	0.521739	1831.47	10.9055	1023.61	698.59	0.241289	2214.93	0.155283	1206.45	0.335968	0.976285	0.349802	63.1427	506	1148	264	170	494	177	14.8083	64.3939
	PEX7	YDR142C	3	11	11	3A	F	6	2.00644	3607.03	0.521739	1700.39	10.7459	755.494	620.227	0.239647	1647.69	0.164481	1063.98	0.386473	0.911433	0.333333	23.7065	621	1246	324	240	566	207	19.2616	74.074
		YHR033W	6	15	17	6A	H	9	2.01549	4247.47	0.521515	1760.89	10.4644	905.967	679.618	0.241974	1942.3	0.160392	1144.72	0.363167	0.917384	0.340792	28.4956	581	1171	303	211	533	198	18.0188	69.6369
	MNT3	YIL014W	6	8	9	6C	D	5	1.3132	2585.69	0.521253	1727.87	11.0007	680.243	578.663	0.228513	1511.33	0.181957	1071.81	0.290828	0.762864	0.328859	92.6067	447	587	233	130	341	147	22.1465	55.794
		YIL108W	7	7	4	7B	D	2	2.31852	5047.17	0.520988	1839.61	11.9222	948.607	622.467	0.245713	2086.98	0.151228	1106.62	0.335802	0.97284	0.320988	27.6225	405	939	211	136	394	130	14.4835	64.4548
	CNA1	YLR433C	10	5	16	10B	C	8	2.14349	4414.19	0.520971	2091.36	11.577	854.327	604.56	0.244737	1961.69	0.172553	1098.38	0.328918	0.927152	0.298013	29.9333	453	971	236	149	420	135	15.345	63.1356
	RPL22B	YFL034C-A	4	10	9	4C	E	5	1.91716	3630.16	0.52071	1705.79	10.1289	766.369	616.158	0.237733	1677.19	0.179004	1082.43	0.376726	0.895464	0.335306	56.3649	507	972	264	191	454	170	19.6502	72.3485
		YKR106W	8	10	21	8C	E	11	2.03956	2748.6	0.52057	1530.18	10.488	566.426	556.485	0.240773	1248.17	0.183964	956.439	0.352848	0.914557	0.330696	49.8096	632	1289	329	223	578	209	17.3002	67.7811
	HCS1	YKL017C	8	11	16	8B	F	8	2.11155	4188.79	0.520548	1727.78	10.8183	814.926	633.618	0.240003	1868.72	0.193584	1131.73	0.373777	0.933464	0.344423	34.6987	511	1079	266	191	477	176	17.7016	71.8045
	GAL1	YBR020W	1	2	18	1D	A	9	2.10861	3543.34	0.52053	1791.71	9.19923	801.45	697.676	0.24908	1600.61	0.16368	1109.28	0.384106	0.944371	0.325828	17.8326	755	1592	393	290	713	246	18.2161	73.7913
	MBP1	YDL056W	2	14	22	2D	G	11	2.03142	3563.65	0.520492	1697.86	9.77731	804.965	635.306	0.2522	1617.41	0.166916	1032.51	0.386612	0.916667	0.318306	31.289	732	1487	381	283	671	233	19.0316	74.2782
	EXG2	YDR261C	3	10	6	3D	E	3	2.07213	4366.51	0.520468	1683.01	11.3716	872.262	600.872	0.264462	1965.46	0.164626	1056.3	0.378168	0.937622	0.331384	31.9218	513	1063	267	194	481	170	18.2503	72.6592
	TMT1	YER175C	4	4	5	4C	B	3	2.02642	4157.22	0.520325	1744.25	10.5333	874.905	623.022	0.235068	1905.7	0.164159	1099.54	0.337398	0.943089	0.329268	23.8747	492	997	256	166	464	162	16.6499	64.8437
	NOT3	YIL038C	6	12	17	6C	F	9	1.36294	2537.32	0.520305	1708.57	11.5258	656.389	575.555	0.235472	1455.08	0.174346	1045.09	0.309645	0.774112	0.324873	19.3391	394	537	205	122	305	128	22.7188	59.5122
		YCL033C	2	3	9	2A	B	5	2.34087	5053.79	0.520194	1845.38	10.6649	1055.85	654.123	0.253335	2114.93	0.15618	1084.2	0.363489	0.980614	0.313409	26.3629	619	1449	322	225	607	194	15.5279	69.8757
	APL3	YBL037W	1	5	21	1A	C	11	2.40855	5582.35	0.52019	1806.42	11.655	1050.69	721.924	0.249635	2266.75	0.147297	1198.73	0.387173	0.969121	0.346793	21.8403	421	1014	219	163	408	146	16.0749	74.4292
		YBR108W	1	14	16	1D	G	8	2.02991	3596.64	0.520156	1680.21	9.44656	807.191	676.627	0.247935	1651.14	0.16919	1090.67	0.413524	0.912874	0.343303	17.8885	769	1561	400	318	702	264	20.3716	79.5
		YDR374C	3	10	23	3C	E	12	2.11131	4227.96	0.520073	1621.07	11.5042	820.551	583.642	0.253804	1851.5	0.183513	1021.43	0.383212	0.921533	0.330292	34.0588	548	1157	285	210	505	181	18.1504	73.6843
	YPT10	YBR264C	2	7	8	2B	D	4	2.04	3664.1	0.52	1708.21	9.84515	787.946	618.153	0.253408	1664.91	0.162478	1035.64	0.397037	0.905185	0.321481	18.9473	675	1377	351	268	611	217	19.4626	76.3533
		YIL055C	6	14	11	6C	G	6	1.51322	3071.22	0.519824	1672.37	11.9164	738.989	599.512	0.243293	1675.37	0.168235	1046.59	0.30837	0.801762	0.330396	25.9615	454	687	236	140	364	150	20.3785	59.322
	ARN1	YHL040C	6	9	9	6A	E	5	2.00591	3790.49	0.519685	1632.04	10.472	748.142	591.096	0.236766	1640.14	0.178399	1048.33	0.385827	0.895669	0.336614	46.5725	508	1019	264	196	455	171	19.2346	74.2425
	HIS3	YOR202W	5	16	1	5C	H	1	1.92371	4025.8	0.519588	1929.97	10.8599	832.498	624.186	0.251383	1918.24	0.167186	1119.59	0.313402	0.896907	0.305155	28.3373	485	933	252	152	435	148	16.2915	60.3174
	UIP3	YAR027W	1	11	2	1B	F	1	2.07391	4226.1	0.519565	2009.78	10.9456	861.014	683.292	0.25255	1897.52	0.15477	1179.65	0.345652	0.93913	0.308696	18.5742	460	954	239	159	432	142	16.6667	66.5272
	SSH4	YKL124W	8	11	19	8A	F	10	1.76408	2992.45	0.519366	1613.24	10.6654	658.321	590.822	0.248249	1505.56	0.174038	1038.75	0.360915	0.876761	0.341549	27.7308	568	1002	295	205	498	194	20.459	69.4915
	HIS3	YOR202W	12	16	23	12C	H	12	2.00965	3940.03	0.519305	1877.86	10.2263	878.363	689.514	0.251675	1860.4	0.154121	1131.78	0.366795	0.949807	0.314672	22.6053	518	1041	269	190	492	163	18.2517	70.6319
		YIL054W	6	14	13	6C	G	7	1.54306	3168.97	0.519139	1725.24	11.6009	780.896	588.86	0.242916	1752.67	0.16055	1037.12	0.301435	0.84689	0.315789	63.5138	418	645	217	126	354	132	19.5349	58.0644
	POX1	YGL205W	5	2	18	5D	A	9	2.15994	4222.76	0.518732	1824.01	9.97434	891.255	646.347	0.246286	1869.87	0.183098	1077.89	0.37464	0.95245	0.324207	29.9833	694	1499	360	260	661	225	17.3449	72.2223
	HIS3	YOR202W	8	15	24	8B	H	12	2.05763	3631.3	0.518692	1742.71	10.2469	743.085	645.348	0.242616	1623.53	0.168514	1081.59	0.358255	0.909657	0.325545	26.8701	642	1321	333	230	584	209	17.411	69.0689
	HIS3	YOR202W	4	3	1	4A	B	1	1.84702	3851.26	0.518657	1771.64	10.412	821.372	654.654	0.260603	1892.31	0.181787	1133.34	0.378731	0.912313	0.337687	19.4165	536	990	278	203	489	181	20.505	73.0215
		YGR263C	6	15	18	6B	H	9	2.06903	4621.65	0.518657	1660.42	10.8068	940.496	637.016	0.250854	2106.73	0.171075	1105.17	0.378731	0.921642	0.347015	80.2558	536	1109	278	203	494	186	18.3048	73.0215
		YGL149W	5	11	23	5A	F	12	2.21163	5007.4	0.518605	1882.87	11.535	992.684	671.889	0.242653	2112.1	0.153051	1133.66	0.34186	0.939535	0.316279	27.0185	430	951	223	147	404	136	15.4574	65.9191
		YOR062C	12	12	14	12D	F	7	1.98257	3582.74	0.518519	1794.62	10.6241	762.729	606.248	0.240335	1657.39	0.164977	1077.18	0.376906	0.923747	0.313725	29.3428	459	910	238	173	424	144	19.011	72.6889
	HIS3	YOR202W	1	1	9	1A	A	5	2.38986	4923.13	0.518519	1921.43	11.0032	941.722	726.844	0.233334	1981.77	0.157169	1215.39	0.358674	0.974659	0.333333	41.8808	513	1226	266	184	500	171	15.0081	69.1728
	SSP2	YOR242C	13	7	14	13B	D	7	2.31422	5767.67	0.518349	1766.46	11.8123	1115.5	592.113	0.259252	2467.01	0.164136	1052.33	0.362385	0.970183	0.31422	56.8946	436	1009	226	158	423	137	15.6591	69.9114
	MET6	YER091C	4	8	6	4D	D	3	2.26611	5071.75	0.518207	1896.11	12.4423	989.218	613.183	0.250989	2178.05	0.166752	1117.55	0.366947	0.963585	0.305322	29.1548	357	809	185	131	344	109	16.1928	70.8109
	SPR28	YDR218C	3	6	20	3D	C	10	2.0533	4132.56	0.518124	1780.32	12.2594	770.797	589.455	0.255661	1818.59	0.163559	1071.54	0.351812	0.906183	0.319829	29.2746	469	963	243	165	425	150	17.1339	67.9011
		YEL020C	4	5	13	4A	C	7	1.83935	3818.97	0.518051	1835.14	10.8882	863.059	653.854	0.247315	1906.61	0.194863	1159.5	0.355596	0.916968	0.330325	31.7175	554	1019	287	197	508	183	19.3327	68.6411
	LYS21	YDL131W	2	8	13	2C	D	7	1.98131	3491.48	0.518024	1598.38	9.22765	800.974	629.795	0.251463	1667.33	0.166124	1025.6	0.381842	0.921228	0.335113	19.975	749	1484	388	286	690	251	19.2722	73.7113
	HIS3	YOR202W	10	11	24	10B	F	12	2.21076	5115.91	0.517937	1891.68	11.1819	1000.02	687.182	0.247781	2219.17	0.147935	1192.27	0.352018	0.955157	0.329596	29.8831	446	986	231	157	426	147	15.9229	67.9654
		YOR292C	13	13	16	13B	G	8	2.22311	5109.83	0.517928	1789.24	10.906	1037.24	678.24	0.242111	2240.1	0.160599	1182.32	0.376494	0.962151	0.344622	23.7487	502	1116	260	189	483	173	16.9355	72.6923
		YLR437C	10	5	8	10B	C	4	2.25653	4655.62	0.517815	1827.12	11.4049	855.65	624.212	0.243688	1927.82	0.179901	1115.39	0.39905	0.942993	0.320665	26.4575	421	950	218	168	397	135	17.6842	77.0642
	GDH2	YDL215C	3	5	4	3B	C	2	2.083	4438.51	0.517787	1934.13	11.0738	932.829	646.041	0.238626	2012.68	0.159625	1135.26	0.383399	0.942688	0.314229	31.6544	506	1054	262	194	477	159	18.4061	74.0457
	HIS3	YOR202W	11	1	19	11A	A	10	2.11364	4055.22	0.517483	1881.78	10.6441	827.985	658.151	0.244672	1780.49	0.173106	1124.51	0.340909	0.926573	0.31993	27.4591	572	1209	296	195	530	183	16.129	65.8783
		YKL151C	8	13	5	8A	G	3	1.71376	2812.3	0.517431	1485.1	10.8517	602.099	547.312	0.251018	1386.55	0.174189	971.202	0.374312	0.842202	0.343119	61.1719	545	934	282	204	459	187	21.8416	72.3405
	FIG2	YCR089W	2	4	2	2D	B	1	2.00536	3454.66	0.517426	1732.4	9.08155	810.812	666.125	0.247001	1637.16	0.16397	1053.73	0.395442	0.932976	0.317694	39.6232	746	1496	386	295	696	237	19.7192	76.4248
	SNC1	YAL030W	1	5	4	1B	C	2	2.06777	3982.25	0.517355	1769.18	10.2564	860.349	698.536	0.242682	1779.89	0.157193	1171.04	0.357025	0.942149	0.345455	50.774	605	1251	313	216	570	209	17.2662	69.0097
		YIL039W	6	12	15	6C	F	8	1.30736	2545.06	0.517316	1713.61	11.4522	718.583	623.367	0.226212	1528.05	0.17499	1107	0.296537	0.781385	0.337662	25.1794	462	604	239	137	361	156	22.6821	57.3222
	AVT6	YER119C	4	12	12	4D	F	6	1.82759	3717.13	0.517241	1849.47	10.9264	792.672	618.752	0.23996	1799.89	0.162602	1102.29	0.342672	0.892241	0.31681	30.7246	464	848	240	159	414	147	18.75	66.25
	CIN4	YMR138W	10	14	12	10D	G	6	1.87927	3081.02	0.517084	1786.76	10.7732	656.108	591.996	0.243875	1454.54	0.145795	1043.89	0.38041	0.897494	0.305239	27.4226	439	825	227	167	394	134	20.2424	73.5683
	MCK1	YNL307C	11	8	15	11C	D	8	2.00284	4020.27	0.517045	1915.7	12.9571	781.364	571.035	0.250417	1937.55	0.182266	1104.75	0.346591	0.9375	0.306818	18.5399	176	352.5	91	61	165	54	17.305	67.033
		YOR283W	13	11	8	13B	F	4	2.01783	3768.43	0.516934	1630.96	10.9705	757.123	576.945	0.243586	1691.79	0.160254	1008.06	0.395722	0.909091	0.326203	24.2693	561	1132	290	222	510	183	19.6113	76.5517
		YBR075W	1	10	16	1D	E	8	2.13411	3548.04	0.516927	1687.66	9.475	796.775	656.07	0.253853	1581.87	0.150845	1030.13	0.39974	0.936198	0.320313	17.3781	768	1639	397	307	719	246	18.7309	77.3301
		YJL216C	7	4	23	7C	B	12	2.04567	4074.74	0.516827	1748.46	11.1075	788.885	594.712	0.247208	1824.13	0.166588	1061.75	0.353365	0.9375	0.319712	74.8131	416	851	215	147	390	133	17.2738	68.372
		YDR061W	3	15	16	3B	H	8	2.10545	4894.07	0.516696	1821.53	10.6883	1016.32	699.503	0.248367	2222.5	0.166071	1181.8	0.381371	0.931459	0.342707	39.4588	569	1198	294	217	530	195	18.1135	73.8096
	HIS3	YOR202W	4	11	1	4A	F	1	1.85055	3766.57	0.516605	1799.57	11.4631	805.044	611.057	0.243491	1801.81	0.170907	1078.21	0.348708	0.885609	0.319188	43.8178	542	1003	280	189	480	173	18.8434	67.4999
		YDR307W	3	2	17	3C	A	9	2.02418	3439.17	0.516484	1755.98	10.9835	698.585	597.681	0.243692	1535.04	0.175899	1058.95	0.369231	0.925275	0.316484	30.3315	455	921	235	168	421	144	18.2411	71.4893
	JJJ2	YJL162C	7	10	12	7D	E	6	2.02469	3868.31	0.516461	1829.09	11.0492	780.792	607.52	0.245813	1765.26	0.177206	1074.92	0.349794	0.921811	0.3107	26.9444	486	984	251	170	448	151	17.2764	67.729
		YKL044W	8	13	2	8B	G	1	2.07737	4397.63	0.516441	1878.56	11.0771	898.594	625.828	0.250011	1985.25	0.181087	1103.33	0.382979	0.941973	0.31528	58.1034	517	1074	267	198	487	163	18.4358	74.1574
	DLD3	YEL071W	4	11	17	4A	F	9	1.8832	3993.64	0.516393	1825.46	10.9666	851.551	624.96	0.243815	1898.15	0.183303	1134.6	0.385246	0.897541	0.32377	29.7153	488	919	252	188	438	158	20.457	74.6033
	HIS3	YOR202W	11	13	24	11B	G	12	1.95536	3178.44	0.516369	1715.64	10.0781	717.158	653.297	0.23816	1491.11	0.149505	1074.26	0.388393	0.912202	0.327381	23.7697	672	1314	347	261	613	220	19.863	75.2162
	NIT2	YJL126W	7	4	8	7D	B	4	2.2926	4676.94	0.516351	1724.65	10.4801	924.008	653.141	0.246903	1949.28	0.175718	1118.3	0.387263	0.958692	0.340792	34.322	581	1332	300	225	557	198	16.8919	75
		YKL171W	8	2	22	8D	A	11	2.17994	3581.92	0.516224	1722.87	9.80516	709.621	612.982	0.244283	1564.65	0.154756	1011.56	0.340708	0.958702	0.30826	18.7617	678	1478	350	231	650	209	15.6292	66
	FTR1	YER145C	4	2	19	4C	A	10	2.31713	5046.73	0.516204	1958.04	10.9246	923.247	631.78	0.237474	2072.12	0.196089	1140.78	0.358796	0.972222	0.305556	55.5248	432	1001	223	155	420	132	15.4845	69.5066
	HIS3	YOR202W	6	13	1	6A	G	1	1.9086	3687.93	0.516129	1800.38	10.4673	760.945	628.294	0.240996	1714.62	0.169266	1102.14	0.358423	0.896057	0.320789	21.166	558	1065	288	200	500	179	18.7793	69.4445
		YMR118C	14	10	7	14C	E	4	1.88473	4428.77	0.51585	2001.72	11.9744	864.993	583.229	0.246335	2028.63	0.19935	1112.67	0.357349	0.881844	0.299712	33.5708	347	654	179	124	306	104	18.9603	69.2738
	KIN3	YAR018C	1	11	8	1B	F	4	1.96368	3452.64	0.515738	2137.46	11.6063	723.986	672.894	0.240056	1576.96	0.173365	1204.29	0.329298	0.912833	0.300242	16.8819	413	811	213	136	377	124	16.7694	63.8499
	SED4	YCR067C	2	2	16	2D	A	8	1.97013	4015.71	0.515723	1756.18	9.79396	885.677	698.999	0.258194	1928.95	0.166071	1142.88	0.40566	0.935535	0.33805	24.4336	636	1253	328	258	595	215	20.5906	78.6585
	PCA1	YBR295W	2	13	20	2B	G	10	2.18834	4855.35	0.515695	2096.37	11.6856	983.372	648.33	0.251175	2139.9	0.158841	1128.26	0.340807	0.941704	0.282511	24.8395	446	976	230	152	420	126	15.5738	66.0869
		YAL065C	1	9	4	1B	E	2	1.99132	3871.14	0.515625	2007.43	10.416	851.087	712.463	0.245891	1812.29	0.148457	1199	0.336806	0.940972	0.314236	16.7929	576	1147	297	194	542	181	16.9137	65.32
	HIS3	YOR202W	11	8	24	11D	D	12	2.28488	5136.89	0.515504	1799.33	10.8133	1018.83	699.683	0.245307	2185.57	0.146094	1177.49	0.377907	0.968992	0.339147	29.2575	516	1179	266	195	500	175	16.5394	73.3083
	SSP120	YLR250W	9	6	4	9D	C	2	2.15708	4020.15	0.515487	1985.23	11.7084	790.012	596.833	0.253706	1773.28	0.168465	1071.77	0.336283	0.962389	0.298673	49.0204	452	975	233	152	435	135	15.5897	65.236
		YHR126C	6	10	14	6D	E	7	1.47506	2947.46	0.515439	1595.28	11.5027	731.664	578.212	0.231492	1646.79	0.157664	1036.92	0.270784	0.821853	0.339667	30.3974	421	621	217	114	346	143	18.3575	52.5346
		YLR218C	9	4	22	9D	B	11	2.19444	4590.62	0.515432	1793.02	12.1382	821.307	622.492	0.254308	1981.55	0.156749	1118.66	0.330247	0.953704	0.324074	22.7596	324	711	167	107	309	105	15.0492	64.0719
	HAT2	YEL056W	4	9	19	4A	E	10	1.88691	3889.84	0.515347	1977.11	10.6188	851.494	644.121	0.240647	1828.71	0.188951	1109.64	0.347334	0.901454	0.310178	32.9393	619	1168	319	215	558	192	18.4075	67.3981
		YBL107C	1	13	5	1A	G	3	2.10969	4771.47	0.515306	1889.55	11.6724	973.465	695.012	0.236269	2112.22	0.153004	1241.65	0.339286	0.936224	0.346939	26.4764	392	827	202	133	367	136	16.0822	65.8417
	CCC1	YLR220W	9	4	18	9D	B	9	2.04546	4123.17	0.515152	2320.55	12.2278	804.122	587.968	0.25282	1858.39	0.170681	1108.83	0.330303	0.930303	0.29697	52.2781	330	675	170	109	307	98	16.1481	64.1176
	BUL1	YMR275C	11	7	16	11B	D	8	1.54079	1807.92	0.515152	1925.01	12.5827	465.84	664.302	0.186094	903.047	0.154019	1074.47	0.354312	0.79021	0.291375	46.2709	429	661	221	152	339	125	22.9954	68.7781
	HIS3	YOR202W	3	1	12	3B	A	6	2.03403	3611.88	0.514938	1756.15	9.48502	746.801	537.985	0.252298	1654.07	0.171671	1047.72	0.394191	0.924481	0.310788	25.4772	602.5	1225.5	310.25	237.5	557	187.25	19.3799	76.5512
		YER091C-A	4	8	4	4D	D	2	2.09701	4282.99	0.514925	1843.6	11.2061	843.478	607.099	0.241782	1868.28	0.167479	1080.4	0.350746	0.929104	0.307836	34.6121	536	1124	276	188	498	165	16.726	68.1159
	HIS3	YOR202W	13	16	7	13C	H	4	1.91068	3239.92	0.514886	1833.23	10.1095	728.673	681.518	0.250369	1520.45	0.155451	1135.68	0.364273	0.908932	0.323993	56.4092	571	1091	294	208	519	185	19.0651	70.7483
	AHT1	YHR093W	6	6	16	6D	C	8	1.6097	3285.34	0.514768	1692.49	11.0415	828.136	635.219	0.25151	1802.67	0.148374	1060.43	0.255274	0.864979	0.327004	27.1109	474	763	244	121	410	155	15.8584	49.5901
	TOM70	YNL121C	11	15	15	11A	H	8	1.72131	3123.25	0.514754	2031.83	11.3489	701.811	657.94	0.232796	1604.3	0.144588	1213.63	0.32459	0.898361	0.304918	26.7582	305	525	157	99	274	93	18.8571	63.0573
		YAL053W	1	7	4	1B	D	2	1.96168	3746.28	0.514599	1781.95	10.6913	758.534	681.979	0.247414	1670.98	0.160039	1147.64	0.335766	0.883212	0.332117	17.2916	548	1075	282	184	484	182	17.1163	65.2481
		YOR227W	13	5	14	13B	C	7	2.29875	5158.21	0.514523	1821.98	10.9368	1000.75	642.901	0.251953	2195.91	0.154904	1111.69	0.334025	0.970954	0.317427	23.6432	482	1108	248	161	468	153	14.5307	64.9194
	DMC1	YER179W	4	6	19	4C	C	10	2	4127.99	0.514286	1650.41	11.0858	792.875	578.191	0.23992	1932.52	0.192515	1094.45	0.384127	0.952381	0.342857	32.1559	315	630	162	121	300	108	19.2064	74.6913
		YLR271W	9	10	12	9D	E	6	2.01099	3456.19	0.514286	1711.71	11.2095	721.038	579.379	0.244635	1596.84	0.167492	1035.06	0.356044	0.925275	0.316484	49.1528	455	915	234	162	421	144	17.7049	69.2307
		YAL045C	1	7	10	1B	D	5	2.32888	4336.21	0.51419	1857.78	11.0954	828.416	667.191	0.253385	1767.35	0.172181	1127.74	0.375626	0.949917	0.322204	18.6548	599	1395	308	225	569	193	16.129	73.052
		YDL211C	3	5	10	3B	C	5	2.06915	4825.68	0.514184	1824.66	10.8001	973.782	660.782	0.246076	2165.53	0.166688	1139.03	0.37766	0.921986	0.328014	34.641	564	1167	290	213	520	185	18.2519	73.4484
	HRD1	YOL013C	12	11	6	12B	F	3	1.81855	3373.97	0.514113	1939.55	10.5317	743.121	729.491	0.236835	1620.96	0.132744	1238.44	0.284274	0.864919	0.332661	24.2693	496	902	255	141	429	165	15.6319	55.2941
	PAU7	YAR020C	1	11	6	1B	F	3	2.17671	4410.61	0.514056	1929.82	10.9081	893.163	713.27	0.245045	1934.21	0.151305	1209.85	0.335341	0.953815	0.323293	17.8606	498	1084	256	167	475	161	15.4059	65.2343
	SNU66	YOR308C	13	15	8	13B	H	4	2.24419	4763.68	0.513953	1825.17	11.1118	940.545	674.959	0.245912	2086.98	0.154094	1196.79	0.337209	0.955814	0.339535	23.9165	430	965	221	145	411	146	15.0259	65.6109
	HIS3	YOR202W	1	1	4	1B	A	2	2.35888	4329.12	0.513937	1809.59	11.0681	825.549	678.876	0.251669	1753.77	0.173712	1151.81	0.372822	0.968641	0.327526	17.4069	574	1354	295	214	556	188	15.805	72.5424
		YAR029W	1	13	20	1B	G	10	2.11256	3975.31	0.513866	1831.23	9.91078	837.436	712.665	0.248787	1764.77	0.158626	1176.96	0.365416	0.93801	0.33279	21.8632	613	1295	315	224	575	204	17.2973	71.1111
	LSB6	YJL100W	7	2	10	7D	A	5	2.49312	5483.17	0.513761	1861.78	11.2729	990.555	663.246	0.24716	2134.11	0.147825	1142.86	0.34633	0.977064	0.321101	24.4131	436	1087	224	151	426	140	13.8914	67.4107
		YOR365C	13	9	19	13A	E	10	1.75561	3364.89	0.513716	1891.89	11.3882	736.883	598.091	0.234589	1655.35	0.155049	1076.57	0.304239	0.865337	0.296758	22.891	401	704	206	122	347	119	17.3295	59.2232
	AST1	YBL069W	1	9	15	1A	E	8	2.07407	4591.17	0.51358	2083.33	12.0879	884.594	637.42	0.243697	2012.58	0.152653	1161.77	0.345679	0.908642	0.298765	22.0454	405	840	208	140	368	121	16.6667	67.3077
		YNL335W	11	12	15	11C	F	8	1.98956	4027.98	0.51357	1646.31	10.8733	805.34	626.914	0.242497	1837.37	0.167254	1091.03	0.354906	0.912317	0.344468	18.7083	479	953	246	170	437	165	17.8384	69.1057
	MID2	YLR332W	9	4	23	9C	B	12	1.80502	2977.62	0.513514	1642.11	10.664	691.319	637.531	0.246219	1468.6	0.175373	1086.78	0.361004	0.891892	0.341699	36.0971	518	935	266	187	462	177	20	70.3007
		YLR012C	9	7	22	9B	D	11	1.83871	3050.04	0.513441	1740.29	11.174	600.906	544.357	0.245533	1414.1	0.168737	1012.95	0.33871	0.873656	0.303763	19.975	372	684	191	126	325	113	18.4211	65.9686
		YGL132W	5	9	23	5A	E	12	1.99497	3480.75	0.513423	1785.33	10.7163	764.571	593.086	0.243824	1597.85	0.171695	1056.49	0.36745	0.909396	0.310403	28.3196	596	1189	306	219	542	185	18.4189	71.5687
		YOR111W	12	4	5	12C	B	3	2.01338	3404.42	0.513378	1640.93	9.80577	735.277	618.199	0.243129	1571.2	0.172535	1054.21	0.369565	0.934783	0.332776	23.6643	598	1204	307	221	559	199	18.3555	71.9869
	SXM1	YDR395W	3	12	13	3C	F	7	2.00587	4514.06	0.513196	1568.32	12.4896	833.632	499.508	0.253125	2012.44	0.170637	990.335	0.395894	0.906158	0.328446	28	341	684	175	135	309	112	19.7368	77.1428
	HPT1	YDR399W	3	12	11	3C	F	6	1.83947	3732.18	0.513158	1485.76	12.1139	711.957	544.315	0.245574	1750.19	0.170387	999.535	0.389474	0.886842	0.352632	24.8395	380	699	195	148	337	134	21.1731	75.8975
		YLR040C	9	11	22	9B	F	11	1.93939	3420.29	0.513131	1676.27	11.0469	698.506	581.048	0.245127	1587.67	0.157937	1033.51	0.365657	0.905051	0.321212	19.8746	495	960	254	181	448	159	18.8542	71.26
	MAL33	YBR297W	2	13	16	2B	G	8	2.14593	4128.79	0.513057	1919.74	10.0152	889.176	654.386	0.248228	1836.8	0.148443	1089.13	0.384025	0.947773	0.299539	28.688	651	1397	334	250	617	195	17.8955	74.8504
	SBH2	YER019C-A	4	13	19	4A	G	10	1.96	4255.05	0.513043	1881.76	10.6125	887.034	651.833	0.246382	1973.08	0.172799	1143.74	0.356522	0.904348	0.321739	31.289	575	1127	295	205	520	185	18.1899	69.4916
	MAL31	YBR298C	2	13	14	2B	G	7	2.22184	4729.17	0.512998	1931.39	10.6136	963.633	651.694	0.249188	2050.01	0.156813	1095.32	0.362218	0.942808	0.29636	24.7992	577	1282	296	209	544	171	16.3026	70.6081
	CAF16	YFL028C	4	10	17	4C	E	9	2.01036	4359.52	0.512953	1641.25	11.1481	789.483	569.62	0.244311	1873.46	0.173263	1071.94	0.427461	0.891192	0.339378	30.5778	386	776	198	165	344	131	21.2629	83.3334
	ECM1	YAL059W	1	9	14	1B	E	7	2.08621	3896.07	0.512931	1880.79	10.8627	823.286	665.448	0.239136	1762.44	0.168337	1164.88	0.364224	0.946121	0.329741	23.7276	464	968	238	169	439	153	17.4587	71.0084
	ACA1	YER045C	4	15	5	4A	H	3	1.91683	3882.11	0.512871	1841.64	11.0074	859.094	667.757	0.239519	1880.16	0.16459	1155.86	0.356436	0.918812	0.330693	21.0713	505	968	259	180	464	167	18.5951	69.4982
	PEA2	YER149C	4	2	17	4C	A	9	2.32168	4950.32	0.512821	1697.02	11.1592	932.589	646.678	0.245901	2029.75	0.178971	1138.08	0.356643	0.958042	0.347319	31.749	429	996	220	153	411	149	15.3614	69.5453
	HIS3	YOR202W	10	1	5	10A	A	3	2.29137	4807.47	0.512821	1866.07	11.098	975.682	661.519	0.239712	2050.58	0.165714	1144.47	0.358974	0.979021	0.314685	24.6171	429	983	220	154	420	135	15.6663	69.9999
	RBK1	YCR036W	2	13	5	2A	G	3	2.19932	4535.16	0.512777	2174.28	10.8063	996.41	740.5	0.2466	1986.11	0.164947	1248.16	0.367973	0.947189	0.301533	22.4722	587	1291	301	216	556	177	16.7312	71.7608
	HIS3	YOR202W	4	16	14	4D	H	7	2.07773	4837.19	0.512605	1682.43	10.8587	954.813	647.111	0.251971	2157.83	0.172117	1114.51	0.388655	0.930672	0.342437	29.4788	476	989	244	185	443	163	18.7057	75.8196
		YDR326C	14	14	16	14D	G	8	2.15355	4305.04	0.512476	1692.72	11.0437	879.519	636.004	0.253093	1883.32	0.167113	1085.59	0.364683	0.940499	0.337812	36.2353	521	1122	267	190	490	176	16.934	71.161
	HIS3	YOR202W	13	1	19	13A	A	10	2.27211	4910.78	0.512472	1936.37	11.6957	990.762	694.8	0.24274	2070.61	0.144392	1179.03	0.297052	0.959184	0.315193	24.1247	441	1002	226	131	423	139	13.0738	57.9645
		YHR130C	6	10	8	6D	E	4	1.41535	2707.27	0.512415	1667.62	11.2599	740.359	615.181	0.229336	1586.3	0.159653	1093.82	0.286682	0.823928	0.3386	27.9106	443	627	227	127	365	150	20.2552	55.9472
	HIS3	YOR202W	9	16	6	9D	H	3	1.8764	3317.89	0.51236	1766.51	10.8504	679.561	608.765	0.249937	1535.32	0.160044	1061.5	0.377528	0.869663	0.310112	23.8956	445	835	228	168	387	138	20.1198	73.6841
		YFR020W	5	3	6	5B	B	3	2.04332	3894.28	0.512241	1815.45	10.7479	829.252	635.223	0.255536	1770.68	0.165485	1077.39	0.370998	0.932203	0.308851	23.0434	531	1085	272	197	495	164	18.1567	72.4265
	COX8	YLR395C	9	12	7	9C	F	4	1.72507	3190.25	0.512129	1974.82	11.4262	664.405	647.789	0.247145	1582.54	0.164647	1157.87	0.309973	0.851752	0.309973	25.2587	371	640	190	115	316	115	17.9688	60.5264
	NIP100	YPL174C	13	4	19	13C	B	10	2.23558	4467.42	0.512019	1933.14	12.2504	811.545	665.292	0.250937	1896.41	0.178695	1185.18	0.358173	0.949519	0.319712	23.2164	416	930	213	149	395	133	16.0215	69.9531
		YAL049C	1	7	8	1B	D	4	2.1843	4210.61	0.511945	1805.5	10.9248	830.737	657.034	0.254605	1773.22	0.157224	1104.54	0.348123	0.926621	0.317406	64.8151	586	1280	300	204	543	186	15.9375	68.0001
	HIS3	YOR202W	6	16	10	6D	H	5	1.65293	3904.51	0.511931	1792.45	11.3307	941.319	646.535	0.254494	2086.43	0.146361	1108.48	0.277657	0.856833	0.321041	50.5767	461	762	236	128	395	148	16.7979	54.2372
		YER140W	4	14	4	4D	G	2	1.85529	3689.25	0.511879	2003.76	11.2335	798.234	637.572	0.230383	1797.85	0.160583	1118.47	0.326134	0.896328	0.285097	27.7669	463	859	237	151	415	132	17.5786	63.7131
	TOM71	YHR117W	6	8	2	6D	D	1	1.60503	2995.03	0.51167	1712.54	11.3405	738.885	617.986	0.242644	1615.89	0.150767	1084.78	0.29623	0.842011	0.32675	22.9129	557	894	285	165	469	182	18.4564	57.8947
		YBR099C	1	12	10	1D	F	5	1.8863	3318.02	0.511662	1978.36	10.0015	758.232	662.149	0.255152	1576.56	0.176228	1068.32	0.365889	0.897959	0.287172	30.5287	686	1294	351	251	616	197	19.3972	71.5099
	AIP1	YMR092C	10	8	16	10D	D	8	1.82176	3177.2	0.511574	1816.47	10.7285	709.22	591.038	0.247359	1542.66	0.159599	1040.62	0.328704	0.898148	0.303241	26.7395	432	787	221	142	388	131	18.0432	64.2535
	IMH1	YLR309C	9	14	8	9D	G	4	2.05577	3769.15	0.511538	1811.91	10.8803	760.375	629.026	0.246983	1658.38	0.154293	1087.72	0.348077	0.905769	0.307692	27.313	520	1069	266	181	471	160	16.9317	68.0452
	PHO84	YML123C	10	11	15	10A	F	8	2.03836	4150.05	0.511509	1775.51	11.2128	846.278	609.275	0.228418	1839.27	0.153152	1074.03	0.363171	0.923274	0.314578	60.6135	391	797	200	142	361	123	17.8168	70.9999
	MOH1	YBL049W	1	5	7	1A	C	4	2.24116	4999.37	0.511435	1916.59	11.359	1003.3	701.333	0.238721	2146.72	0.146796	1192.31	0.322245	0.964657	0.324324	26.6458	481	1078	246	155	464	156	14.3785	63.008
		YML107C	10	9	17	10A	E	9	1.86571	3802.32	0.511429	1696.79	11.6489	787.854	584.469	0.24214	1903.88	0.191216	1102.22	0.402857	0.928571	0.337143	22.9347	350	653	179	141	325	118	21.5926	78.7709
	RCK2	YLR248W	9	6	6	9D	C	3	2.08447	3855.58	0.511416	1760.5	11.0204	755.338	624.64	0.241934	1683.67	0.166384	1094.35	0.372146	0.915525	0.319635	27.8209	438	913	224	163	401	140	17.8532	72.7678
		YHR209W	6	6	13	6C	C	7	1.47595	2843.34	0.511392	1630.79	11.144	702.93	615.231	0.235522	1594.72	0.167132	1107.64	0.308861	0.812658	0.346835	61.1146	395	583	202	122	321	137	20.9263	60.3961
		YDR348C	3	6	11	3C	C	6	1.96413	3827.73	0.511211	1721.8	11.7273	809.992	570.364	0.24447	1758.85	0.17155	1012.85	0.363229	0.908072	0.307175	26.8514	446	876	228	162	405	137	18.4932	71.0527
	MSC3	YLR219W	9	4	20	9D	B	10	2.28889	4072.92	0.511111	1770.98	11.1894	783.457	610.37	0.242935	1713.08	0.170279	1069.46	0.355556	0.951111	0.308889	50.9608	450	1030	230	160	428	139	15.534	69.5653
	MSS1	YMR023C	10	15	15	10A	H	8	2.08959	4639.07	0.510896	2052.32	11.3988	963.828	680.726	0.239701	2123.87	0.146601	1175.04	0.297821	0.939467	0.300242	63.4192	413	863	211	123	388	124	14.2526	58.2939
	RRI1	YDL216C	3	5	2	3B	C	1	2.20217	4572.38	0.51083	1709.49	11.6436	887.172	626.157	0.230399	1869.66	0.159562	1084.94	0.375451	0.904332	0.32852	59.2621	554	1220	283	208	501	182	17.0492	73.4982
	TEL1	YBL088C	1	11	11	1A	F	6	2.17316	4733.89	0.510823	2085.77	11.0275	952.105	704.878	0.237679	2041.76	0.156115	1238.65	0.307359	0.937229	0.305195	25.807	462	1004	236	142	433	141	14.1434	60.1694
	CLU1	YMR012W	10	13	11	10A	G	6	1.94062	4459.03	0.510689	1722.43	11.0468	931.274	632.949	0.243014	2094.24	0.182112	1141.52	0.387173	0.91924	0.344418	60.7865	421	817	215	163	387	145	19.951	75.8139
	HIS3	YOR202W	2	1	2	2B	A	1	2.42175	4881.02	0.51061	1824.13	9.46758	1016.31	748.358	0.261059	2014.37	0.162095	1142.42	0.400531	0.982759	0.323607	45.7056	754	1826	385	302	741	244	16.5389	78.4417
	FMP31	YOR286W	13	11	2	13B	F	1	2.18299	5096.91	0.510433	1905.93	10.3365	1055.92	691.106	0.246508	2213.93	0.171285	1167.88	0.345104	0.955056	0.314607	24.8596	623	1360	318	215	595	196	15.8088	67.61
	TOK1	YJL093C	7	2	20	7D	A	10	2.35764	5138.85	0.510417	1957.42	13.0226	968.388	606.136	0.252654	2107.65	0.161312	1116.7	0.326389	0.965278	0.295139	28.4956	288	679	147	94	278	85	13.8439	63.9456
		YOR263C	13	9	18	13B	E	9	2.23029	5176.11	0.510373	1807.84	10.9516	1020.73	628.026	0.234243	2208.29	0.167118	1113.75	0.356846	0.962656	0.319502	63.616	482	1075	246	172	464	154	16	69.9187
	HIS3	YOR202W	4	4	24	4D	B	12	2.26859	4996.19	0.510331	1795.48	10.9321	953.341	631.59	0.23872	2079.66	0.165544	1108.61	0.345041	0.940083	0.316116	23.4734	484	1098	247	167	455	153	15.2095	67.6112
		YNL045W	11	5	13	11A	C	7	1.87242	3287.36	0.510319	1950.72	10.5131	701.516	756.553	0.252738	1562.69	0.157954	1194.09	0.362101	0.88743	0.313321	26.3059	533	998	272	193	473	167	19.3387	70.9558
	PLB2	YMR006C	10	13	23	10A	G	12	2.261	4896.93	0.510264	1926.49	12.8634	935.811	619.35	0.234275	2066.04	0.179711	1124.66	0.354839	0.947214	0.29912	25.1992	341	771	174	121	323	102	15.6939	69.5403
	HIS3	YOR202W	2	16	7	2C	H	4	2.12949	3357.05	0.510256	1709.06	8.93947	743.022	643.834	0.247338	1493.04	0.168618	1010.11	0.370513	0.941026	0.307692	21.7715	780	1661	398	289	734	240	17.3992	72.6132
	HIS3	YOR202W	6	2	1	6C	A	1	1.66482	2930.5	0.510129	1832.12	10.6823	741.238	681.291	0.229372	1559.83	0.167647	1138.28	0.28361	0.872928	0.32965	32.4962	543	904	277	154	474	179	17.0354	55.5957
	TOM6	YOR045W	12	10	14	12D	E	7	2.14697	4922.54	0.510086	1603.3	11.5356	937.561	614.932	0.250904	2238.53	0.182731	1127.97	0.368876	0.9683	0.360231	28.9482	347	745	177	128	336	125	17.1812	72.3164
	HIS3	YOR202W	7	11	1	7A	F	1	2.02764	4159.95	0.51005	1816.94	11.6777	787.294	601.021	0.244882	1800.58	0.152784	1097.07	0.331658	0.89196	0.324121	27.2947	398	807	203	132	355	129	16.3569	65.0246
	TEP1	YNL128W	11	15	5	11A	H	3	1.94555	3303.17	0.509982	1689.73	10.7878	708.826	651.219	0.248869	1543.9	0.164352	1099.26	0.366606	0.901996	0.333938	22.9129	551	1072	281	202	497	184	18.8433	71.8861
	ARF2	YDL137W	2	10	21	2C	E	11	1.89277	3120.37	0.509975	1601.37	8.43852	777.384	659.399	0.255283	1551.85	0.176596	1035.53	0.391521	0.925187	0.332918	18.7083	802	1518	409	314	742	267	20.6851	76.7726
	HIS3	YOR202W	1	13	24	1B	G	12	2.31188	4616.02	0.509901	1785.35	10.4239	941.908	702.877	0.258986	1919.04	0.152588	1123.65	0.384488	0.950495	0.325083	23.7065	606	1401	309	233	576	197	16.631	75.4044
	PRB1	YEL060C	4	9	13	4A	E	7	1.82806	3693.83	0.509881	1861.25	10.8809	812.169	621.504	0.22991	1752.39	0.169611	1100.23	0.343874	0.869565	0.3083	27.4955	506	925	258	174	440	156	18.8108	67.442
	HIS3	YOR202W	7	1	2	7B	A	1	2.42299	5602.26	0.509761	1742.97	11.2596	1040.27	668.673	0.254286	2286.15	0.15012	1132.47	0.353579	0.978308	0.334056	33.4365	461	1117	235	163	451	154	14.5927	69.3617
	NEJ1	YLR265C	9	10	22	9D	E	11	2.0388	3602.42	0.5097	1684.51	10.6066	739.578	611.57	0.244326	1644.94	0.157208	1048.12	0.365079	0.918871	0.319224	21.166	567	1156	289	207	521	181	17.9066	71.6263
	HOL1	YNR055C	12	7	20	12B	D	10	1.80383	3133.46	0.509569	1836.82	10.7225	743.806	697.461	0.248476	1602.83	0.131436	1154.81	0.30622	0.909091	0.318182	59.8415	418	754	213	128	380	133	16.9761	60.0939
	INM1	YHR046C	6	2	20	6D	A	10	1.6831	3233.32	0.50939	1715.07	11.2114	799.167	655.297	0.247519	1720.48	0.160968	1119.4	0.302817	0.884977	0.338028	27.7128	426	717	217	129	377	144	17.9916	59.447
		YOL015W	12	13	22	12B	G	11	2.20911	4430.14	0.509275	1852.09	10.4804	910.923	739.875	0.248202	1900.56	0.163079	1207.04	0.352445	0.959528	0.333895	54.3599	593	1310	302	209	569	198	15.9542	69.2052
		YMR245W	11	3	20	11B	B	10	2.09049	3689.3	0.509202	1758.08	9.93498	775.829	646.408	0.244327	1637.53	0.17127	1081.62	0.397239	0.929448	0.315951	21.5174	652	1363	332	259	606	206	19.0022	78.0121
	DMA1	YHR115C	6	8	6	6D	D	3	1.44909	2763.07	0.509091	1609.23	10.7276	737.851	606.137	0.231651	1584.79	0.162722	1040.52	0.263636	0.825455	0.334545	26.8328	550	797	280	145	454	184	18.1932	51.7856
	BNA2	YJR078W	7	12	15	7C	F	8	2.04496	3848.01	0.508993	1645.19	10.5995	770.55	596.49	0.239167	1693.35	0.175572	1048.6	0.375899	0.917266	0.329137	31	556	1137	283	209	510	183	18.3817	73.8515
	PEX28	YHR150W	6	14	20	6D	G	10	1.56444	3039.32	0.508889	1707.62	11.058	789.812	646.075	0.233904	1664.34	0.185914	1126.4	0.275556	0.86	0.337778	26.9629	450	704	229	124	387	152	17.6137	54.1485
	FLO1	YAR050W	1	15	22	1B	H	11	2.30497	4986.5	0.508865	1815.44	9.95099	1054.44	743.068	0.255083	2070.05	0.134717	1165.62	0.338652	0.966312	0.333333	21.587	564	1300	287	191	545	188	14.6923	66.5505
	HIS3	YOR202W	9	1	12	9B	A	6	1.94911	3347.62	0.50885	1576.64	11.0476	650.972	598.936	0.246603	1503.82	0.145142	1042.49	0.371681	0.89823	0.340708	19.8242	452	881	230	168	406	154	19.0692	73.0433
	GCN20	YFR009W	4	14	7	4C	G	4	1.83746	3763.05	0.508834	1893.47	11.9765	821.165	678.361	0.243248	1833.8	0.124216	1195.04	0.339223	0.908127	0.321555	24.454	283	520	144	96	257	91	18.4616	66.6667
	HIS3	YOR202W	5	16	24	5D	H	12	2.26316	4867.49	0.508772	2087.28	10.3397	976.005	677.626	0.246071	2078.52	0.164854	1163.76	0.342903	0.961722	0.307815	30.5614	627	1419	319	215	603	193	15.1515	67.3982
	SRX1	YKL086W	8	5	7	8A	C	4	1.79258	3290.84	0.508734	1666.46	10.6668	647.168	547.484	0.254421	1576.4	0.189649	1008.81	0.340611	0.871179	0.312227	24.6577	458	821	233	156	399	143	19.0012	66.9527
		YEL008W	4	3	11	4A	B	6	1.90135	3615.04	0.508704	1781.28	10.5309	816.004	691.889	0.23071	1744.64	0.154923	1158.15	0.319149	0.920696	0.334623	28.1957	517	983	263	165	476	173	16.7854	62.7377
	BRE4	YDL231C	3	7	4	3B	D	2	2.11753	4678.88	0.508671	1731.37	10.9663	993.362	644.688	0.242165	2118.57	0.193002	1138.46	0.393064	0.955684	0.34104	33.0757	519	1099	264	204	496	177	18.5623	77.2727
		YDR248C	3	8	10	3D	D	5	1.75107	3167.36	0.508584	1829.17	11.3614	648.886	563.791	0.261375	1531.31	0.176123	1057.9	0.341202	0.849785	0.296137	31.9687	466	816	237	159	396	138	19.4853	67.0886
	ICL1	YER065C	4	4	6	4D	B	3	2.08851	4458.13	0.508475	1749.49	10.7926	866.776	635.667	0.250001	1947.12	0.171691	1112.66	0.367232	0.913371	0.333333	27.7489	531	1109	270	195	485	177	17.5834	72.2222
	GIC1	YHR061C	6	2	4	6D	A	2	1.48456	2659.78	0.508314	1596.48	11.2772	717.799	652.037	0.238401	1543.82	0.156765	1121.25	0.306413	0.857482	0.361045	26.3818	421	625	214	129	361	152	20.64	60.2803
		YMR009W	10	13	17	10A	G	9	1.86223	4138.08	0.508314	2057.46	11.101	914.906	648.189	0.241428	2042.88	0.165522	1170.76	0.31829	0.914489	0.296912	22.1811	421	784	214	134	385	125	17.0918	62.6168
	PTK2	YJR059W	7	10	13	7C	E	7	2.09116	4293.09	0.508287	1607.44	11.9253	839.281	533.855	0.263793	2009.91	0.171749	998.584	0.350829	0.961326	0.328729	28.2135	362	757	184	127	348	119	16.7768	69.0218
	GPM3	YOL056W	12	5	23	12A	C	12	2.18586	4181.35	0.508224	2014.83	10.2615	836.249	700.429	0.254027	1799.74	0.150849	1160.81	0.332237	0.945724	0.304276	25.5147	608	1329	309	202	575	185	15.1994	65.3722
		YAL066W	1	9	2	1B	E	1	2.15164	4534.79	0.508197	1804.97	10.8326	907.454	711.335	0.245514	1961.33	0.171283	1242.35	0.360656	0.944672	0.354508	18.735	488	1050	248	176	461	173	16.7619	70.9678
	FRE7	YOL152W	12	15	3	12A	H	2	2.04098	2904.54	0.508197	1868.59	10.9685	623.97	663.991	0.23634	1312.58	0.14928	1124.78	0.339344	0.932787	0.313115	27.0185	610	1245	310	207	569	191	16.6265	66.7741
		YDR102C	3	5	3	3A	C	2	2.03252	4051.56	0.50813	1667.24	11.5499	806.588	605.566	0.251962	1884.69	0.175736	1070.65	0.351626	0.941057	0.335366	21.3073	492	1000	250	173	463	165	17.3	69.2
		YER152C	4	2	11	4C	A	6	2.23799	4687.12	0.508009	1839.79	11.1774	891.35	629.628	0.234934	1941.25	0.19173	1141.44	0.352403	0.954233	0.320366	30.6594	437	978	222	154	417	140	15.7464	69.3694
	FUN26	YAL022C	1	5	16	1B	C	8	2.22472	4556.89	0.507865	1985.5	10.908	885.897	674.132	0.245766	1907.35	0.165788	1174.13	0.361798	0.941573	0.298876	58.3524	445	990	226	161	419	133	16.2626	71.239
	ERD1	YDR414C	3	14	13	3C	G	7	2.23846	4572.11	0.507692	1694.39	15.5766	845.556	546.489	0.245875	1913.84	0.156722	1008.22	0.361538	0.911538	0.303846	27.258	260	582	132	94	237	79	16.1512	71.2121
	AAD4	YDL243C	3	9	4	3B	E	2	2.06378	4730.01	0.507653	1966.81	11.5682	1004.81	637.739	0.242653	2217.23	0.167395	1122.96	0.336735	0.951531	0.318878	31.1929	392	809	199	132	373	125	16.3165	66.3317
	MLS1	YNL117W	11	15	21	11A	H	11	1.97328	3081.34	0.507634	1808.6	11.5864	631.459	646.277	0.253324	1403.46	0.144821	1090.06	0.351145	0.870229	0.312977	29.4958	524	1034	266	184	456	164	17.795	69.1729
		YBL070C	1	9	13	1A	E	7	2.11809	4164.62	0.507538	1719.49	11.6126	851.617	639.025	0.232833	1843.63	0.141217	1117.48	0.31407	0.957286	0.334171	22.6274	398	843	202	125	381	133	14.828	61.8811
		YDL038C	2	10	2	2D	E	1	1.95716	3512.35	0.507363	1799.19	9.40592	815.659	636.32	0.251021	1631.21	0.155323	1041.09	0.365462	0.895582	0.301205	36.5377	747	1462	379	273	669	225	18.6731	72.0317
	HIS3	YOR202W	4	14	24	4D	G	12	2.25887	4804.98	0.507307	1843.7	11.3949	901.752	609.288	0.243733	1985.29	0.160091	1078.91	0.344468	0.93737	0.304802	22.7596	479	1082	243	165	449	146	15.2496	67.9013
	PUT2	YHR037W	6	15	11	6A	H	6	2	4062.96	0.507299	1766.58	10.5824	859.094	673.597	0.242428	1864.01	0.151624	1129.89	0.370438	0.921533	0.328467	27.7308	548	1096	278	203	505	180	18.5219	73.0216
	MLF3	YNL074C	11	9	15	11A	E	8	1.90647	3044.71	0.507194	1656.97	10.4747	626.375	579.903	0.246592	1415.72	0.184657	1023.03	0.406475	0.884892	0.318345	28.4429	556	1060	282	226	492	177	21.3208	80.1419
	NPP2	YEL016C	4	5	19	4A	C	10	1.96127	4080.26	0.507042	1700.93	10.7342	838.71	637.603	0.243271	1889.33	0.1876	1132.61	0.373239	0.90669	0.34507	62.482	568	1114	288	212	515	196	19.0305	73.6111
		YDR282C	3	14	20	3D	G	10	1.93692	4015.56	0.507009	1740.44	12.5981	736.368	591.495	0.263467	1837.13	0.180712	1098.71	0.376168	0.890187	0.327103	28.1069	428	829	217	161	381	140	19.421	74.1936
		YPL105C	13	8	8	13D	D	4	2.05263	3512.21	0.506925	1733.69	12.0826	679.592	599.015	0.251057	1599.96	0.174493	1068.2	0.32687	0.927978	0.31856	20.4695	361	741	183	118	335	115	15.9244	64.4809
		YLR345W	9	4	3	9C	B	2	1.829	3532.31	0.506494	1636.04	10.6023	786.899	631.59	0.260245	1814.91	0.17195	1069.8	0.318182	0.924242	0.331169	24.2281	462	845	234	147	427	153	17.3965	62.8205
		YOR050C	12	10	8	12D	E	4	2.08685	4529.77	0.506203	1669.51	11.1385	908.328	619.939	0.257979	2118.58	0.177537	1121.44	0.352357	0.970223	0.33995	30.6431	403	841	204	142	391	137	16.8846	69.6078
	LRS4	YDR439W	4	3	2	4B	B	1	2.28374	4676.47	0.506135	1844.87	10.168	909.395	694.304	0.254438	1957.39	0.167806	1156.47	0.392638	0.949387	0.326687	48.5489	652	1489	330	256	619	213	17.1927	77.5757
	BNR1	YIL159W	7	13	6	7B	G	3	2.21084	5239.93	0.506024	2078.39	12.2723	1044.46	612.747	0.248973	2271.36	0.154742	1105.44	0.307229	0.963855	0.271084	28.5657	332	734	168	102	320	90	13.8965	60.7143
	EPS1	YIL005W	6	6	5	6C	C	3	1.59574	3221.36	0.50591	1836.19	11.1031	751.974	635.103	0.244371	1697.78	0.167979	1110.83	0.269504	0.836879	0.309693	28.8271	423	675	214	114	354	131	16.8889	53.2711
	MKK2	YPL140C	13	14	22	13D	G	11	1.96094	3659.87	0.505859	1837.26	10.7929	735.602	632.863	0.250524	1662.99	0.168611	1111.37	0.359375	0.898438	0.3125	28.3549	512	1004	259	184	460	160	18.3267	71.0425
	HIS3	YOR202W	11	2	1	11C	A	1	2.28016	4756.54	0.505837	1695.2	10.8532	922.489	629.857	0.2674	2047.77	0.172873	1077.54	0.394942	0.966926	0.326848	30.3809	514	1172	260	203	497	168	17.3208	78.0769
	SSP1	YHR184W	6	4	21	6C	B	11	1.30347	2420.61	0.50578	1826.01	11.2262	698.146	618.906	0.221958	1475.64	0.146778	1124.75	0.280347	0.794798	0.315029	20.445	346	451	175	97	275	109	21.5078	55.4286
	JNM1	YMR294W	11	9	14	11B	E	7	2.19362	4146.32	0.505695	1588.5	11.5906	829.626	566.031	0.248221	1827.55	0.164226	1008.34	0.387244	0.965831	0.330296	22.1133	439	963	222	170	424	145	17.6532	76.5766
	HIS3	YOR202W	12	16	6	12D	H	3	2.27352	5345.66	0.50547	1878.95	11.3175	1087.85	642.839	0.251842	2325.87	0.145534	1087.83	0.332604	0.973742	0.297593	30.315	457	1039	231	152	445	136	14.6295	65.8009
	AIR1	YIL079C	7	5	20	7B	C	10	2.39446	4844.05	0.50533	1831.55	11.7263	883.499	634.76	0.237461	1949.97	0.169185	1130.48	0.345416	0.963753	0.317697	33.6898	469	1123	237	162	452	149	14.4257	68.3545
		YDR018C	3	13	22	3B	G	11	2.19439	5242.39	0.50501	1762.3	10.8713	1089.79	685.476	0.240351	2308.72	0.160753	1147.71	0.350701	0.971944	0.334669	30.1496	499	1095	252	175	485	167	15.9817	69.4444
	HIS3	YOR202W	7	13	24	7B	G	12	2.33333	5335.95	0.504975	1940.15	11.8086	973.018	677.652	0.253184	2156.96	0.169532	1199.95	0.363184	0.957711	0.31592	27.9285	402	938	203	146	385	127	15.565	71.9212
	OGG1	YML060W	10	3	5	10A	B	3	1.91832	3567.06	0.50495	1813.1	11.1491	749.903	612.225	0.239201	1667.34	0.162482	1102.22	0.35396	0.908416	0.314356	24.9199	404	775	204	143	367	127	18.4516	70.098
	CMK1	YFR014C	5	3	18	5B	B	9	2.24515	4646.99	0.504854	1646.27	12.8064	910.513	583.695	0.251442	1987.43	0.16312	1030.13	0.349515	0.949029	0.317961	22.6495	412	925	208	144	391	131	15.5676	69.2309
	FCY22	YER060W-A	4	4	16	4D	B	8	2.05556	3772.08	0.504831	1813.82	12.2696	753.227	592.813	0.235897	1680.84	0.168627	1045.4	0.345411	0.922705	0.297101	27.074	414	851	209	143	382	123	16.8038	68.4211
	CTF8	YHR191C	6	4	15	6C	B	8	1.72705	3413.42	0.504831	3155.72	12.7392	808.612	676.478	0.219236	1655.67	0.189984	1280.33	0.268116	0.845411	0.23913	21.4009	414	715	209	111	350	99	15.5245	53.1101
	SLM3	YDL033C	2	10	12	2D	E	6	1.85199	4007.17	0.504744	1758.02	11.7435	874.697	690.189	0.247949	1975.63	0.19338	1198.8	0.364326	0.912713	0.347249	39.7366	527	976	266	192	481	183	19.6721	72.1804
	RPL34B	YIL052C	6	14	17	6C	G	9	1.57075	3042.33	0.504717	1762.59	11.4712	737.025	598.812	0.253251	1644.13	0.17498	1089.05	0.28066	0.841981	0.316038	20.0998	424	666	214	119	357	134	17.8678	55.6074
	BEM3	YPL115C	13	10	10	13D	E	5	1.9434	3241.11	0.504717	1649.93	11.2802	655.319	580.702	0.248074	1460.38	0.153232	1002.82	0.367925	0.877358	0.306604	23.8537	424	824	214	156	372	130	18.9321	72.8973
	AMD1	YML035C	10	15	22	10B	H	11	2.22273	5003.8	0.504545	1905.93	11.8055	1081.97	716.524	0.24001	2175.31	0.13671	1192.83	0.347727	0.963636	0.318182	32.0468	440	978	222	153	424	140	15.6442	68.9189
	VBA3	YCL069W	2	7	3	2A	D	2	2.05707	4047.62	0.50454	1651.04	9.40766	922.356	641.779	0.254922	1873.25	0.175776	1040.71	0.372244	0.929961	0.319066	24.3311	771	1586	389	287	717	246	18.0958	73.7789
		YLL025W	8	12	5	8C	F	3	1.90501	2758.57	0.504318	1533.21	11.0316	575.516	567.552	0.240183	1289.63	0.154143	961.645	0.340242	0.894646	0.322971	23.2164	579	1103	292	197	518	187	17.8604	67.4658
	OST6	YML019W	10	11	2	10B	F	1	2.22222	5260.82	0.504274	1907.94	11.7594	1005.54	671.277	0.243712	2197.8	0.160903	1215.1	0.361823	0.951567	0.330484	24.7386	351	780	177	127	334	116	16.282	71.7513
	YAP7	YOL028C	12	13	4	12B	G	2	1.90871	3065.08	0.504213	1850.03	9.95535	700.634	700.982	0.242811	1451.98	0.147165	1136.82	0.320225	0.908708	0.313202	23.8956	712	1359	359	228	647	223	16.7771	63.5099
		YDR459C	4	5	2	4B	C	1	2.03494	3654.06	0.50416	1789.41	10.5551	790.252	702.316	0.256805	1721.84	0.153349	1164.49	0.384359	0.948419	0.329451	44.8442	601	1223	303	231	570	198	18.888	76.2375
		YDR444W	14	14	14	14D	G	7	2.13624	4369.89	0.504087	1701.78	11.6835	817.272	615.817	0.247023	1864.32	0.151794	1103.68	0.343324	0.915531	0.332425	18.1934	367	784	185	126	336	122	16.0714	68.1081
		YFR054C	5	9	18	5B	E	9	1.94291	3829.91	0.503937	1771.9	10.8666	833.667	612.488	0.249161	1798.48	0.196702	1080.9	0.360236	0.913386	0.318898	60.349	508	987	256	183	464	162	18.541	71.4843
	FMP33	YJL161W	7	10	14	7D	E	7	2.11825	4450.67	0.503856	1885.27	11.6975	849.704	593.178	0.242424	1945.09	0.17411	1073.41	0.336761	0.933162	0.285347	28.3549	389	824	196	131	363	111	15.8981	66.8368
	HIS3	YOR202W	3	9	1	3A	E	1	2.1717	4446.86	0.503774	1782.68	11.251	880.178	626.412	0.241697	1905.63	0.17273	1102.01	0.349057	0.935849	0.315094	21.4243	530	1151	267	185	496	167	16.073	69.2884
	LSP1	YPL004C	13	11	5	13A	F	3	1.86754	3565.1	0.503731	1789.91	10.5768	787.527	661.027	0.244736	1704.3	0.138241	1131.42	0.313433	0.884328	0.324627	27.8747	536	1001	270	168	474	174	16.7832	62.2223
		YFL035C-B	4	10	5	4C	E	3	1.92875	4117.26	0.503686	1656.18	10.9194	835.167	608.182	0.244972	1991.61	0.185333	1123.05	0.34398	0.916462	0.341523	24.2899	407	785	205	140	373	139	17.8344	68.2925
		YBL048W	1	5	9	1A	C	5	2.19315	4963.57	0.503667	1811.36	11.5744	969.635	667.73	0.248312	2164.74	0.163377	1199.26	0.378973	0.948655	0.332518	26.4197	409	897	206	155	388	136	17.2798	75.2428
		YBL100C	1	13	17	1A	G	9	2.23477	5009.1	0.503584	1876.41	11.0027	1009.75	681.887	0.232265	2119.78	0.15601	1147.91	0.322581	0.951613	0.306452	49.1833	558	1247	281	180	531	171	14.4347	64.057
		YNR061C	12	7	8	12B	D	4	1.90466	2962.84	0.503326	1788.7	10.7254	648.658	614.299	0.247817	1439.03	0.157382	1062.61	0.372506	0.911308	0.303769	22.0907	451	859	227	168	411	137	19.5577	74.0089
	HNT2	YDR305C	3	2	21	3C	A	11	1.97802	3785.27	0.503297	1731.26	11.6989	721.779	575.349	0.24649	1667.84	0.176177	1039.5	0.367033	0.879121	0.30989	30.2655	455	900	229	167	400	141	18.5556	72.9257
		YJR116W	8	3	4	8B	B	2	2.08534	4117.95	0.503282	1541.22	11.182	806.305	585.318	0.242421	1825.79	0.156947	1014.29	0.332604	0.929978	0.332604	26.5518	457	953	230	152	425	152	15.9496	66.087
	PAM1	YDR251W	3	8	4	3D	D	2	1.9154	3456.77	0.503254	1805.2	11.4528	704.626	615.399	0.256471	1623.4	0.165465	1096.39	0.362256	0.895879	0.314534	33.0151	461	883	232	167	413	145	18.9128	71.9827
		YOL036W	12	15	14	12B	H	7	2.02161	4062.44	0.502947	2190.11	10.7829	904.241	793.021	0.233874	1839.18	0.125026	1280.55	0.255403	0.911591	0.302554	25.0599	509	1029	256	130	464	154	12.6336	50.7813
	GRH1	YDR517W	4	13	16	4B	G	8	1.97191	4197.19	0.502809	1964.78	11.649	813.488	620.519	0.252549	2001.72	0.157112	1143.94	0.294944	0.921348	0.303371	25.1992	356	702	179	105	328	108	14.9573	58.6593
	HIS3	YOR202W	4	1	23	4A	A	12	2.13966	4114.75	0.502793	1710.95	10.9058	801.686	650.455	0.240583	1843.37	0.177549	1156.99	0.343575	0.969274	0.340782	31.9374	358	766	180	123	347	122	16.0574	68.3333
	BUD13	YGL174W	5	13	5	5A	G	3	2.27072	4215.38	0.502762	2826.56	15.3325	985.297	767.083	0.149922	1744.29	0.077262	1401.69	0.160221	0.947514	0.254144	33.2046	181	411	91	29	171.5	46	7.05596	31.8682
	JLP2	YMR132C	10	12	2	10D	F	1	1.99452	3076.36	0.502742	1719.71	11.0574	667.302	630.011	0.247861	1453.23	0.160961	1069.26	0.383912	0.906764	0.318099	26.5518	547	1091	275	210	496	174	19.2484	76.3636
	BPH1	YCR032W	2	13	11	2A	G	6	1.97355	3600.95	0.502646	1795.83	9.34591	877.363	677.677	0.244303	1751.05	0.163898	1095.61	0.363757	0.935185	0.313492	30.545	756	1492	380	275	707	237	18.4317	72.3684
	ERV25	YML012W	10	11	14	10B	F	7	1.99737	4505.24	0.502632	1678.51	11.2769	955.141	681.296	0.243894	2141.59	0.163883	1209.71	0.381579	0.926316	0.360526	28.4077	380	759	191	145	352	137	19.1041	75.9162
	NIS1	YNL078W	11	9	9	11A	E	5	1.86828	3045.04	0.5026	1702.22	10.2955	642.524	567.367	0.243747	1447.71	0.172256	1006.63	0.369151	0.885615	0.305026	25.1794	577	1078	290	213	511	176	19.7588	73.4483
	MAE1	YKL029C	8	11	4	8B	F	2	1.83192	3272.45	0.502547	1679.97	9.92607	732.921	602.094	0.235878	1583.2	0.176758	1055.88	0.341256	0.88455	0.322581	61.4898	589	1079	296	201	521	190	18.6283	67.9053
	ACS1	YAL054C	1	7	2	1B	D	1	2.28235	4533.28	0.502521	1908.06	10.7114	883.612	676.088	0.249747	1838.81	0.131939	1143.29	0.351261	0.936134	0.310924	17.72	595	1358	299	209	557	185	15.3903	69.8998
	YND1	YER005W	4	11	9	4A	F	5	1.81604	3875.76	0.502358	1654.61	11.2909	890.827	632.67	0.240488	2016.42	0.175568	1131.1	0.367925	0.929245	0.341981	41.8927	424	770	213	156	394	145	20.2598	73.2396
		YBL059W	1	7	13	1A	D	7	2.24424	4818.9	0.502304	1842.77	11.5587	968.05	665.904	0.244652	2058.14	0.159664	1138.59	0.354839	0.960829	0.322581	39.95	434	974	218	154	417	140	15.8111	70.6423
	DAL5	YJR152W	8	9	16	8B	E	8	1.78603	3086.19	0.502183	1810.18	11.346	584.352	552.013	0.23928	1405.04	0.155854	984.166	0.320961	0.829694	0.283843	31.7017	458	818	230	147	380	130	17.9707	63.9132
	HIS3	YOR202W	6	16	13	6C	H	7	1.49367	2837.86	0.50211	1556.07	11.3271	705.297	607.154	0.243137	1593.09	0.161485	1068.71	0.276371	0.820675	0.350211	18.9209	474	708	238	131	389	166	18.5028	55.0419
		YDL026W	2	10	16	2D	E	8	2.06639	3671.84	0.502075	1615.74	9.76464	817.47	621.426	0.245475	1649.52	0.16115	1009.41	0.38036	0.919779	0.316736	26.9629	723	1494	363	275	665	229	18.407	75.7576
	HIS3	YOR202W	9	3	1	9A	B	1	1.89918	3015.85	0.502058	1655.02	10.8205	640.7	612.106	0.231472	1415.06	0.155988	1062.86	0.333333	0.901235	0.32716	25.4165	486	923	244	162	438	159	17.5514	66.3933
	ASR1	YPR093C	14	15	4	14B	H	2	1.93496	3213.71	0.502033	1743.63	11.547	625.748	584.313	0.244677	1430.85	0.161881	1029.95	0.341463	0.855691	0.302846	20.7846	492	952	247	168	421	149	17.647	68.016
	GDH3	YAL062W	1	9	8	1B	E	4	2.27606	4665.81	0.501931	1883.94	11.0849	892.358	680.643	0.254197	1957.85	0.166191	1184.02	0.351351	0.953668	0.318533	64.5368	518	1179	260	182	494	165	15.4368	69.9999
	PAN6	YIL145C	7	11	4	7B	F	2	1.98868	3639.06	0.501887	1665.68	11.1931	767.404	608.457	0.247846	1705.97	0.162428	1070.46	0.34717	0.926415	0.326415	26.0192	530	1054	266	184	491	173	17.4573	69.1729
	DIT1	YDR403W	3	12	3	3C	F	2	1.88295	4183.19	0.501272	1784.76	12.2	855.254	605.168	0.249513	2024.32	0.187579	1119.16	0.394402	0.908397	0.320611	23.2379	393	740	197	155	357	126	20.9459	78.6802
	PLB1	YMR008C	10	13	19	10A	G	10	2.09443	4507.33	0.501211	2039.11	11.0057	917.542	646.698	0.241717	2023.5	0.164518	1176.71	0.343826	0.934625	0.309927	24.5153	413	865	207	142	386	128	16.4162	68.5991
	VMR1	YHL035C	6	9	17	6A	E	9	1.98152	3875.27	0.501155	1787.17	10.8571	776.954	607.263	0.24118	1753.88	0.1578	1070.5	0.34642	0.907621	0.309469	39.6358	433	858	217	150	393	134	17.4825	69.1243
	HIS3	YOR202W	6	1	10	6B	A	5	2.10155	4125.23	0.501104	1634.96	11.2665	775.858	603.484	0.254214	1824.1	0.185242	1072.69	0.381898	0.92053	0.331126	32.1714	453	952	227	173	417	150	18.1722	76.2113
		YJR107W	8	3	16	8B	B	8	2.03753	4002.17	0.501104	1831.04	11.4364	787.957	598.461	0.243469	1812.21	0.166891	1100.53	0.337748	0.931567	0.302428	32.6037	453	923	227	153	422	137	16.5764	67.4008
		YIL087C	7	5	14	7B	C	7	2.3055	4789.23	0.501099	1648.86	11.2325	897.64	623.051	0.243257	1977.85	0.164044	1076.72	0.393407	0.951648	0.331868	35.0428	455	1049	228	179	433	151	17.0639	78.5088
		YPL041C	13	15	5	13A	H	3	2.08994	4280.02	0.501071	2328.8	11.9403	903.115	689.16	0.236734	1896.31	0.158931	1200.2	0.278373	0.916488	0.297645	26.5518	467	976	234	130	428	139	13.3197	55.5556
	HIS3	YOR202W	8	1	18	8B	A	9	2.18259	4452.8	0.501062	1611.95	10.8785	825.814	634.869	0.24628	1875.01	0.171827	1098.71	0.380042	0.934183	0.346072	31.9531	471	1028	236	179	440	163	17.4124	75.8473
	NVJ1	YHR195W	6	4	9	6C	B	5	1.57829	2851.42	0.501044	1726.17	10.9268	734.651	632.471	0.23702	1543.75	0.17781	1102.25	0.275574	0.864301	0.319415	25.7099	479	756	240	132	414	153	17.4603	55
	REC104	YHR157W	6	14	6	6D	G	3	1.59381	3194.6	0.501031	1599.63	10.9139	796.049	633.95	0.236631	1750.32	0.177866	1094.43	0.294845	0.843299	0.340206	27.1293	485	773	243	143	409	165	18.4993	58.8477
	HIS3	YOR202W	3	1	22	3B	A	11	2.39106	5238.18	0.500931	1891.98	11.174	997.235	678.506	0.241795	2101.71	0.144768	1157.5	0.324022	0.960894	0.314711	59.8665	537	1284	269	174	516	169	13.5514	64.684
		YGL015C	5	11	14	5B	F	7	1.96475	3525.58	0.500928	1584.33	10.9874	736.553	577.083	0.245082	1600.48	0.166617	1015.42	0.365492	0.896104	0.324675	21.2132	539	1059	270	197	483	175	18.6025	72.963
	HIS3	YOR202W	4	1	9	4A	A	5	2.07002	4436.94	0.500898	1827.9	10.6405	916.54	662.231	0.244913	2030.47	0.185704	1160.69	0.369838	0.947935	0.321364	43.7607	557	1153	279	206	528	179	17.8664	73.835
		YCL023C	2	15	6	2B	H	3	2.17096	3829.83	0.500678	1787.32	9.47193	875.033	667.373	0.24379	1700.38	0.169143	1057.66	0.367707	0.945726	0.299864	45.4092	737	1600	369	271	697	221	16.9375	73.4418
	AGX1	YFL030W	4	10	15	4C	E	8	1.91176	3775.07	0.5	1702.01	10.9695	741.639	571.656	0.232997	1762.92	0.187013	1051.49	0.358289	0.893048	0.312834	30.3315	374	715	187	134	334	117	18.7413	71.6578
		YHR009C	6	11	5	6A	F	3	1.96305	3556.93	0.5	1938.91	11.3243	736.962	594.243	0.237357	1625.93	0.152138	1087.26	0.310345	0.903941	0.293103	48.8365	406	797	203	126	367	119	15.8093	62.069
	HIS3	YOR202W	10	1	18	10B	A	9	2.33259	4909.25	0.5	1840.55	11.0774	961.433	699.049	0.246297	2023.89	0.140425	1180.57	0.372768	0.979911	0.323661	47.0638	448	1045	224	167	439	145	15.9809	74.5536
	HIS3	YOR202W	14	1	8	14B	A	4	2.21806	3853.64	0.5	1657.88	12.8042	744.212	612.528	0.250831	1598.17	0.13745	1037.1	0.348018	0.92511	0.317181	28.8617	454	1007	227	158	420	144	15.6902	69.6036
	AGP3	YFL055W	4	14	17	4C	G	9	2.0614	4630.97	0.5	1659.88	10.9888	972.174	631.171	0.231939	2118.21	0.180376	1122.28	0.366228	0.927632	0.337719	29.7825	456	940	228	167	423	154	17.7659	73.2456
	RNH202	YDR279W	3	12	2	3D	F	1	2.05022	4180.76	0.5	1794.24	11.6073	845.052	596.844	0.2506	1878.93	0.158964	1072.96	0.342795	0.923581	0.305677	30.6105	458	939	229	157	423	140	16.7199	68.559
	MAM3	YOL060C	12	5	15	12A	C	8	2.23809	4151.61	0.5	1948.58	11.1717	809.049	657.854	0.267696	1816.74	0.193128	1153.28	0.357143	0.97619	0.294372	24.8596	462	1034	231	165	451	136	15.9575	71.4286
		YMR130W	10	12	4	10D	F	2	1.95816	3384.64	0.5	1743.33	10.8272	688.164	605.742	0.253916	1538.76	0.169148	1066.98	0.345188	0.901674	0.311715	26.533	478	936	239	165	431	149	17.6282	69.0376
		YER030W	4	13	7	4A	G	4	1.71484	3536.03	0.5	1607.33	10.979	660.589	525.377	0.242688	1628.64	0.166028	992.004	0.373047	0.794922	0.3125	21.7945	512	878	256	191	407	160	21.754	74.6094
	HIS3	YOR202W	4	2	24	4D	A	12	2.34556	5175.66	0.5	1825.54	10.4241	1004.59	691.137	0.245408	2138.29	0.151482	1162.67	0.339768	0.967181	0.324324	25.2982	518	1215	259	176	501	168	14.4856	67.9536
	COX7	YMR256C	11	5	22	11B	C	11	2.16856	4588.52	0.5	1791.1	11.5014	879.516	675.544	0.253336	2022.18	0.15948	1169.25	0.331439	0.933712	0.329545	22.4944	528	1145	264	175	493	174	15.2838	66.2878
		YMR252C	11	3	8	11B	B	4	2.12268	3976.79	0.5	1769.15	10.6214	803.835	619.484	0.256719	1794.09	0.152627	1065.39	0.35316	0.953532	0.302974	50.8232	538	1142	269	190	513	163	16.6375	70.632
	YBP1	YBR216C	1	14	17	1C	G	9	1.98534	3306.04	0.5	1741.15	10.708	726.424	613.627	0.26091	1522.44	0.161265	1042.52	0.392508	0.907166	0.30456	24.9399	614	1219	307	241	557	187	19.7703	78.5016
	HIS3	YOR202W	1	16	4	1D	H	2	1.90191	3418.66	0.5	1854	9.48355	799.491	698.338	0.253523	1620.42	0.156464	1108.46	0.374659	0.899183	0.30109	26.8142	734	1396	367	275	660	221	19.6991	74.9318
	HIS3	YOR202W	2	7	1	2A	D	1	2.03782	4583.66	0.499244	1931.59	9.84758	1004.88	678.651	0.259235	2133.29	0.175293	1142.34	0.335855	0.927383	0.305598	21.9545	661	1347	330	222	613	202	16.4811	67.2727
	TGL3	YMR313C	11	11	2	11B	F	1	2.05175	3263.32	0.499239	1675.78	10.2874	669.369	591.389	0.243401	1432.11	0.157241	1011.59	0.386606	0.907154	0.305936	21.587	657	1348	328	254	596	201	18.8427	77.4391
	LYS20	YDL182W	2	14	7	2C	G	4	2.30109	4238.23	0.49922	1826.63	10.5719	860.319	650.653	0.239523	1722.77	0.162842	1080.71	0.366615	0.931357	0.299532	20.7605	641	1475	320	235	597	192	15.9322	73.4376
	HUA1	YGR268C	6	15	14	6B	H	7	2.05195	3898.51	0.499072	1756.56	10.7205	824.338	622.628	0.248499	1778.94	0.172247	1087.8	0.3859	0.925788	0.32282	30.6431	539	1106	269	208	499	174	18.8065	77.3235
	NPT1	YOR209C	13	3	16	13B	B	8	2.1886	4199.07	0.499018	1687.46	10.6292	865.936	610.151	0.238168	1826.35	0.156456	1058.26	0.363458	0.952849	0.316306	61.7576	509	1114	254	185	485	161	16.6068	72.8346
	HES1	YOR237W	13	7	20	13B	D	10	2.23926	5128.85	0.498978	1641.93	11.0503	989.448	628.319	0.24894	2182.01	0.164507	1095.73	0.351738	0.957055	0.337423	61.5549	489	1095	244	172	468	165	15.7078	70.4917
	MET32	YDR253C	3	10	22	3D	E	11	1.79877	3109.48	0.498973	1727.52	11.3892	676.662	573.01	0.2503	1533.81	0.17696	1055.57	0.326489	0.874743	0.308008	72.45	487	876	243	159	426	150	18.1507	65.4322
		YGL039W	5	13	4	5B	G	2	1.89234	3591.8	0.498965	1760.26	11.7049	735.308	572.598	0.252782	1665.59	0.162662	1023.63	0.329193	0.857143	0.298137	52.4595	483	914	241	159	414	144	17.3961	65.9752
	HMS2	YJR147W	8	7	2	8B	D	1	1.8476	4120.63	0.498956	1684.37	11.0133	824.553	591.795	0.254434	1957.92	0.175874	1070.71	0.323591	0.88309	0.323591	63.2772	479	885	239	155	423	155	17.5141	64.8536
		YMR122C	10	12	16	10D	F	8	1.89805	3181.08	0.498915	1686.97	11.1936	659.84	593.243	0.244781	1468.35	0.164857	1049.29	0.362256	0.885033	0.318872	27.4955	461	875	230	167	408	147	19.0857	72.6088
	HIS3	YOR202W	4	16	17	4C	H	9	2.14123	4849.39	0.498861	1931.67	10.7741	999.336	649.87	0.232545	2119.45	0.196801	1177.6	0.348519	0.949886	0.309795	31.5436	439	940	219	153	417	136	16.2766	69.8629
	VHS2	YIL135C	7	11	16	7B	F	8	2.45368	5461.17	0.498812	1914.78	11.7386	1035.58	656.919	0.245895	2223.36	0.139907	1156.43	0.306413	0.983373	0.308789	31.496	421	1033	210	129	414	130	12.4879	61.4286
	GLO1	YML004C	10	9	8	10B	E	4	2.13802	4547.92	0.498789	1744.87	11.2857	894.093	647.387	0.242885	1983.3	0.151754	1138.58	0.363196	0.934625	0.324455	39.5095	413	883	206	150	386	134	16.9875	72.8156
	HIS3	YOR202W	1	16	10	1D	H	5	2.0557	3897.89	0.498674	1795.11	9.51488	872.881	701.434	0.252352	1767.66	0.176982	1136.24	0.356764	0.923077	0.319629	22.8473	754	1550	376	269	696	241	17.3548	71.5425
		YPL162C	13	2	17	13C	A	9	1.92296	2977.67	0.498489	1697.25	10.3162	647.328	644.515	0.244405	1381.72	0.162526	1081.89	0.351964	0.886707	0.321752	24.454	662	1273	330	233	587	213	18.3032	70.6062
		YIL089W	7	5	10	7B	C	5	2.32308	5435.29	0.498462	1813.32	12.4493	1059.84	596.531	0.258797	2353.32	0.173136	1082.72	0.344615	0.984615	0.298462	33.4813	325	755	162	112	320	97	14.8344	69.1357
	HIS3	YOR202W	14	1	23	14A	A	12	1.96178	2862.58	0.498408	1722.19	9.92119	582.625	643.944	0.235152	1278.24	0.173198	1084.94	0.355096	0.898089	0.315287	24.9199	628	1232	313	223	564	198	18.1007	71.246
		YKL177W	8	2	14	8D	A	7	2.16604	4020.62	0.498134	1734	11.1364	772.668	639.075	0.248598	1742.54	0.177093	1106.68	0.313433	0.945896	0.324627	21.3776	536	1161	267	168	507	174	14.4703	62.9214
		YNL296W	11	6	13	11C	C	7	2.41887	5027.36	0.498113	1861.11	13.8418	924.507	629.768	0.24252	1960.28	0.163231	1164.05	0.350943	0.966038	0.313208	18.4932	265	641	132	93	256	83	14.5086	70.4545
	FAR11	YNL127W	11	15	7	11A	H	4	1.96939	3423.06	0.497959	2068.56	11.8691	672.092	615.494	0.251511	1551.15	0.160471	1095.77	0.34898	0.887755	0.277551	22.7816	490	965	244	171	435	136	17.7202	70.0821
		YNR047W	12	5	8	12B	C	4	2.02664	3176.34	0.497951	1738.69	11.613	712.184	685.526	0.238541	1451.31	0.137565	1120.29	0.336066	0.922131	0.327869	64.6838	488	989	243	164	450	160	16.5824	67.4898
	HIS3	YOR202W	14	1	21	14A	A	11	1.81092	2596.75	0.497899	1778.45	10.8134	534.166	615.06	0.250414	1276.81	0.177275	1093.41	0.342437	0.880252	0.315126	64.7843	476	862	237	163	419	150	18.9095	68.7764
		YNR073C	12	9	10	12B	E	5	2.08407	4218.96	0.497788	2089.87	11.1656	862.838	683.106	0.253654	1858.41	0.159204	1188.07	0.334071	0.929204	0.287611	65.6658	452	942	225	151	420	130	16.0297	67.1111
		YKR041W	8	14	16	8D	G	8	2.1036	4248.45	0.497748	2030.82	11.9719	860.959	586.323	0.245543	1928.51	0.160657	1043.6	0.290541	0.943694	0.263514	20.9762	444	934	221	129	419	117	13.8116	58.3711
		YPL245W	13	12	3	13C	F	2	1.92037	3297.14	0.497703	1755.3	9.98976	719.325	642.915	0.244017	1517.77	0.183161	1090.03	0.356815	0.894334	0.309342	51.2738	653	1254	325	233	584	202	18.5806	71.6924
		YBR027C	1	2	6	1D	A	3	2.11364	3366.57	0.497608	1792.03	8.8981	797.073	736.707	0.239913	1510.4	0.151784	1135.58	0.360048	0.94378	0.320574	27.2029	836	1767	416	301	789	268	17.0345	72.3557
	RAD24	YER173W	4	4	9	4C	B	5	2.16587	4573.63	0.497596	1682.9	11.0671	878.734	608.011	0.236219	1965.75	0.145022	1082.24	0.324519	0.9375	0.329327	26.533	416	901	207	135	390	137	14.9833	65.2174
	HIS3	YOR202W	13	16	19	13C	H	10	1.86088	3027.46	0.497545	1914.58	9.98872	682.419	687.893	0.233163	1400.53	0.177671	1142.94	0.351882	0.860884	0.297872	25.3772	611	1137	304	215	526	182	18.9094	70.7237
	ARE1	YCR048W	2	15	17	2A	H	9	2.03731	3610.94	0.497512	1766.62	8.99428	919.494	715.09	0.241217	1704.85	0.161973	1113.56	0.363184	0.940299	0.318408	32.5576	804	1638	400	292	756	256	17.8266	73
	XPT1	YJR133W	8	7	20	8B	D	10	1.97949	3954.46	0.497436	1775.74	11.3437	756.865	607.605	0.231542	1816.51	0.170882	1116.57	0.328205	0.897436	0.317949	27.9106	390	772	194	128	350	124	16.5803	65.9793
	HIS3	YOR202W	3	3	1	3A	B	1	2.25	5025.96	0.497423	1840.29	12.152	970.154	634.715	0.247547	2163.22	0.188221	1128.76	0.368557	0.958763	0.309278	21.1187	388	873	193	143	372	120	16.3803	74.0933
		YPL207W	13	8	5	13C	D	3	1.90926	3322.86	0.497278	1773.87	10.609	684.686	653.51	0.245876	1506.16	0.153643	1108.64	0.31216	0.871143	0.315789	57.2014	551	1052	274	172	480	174	16.3498	62.7737
	DAP2	YHR028C	6	13	5	6A	G	3	1.97765	3691.12	0.497207	1643.34	10.5878	772.502	619.964	0.238714	1724.05	0.185864	1089.3	0.376164	0.92365	0.329609	23.2379	537	1062	267	202	496	177	19.0207	75.6554
	AFG1	YEL052W	4	9	23	4A	E	12	2.24432	4659.32	0.497159	1840.31	12.4432	911.654	579.007	0.253666	1991.54	0.177346	1050.67	0.346591	0.971591	0.292614	30.1828	352	790	175	122	342	103	15.443	69.7143
	HIS3	YOR202W	9	1	19	9A	A	10	1.8781	3058.42	0.497143	1657.4	10.3681	685.676	627.321	0.232877	1475.66	0.164604	1073.54	0.335238	0.904762	0.32381	22.0227	525	986	261	176	475	170	17.8499	67.4329
		YJR003C	7	4	15	7C	B	8	1.95393	3468.48	0.497121	1604.98	10.8882	726.132	587.118	0.244209	1636.12	0.178021	1036.03	0.349328	0.919386	0.326296	65.1613	521	1018	259	182	479	170	17.8782	70.2702
	CYC7	YEL039C	4	7	17	4A	D	9	1.97384	4347.42	0.496982	1787.58	10.9946	865.339	619.168	0.251561	2006.71	0.177376	1119.49	0.380282	0.903421	0.313883	29.8329	497	981	247	189	449	156	19.2661	76.5183
	COX5B	YIL111W	14	6	15	14C	C	8	1.96519	4020.46	0.496835	1634.21	12.6843	781.357	576.309	0.250784	1836.2	0.141928	1046.52	0.332278	0.889241	0.316456	37.7094	316	621	157	105	281	100	16.9082	66.8789
	OAC1	YKL120W	8	9	3	8A	E	2	2.00215	4205.73	0.496774	1800.14	11.9451	834.301	575.753	0.235998	1821.98	0.183326	1071.02	0.341935	0.886022	0.307527	26.7208	465	931	231	159	412	143	17.0784	68.8311
	SIP1	YDR422C	3	14	3	3C	G	2	1.91832	3938.25	0.496689	1559.09	12.0118	761.744	540.121	0.237387	1781.96	0.170726	978.025	0.384106	0.880795	0.320088	22.4277	453	869	225	174	399	145	20.023	77.3333
	LSM12	YHR121W	6	10	22	6D	E	11	1.33113	2471.14	0.496689	1863	10.7843	679.804	657.768	0.223961	1465.85	0.161683	1153.56	0.229581	0.792494	0.313466	27	453	603	225	104	359	142	17.2471	46.2223
	HRD3	YLR207W	9	2	16	9D	A	8	2.24122	4261.37	0.496487	1867	11.2072	808.18	610.614	0.245833	1766.14	0.14957	1095.25	0.290398	0.932084	0.302108	23.1733	427	957	212	124	398	129	12.9572	58.4906
	SPO73	YER046W	4	15	3	4A	H	2	1.86299	4084.61	0.496441	1896.34	11.0414	887.266	654.37	0.244996	1949.26	0.180036	1148.61	0.346975	0.893238	0.30605	42.8135	562	1047	279	195	502	172	18.6246	69.8925
	NAT5	YOR253W	13	9	22	13B	E	11	1.98208	3954.19	0.496416	1711.53	10.7127	821.06	594.183	0.239169	1775.16	0.17095	1065.94	0.385305	0.913978	0.31362	25.219	558	1106	277	215	510	175	19.4394	77.6174
		YFR007W	4	14	11	4C	G	6	2.06024	4014.13	0.496386	1656.34	11.1467	796.931	611.251	0.239861	1796.28	0.17674	1090.98	0.363855	0.922892	0.33012	32.1248	415	855	206	151	383	137	17.6608	73.3008
		YGR137W	5	12	11	5C	F	6	1.93976	3707.51	0.496386	1583.27	11.8248	757.722	565.706	0.246692	1710.02	0.183891	1028.78	0.356627	0.910843	0.322892	55.8659	415	805	206	148	378	134	18.3851	71.8447
	HIS3	YOR202W	5	16	14	5D	H	7	2.23818	4685.43	0.496364	1798.93	10.422	969.964	670.828	0.23195	2018.88	0.172578	1171.73	0.349091	0.967273	0.327273	25.8457	550	1231	273	192	532	180	15.5971	70.3296
	MTQ1	YNL063W	11	7	15	11A	D	8	1.84259	3105.8	0.496296	1651.27	10.4874	671.163	582.523	0.249349	1512.64	0.174536	1017.66	0.366667	0.888889	0.314815	27.5136	540	995	268	198	480	170	19.8995	73.8807
		YDL124W	2	6	5	2C	C	3	1.9771	3637.75	0.496183	1601.15	9.07549	867.551	662.067	0.248319	1695.32	0.162758	1041.17	0.388041	0.917303	0.324427	40.5339	786	1554	390	305	721	255	19.6268	78.2052
	HIS3	YOR202W	2	16	19	2C	H	10	1.97187	3032.97	0.496164	1665.55	8.77523	734.858	649.4	0.244403	1454.19	0.163092	1032.91	0.373402	0.934783	0.309463	19.6214	782	1542	388	292	731	242	18.9365	75.2578
		YML002W	10	9	12	10B	E	6	1.953	4245.34	0.496084	2361.57	10.9909	870.733	627.904	0.244781	1968.81	0.159047	1206.96	0.313316	0.911227	0.287206	52.6593	383	748	190	120	349	110	16.0428	63.1579
	HAT1	YPL001W	13	11	9	13A	F	5	1.924	3600.38	0.496	1740.52	10.8275	778.117	657.169	0.238676	1670.99	0.144579	1140.4	0.306	0.884	0.33	26.2869	500	962	248	153	442	165	15.9044	61.6935
	ELA1	YNL230C	11	12	6	11D	F	3	2.22039	5206.05	0.495868	1860.64	12.288	1015.22	604.726	0.260356	2269.71	0.145297	1066.77	0.349862	0.975207	0.289256	45.0999	363	806	180	127	354	105	15.7568	70.5555
	ELP4	YPL101W	13	8	14	13D	D	7	1.98542	3443.23	0.495833	1636.16	11.0799	695.538	600.827	0.239069	1521.54	0.158633	1068.93	0.38125	0.895833	0.327083	28.5832	480	953	238	183	430	157	19.2025	76.8908
		YNR029C	12	3	6	12B	B	3	1.9557	3405.35	0.495781	1760.78	10.5829	764.398	728.303	0.240647	1631.19	0.139365	1210.05	0.339662	0.921941	0.345992	22.7156	474	927	235	161	437	164	17.3678	68.5105
	TPK1	YJL164C	7	10	8	7D	E	4	1.96398	3415.99	0.495763	1640.45	10.7433	710.006	598.376	0.235566	1555.81	0.1609	1032.65	0.355932	0.915254	0.317797	24.3516	472	927	234	168	432	150	18.123	71.7948
	MNS1	YJR131W	8	7	22	8B	D	11	2.08257	4069.34	0.495413	1919.15	10.3518	818.203	648.781	0.240429	1791.71	0.177435	1144.96	0.368807	0.924771	0.304587	33.2114	545	1135	270	201	504	166	17.7092	74.4444
	HIS3	YOR202W	4	10	24	4D	E	12	2.3287	5114.82	0.49537	1784.21	11.4046	992.781	612.461	0.235088	2108.55	0.166187	1078.69	0.328704	0.967593	0.305556	29.2746	432	1006	214	142	418	132	14.1153	66.3552
	HIS3	YOR202W	7	1	3	7A	A	2	2.13832	3841.89	0.495327	1969.69	10.4431	796.812	629.054	0.245553	1703.69	0.168302	1092.9	0.345794	0.949533	0.295327	24.3516	535	1144	265	185	508	158	16.1713	69.8113
	LRE1	YCL051W	2	7	21	2A	D	11	2.20188	4886.17	0.495289	1845.34	9.66884	1038.26	715.665	0.245165	2095.82	0.162266	1140.9	0.368775	0.944818	0.309556	31.3528	743	1636	368	274	702	230	16.7482	74.4565
	PAA1	YDR071C	3	15	4	3B	H	2	2.16588	4521.59	0.495261	1793.98	11.0539	937.016	600.947	0.247812	2007.46	0.153952	1069.14	0.35782	0.950237	0.303318	29.7321	422	914	209	151	401	128	16.5208	72.2488
		YEL006W	4	3	15	4A	B	8	2.11472	4241.83	0.49522	1740.12	11.2339	829.761	638.937	0.24677	1851.23	0.168535	1103.32	0.376673	0.923518	0.319312	28.8444	523	1106	259	197	483	167	17.8119	76.0618
	EPT1	YHR123W	6	10	20	6D	E	10	1.34429	2552.56	0.495164	1660.67	10.6087	730.739	632.442	0.23359	1555.46	0.163547	1094.19	0.251451	0.818182	0.32882	28.931	517	695	256	130	423	170	18.7051	50.7814
	DEP1	YAL013W	1	3	8	1B	B	4	1.95888	3199.56	0.495066	1847.31	10.7475	706.08	690.35	0.243316	1481.42	0.152387	1172.84	0.319079	0.921053	0.320724	18.4932	608	1191	301	194	560	195	16.2888	64.4518
	HIS3	YOR202W	13	1	24	13B	A	12	2.48	5240.76	0.495	1870.08	11.7506	952.098	631.543	0.24895	2073.71	0.178104	1116.04	0.3175	0.9825	0.2975	22.8473	400	992	198	127	393	119	12.8024	64.1414
		YAL068C	1	11	20	1B	F	10	2.21932	4586.81	0.49497	1803.86	10.842	900.482	694.781	0.247368	1960.09	0.163799	1181.45	0.354125	0.94165	0.323944	62.8092	497	1103	246	176	468	161	15.9565	71.5447
	HIS3	YOR202W	5	16	12	5D	H	6	2.15268	4783.9	0.494966	1950.33	10.3324	998.863	654.496	0.236605	2107.12	0.169584	1132.54	0.34396	0.949664	0.295302	23.1733	596	1283	295	205	566	176	15.9782	69.4916
	TPM1	YNL079C	11	9	7	11A	E	4	2.03367	4253.1	0.494949	2268.72	12.5856	822.663	639.424	0.252347	1828.15	0.17216	1221.37	0.309764	0.902357	0.282828	47.1805	297	604	147	92	268	84	15.2318	62.585
	FRE1	YLR214W	9	2	6	9D	A	3	2.16492	3830.2	0.494764	1789.64	12.1464	746.611	626.555	0.243136	1645.68	0.158513	1095.77	0.316754	0.945026	0.308901	27.6043	382	827	189	121	361	118	14.6312	64.0212
	IDS2	YJL146W	7	8	20	7D	D	10	2.20131	4616.44	0.49453	1720.7	10.9412	907.821	618.376	0.241247	2002.39	0.166129	1082.32	0.367615	0.956236	0.317287	27.6586	457	1006	226	168	437	145	16.6998	74.3362
	RNY1	YPL123C	13	12	22	13D	F	11	2.05292	3718.39	0.494526	1634.83	11.3002	746.834	611.763	0.256503	1635.79	0.154783	1042.13	0.357664	0.906934	0.322993	38.7685	548	1125	271	196	497	177	17.4222	72.3246
	PRS4	YBL068W	1	9	17	1A	E	9	2.04176	4143.01	0.494505	1771.7	11.6789	805.156	605.699	0.244389	1814.41	0.164775	1079.78	0.36044	0.887912	0.307692	21.2368	455	929	225	164	404	140	17.6534	72.8891
	FMP49	YER038W-A	4	15	17	4A	H	9	2.01873	4515.81	0.494382	1785.38	10.9151	906.383	660.02	0.243556	1996.55	0.17437	1129.83	0.368914	0.902622	0.316479	29.7658	534	1078	264	197	482	169	18.2746	74.6212
		YPR172W	14	11	23	14A	F	12	1.79087	2516.84	0.494297	1568.03	10.8227	520.105	556.436	0.244864	1217.14	0.175046	992.21	0.319392	0.855513	0.309886	54.1479	526	942	260	168	450	163	17.8344	64.6154
	KTR5	YNL029C	11	3	13	11A	B	7	1.95417	3141.16	0.494272	1730	10.2839	671.51	635.741	0.250328	1477.44	0.169025	1078.42	0.358429	0.914894	0.312602	28.7054	611	1194	302	219	559	191	18.3417	72.5165
	HIS3	YOR202W	11	1	7	11A	A	4	2.05448	3983.5	0.494163	1683.02	10.7987	796.686	612.693	0.245938	1771.99	0.174619	1062.93	0.361868	0.929961	0.317121	44.5982	514	1056	254	186	478	163	17.6136	73.2285
	HIS3	YOR202W	10	16	12	10D	H	6	1.84375	3052.04	0.494141	1606.94	10.5577	652.623	608.123	0.245343	1437.38	0.173487	1047.1	0.349609	0.867188	0.322266	86.296	512	944	253	179	444	165	18.9618	70.7509
	NUM1	YDR150W	3	13	19	3A	G	10	1.99412	4450.77	0.494118	1736.53	12.0181	910.31	632.114	0.228308	2113.81	0.198981	1154.51	0.326471	0.938235	0.329412	28.9828	340	678	168	111	319	112	16.3717	66.0715
	AST2	YER101C	4	10	12	4D	E	6	2.04773	4677.81	0.494033	1719.88	10.944	956.702	620.634	0.237483	2142.49	0.146068	1059.71	0.326969	0.933174	0.307876	28.5307	419	858	207	137	391	129	15.9674	66.1836
	ELO1	YJL196C	7	14	10	7D	G	5	2.02773	3795.94	0.493934	1653.08	11.0505	773.589	587.595	0.246158	1667.69	0.151529	1010.57	0.35182	0.904679	0.305026	25.219	577	1170	285	203	522	176	17.3504	71.2281
	MXR1	YER042W	4	15	9	4A	H	5	1.89203	4110.3	0.493805	1739.46	10.8021	933.445	684.914	0.241358	2011.92	0.169038	1185.57	0.350442	0.922124	0.339823	22.5832	565	1069	279	198	521	192	18.522	70.9677
	VPS74	YDR372C	3	8	3	3C	D	2	2.12407	4790.18	0.493797	1645.49	12.294	897.514	618.574	0.251816	2071.21	0.177807	1114.7	0.382134	0.923077	0.33995	21.9773	403	856	199	154	372	137	17.9907	77.3869
		YCR023C	2	11	5	2A	F	3	1.99721	3882.98	0.493724	1785.93	9.7372	913.105	689.821	0.244688	1798.65	0.159905	1089.52	0.361227	0.92887	0.306834	54.3231	717	1432	354	259	666	220	18.0866	73.1638
	HIS3	YOR202W	10	1	4	10B	A	2	2.39043	4898.46	0.493703	1795.25	11.492	884.656	649.675	0.256156	2000.7	0.174535	1129.59	0.400504	0.969773	0.314861	22.2261	397	949	196	159	385	125	16.7545	81.1225
	PSO2	YMR137C	10	14	14	10D	G	7	1.98734	3422.87	0.493671	1614.34	10.9811	723.254	611.961	0.246552	1593.75	0.15067	1036.78	0.371308	0.915612	0.320675	31.1448	474	942	234	176	434	152	18.6836	75.2137
	HXT8	YJL214W	7	2	5	7C	A	3	2.44473	5409.82	0.493573	1663.98	12.1456	996.539	586.519	0.267455	2198.38	0.172393	1053.49	0.380463	0.992288	0.318766	31.7648	389	951	192	148	386	124	15.5626	77.0834
		YPR064W	14	13	18	14B	G	9	1.90777	3069.8	0.493528	1594.62	10.8495	651.393	574.999	0.245627	1375.8	0.1585	961.004	0.351133	0.865696	0.304207	21.8632	618	1179	305	217	535	188	18.4054	71.1475
	HIS3	YOR202W	13	16	10	13D	H	5	2.29504	5021.57	0.493473	2067.55	11.9783	970.469	623.83	0.254459	2111.81	0.166261	1127.94	0.315927	0.971279	0.276762	57.6802	383	879	189	121	372	106	13.7656	64.0211
		YPL199C	13	8	19	13C	D	10	2.2364	4336.6	0.493433	1785.97	11.586	788.396	624.261	0.243358	1724.9	0.168719	1114.84	0.375235	0.91182	0.317073	22.6053	533	1192	263	200	486	169	16.7785	76.0458
	HIS3	YOR202W	4	16	18	4D	H	9	1.99119	4350.7	0.493392	1731.98	11.0436	881.25	613.778	0.234636	1999.02	0.163788	1082.99	0.35022	0.929515	0.312775	27.258	454	904	224	159	422	142	17.5885	70.9821
	ADE8	YDR408C	3	14	21	3C	G	11	1.56195	2828.53	0.493363	1808.28	13.0999	584.931	525.074	0.236195	1484.03	0.201739	1047.16	0.362832	0.809735	0.303097	31.8874	226	353	111.5	82	183	68.5	23.2295	73.5426
		YJL119C	14	15	15	14A	H	8	1.87585	2623.1	0.493197	1689.86	10.735	551.77	558.554	0.240409	1225.47	0.163356	965.978	0.346939	0.869048	0.290816	65.4294	588	1103	290	204	511	171	18.495	70.3449
		YCR050C	2	15	13	2A	H	7	2.14372	4489.81	0.493192	1942.4	10.3985	1018.25	715.757	0.23916	1976.64	0.153693	1160.21	0.329803	0.931921	0.301059	53.9537	661	1417	326	218	616	199	15.3846	66.8711
		YDR112W	3	7	7	3A	D	4	2.06012	4156.88	0.492986	1640.47	11.5909	795.084	570.385	0.247237	1837.81	0.178144	1039.19	0.360721	0.911824	0.314629	21.095	499	1028	246	180	455	157	17.5097	73.1706
	SEC22	YLR268W	9	10	16	9D	E	8	2.18234	5038.22	0.492877	1651.74	11.9772	845.175	538.309	0.258819	2157.46	0.16368	1011.58	0.344729	0.923077	0.31339	25.1992	351	766	173	121	324	110	15.7963	69.9422
	HIS3	YOR202W	1	3	24	1B	B	12	2.32246	4060.38	0.492754	1791.57	10.6327	776.974	651.54	0.246308	1643.82	0.172474	1098.25	0.347826	0.945652	0.304348	21.1896	552	1282	272	192	522	168	14.9766	70.5882
		YGR287C	6	3	17	6A	B	9	1.92118	3393.54	0.492611	1606.2	10.922	701.563	580.909	0.239745	1588.03	0.155012	1031.47	0.330049	0.91133	0.32266	27.1293	406	780	200	134	370	131	17.1795	66.9999
	PTH2	YBL057C	1	7	15	1A	D	8	2.24204	4726.27	0.492569	1782.22	11.5462	935.45	668.674	0.248654	2012.07	0.139374	1155.18	0.324841	0.949045	0.322718	22.7156	471	1056	232	153	447	152	14.4886	65.9483
	ATG17	YLR423C	10	3	10	10B	B	5	2.16169	4560.93	0.492537	1735.05	11.2849	925.477	661.994	0.2557	2062.72	0.184834	1178.35	0.360697	0.977612	0.335821	51.1957	402	869	198	145	393	135	16.6859	73.2325
		YEL010W	4	3	9	4A	B	5	1.84808	3971.89	0.492487	1743.29	10.2078	885.528	667.856	0.242396	1969.48	0.1653	1144.63	0.340568	0.914858	0.327212	24.1247	599	1107	295	204	548	196	18.4282	69.1527
	PDA1	YER178W	4	6	21	4C	C	11	1.71692	3240.53	0.492308	1673.66	11.3002	748.368	569.305	0.253429	1693.47	0.204948	1078.48	0.341538	0.901538	0.316923	31.5911	325	558	160	111	293	103	19.8924	69.3749
	LSC2	YGR244C	6	13	14	6B	G	7	1.95946	3853.29	0.492278	1678.75	10.7561	792.171	607.056	0.256578	1807.73	0.189013	1091.49	0.349421	0.909266	0.326255	31.1929	518	1015	255	181	471	169	17.8325	70.9804
		YDR051C	3	13	6	3B	G	3	2.04864	4487.51	0.492218	1800	11.0114	991.849	653.572	0.230643	2084.74	0.148072	1128.2	0.344358	0.931907	0.31323	33.0606	514	1053	253	177	479	161	16.8091	69.9605
	FMP41	YNL168C	11	6	22	11D	C	11	2.14844	4292.99	0.492188	1968.68	11.756	805.327	610.637	0.250198	1899.83	0.140752	1109.49	0.34375	0.957031	0.277344	28.2666	256	550	126	88	245	71	16	69.8412
	SEY1	YOR165W	12	10	3	12C	E	2	2.13439	4022.4	0.492095	1659.59	10.7101	776.335	582.968	0.255588	1770.4	0.165863	1018.48	0.343874	0.94664	0.304348	21.2838	506	1080	249	174	479	154	16.1111	69.8796
		YFL054C	4	14	19	4C	G	10	2.05669	4100.59	0.492063	1792.49	10.9989	872.407	643.995	0.237762	1918.93	0.177966	1139.33	0.349206	0.945578	0.31746	60.0417	441	907	217	154	417	140	16.979	70.9677
	HYR1	YIR037W	7	7	17	7A	D	9	2.1344	3888.96	0.492027	1532.06	11.3202	766.911	546.782	0.243159	1669.3	0.16911	978.23	0.396355	0.924829	0.321185	27.8747	439	937	216	174	406	141	18.5699	80.5555
	TSL1	YML100W	10	7	11	10A	D	6	2.00911	3905.1	0.492027	1613.15	10.7768	830.966	559.731	0.235068	1771.54	0.163699	1009.72	0.375854	0.915718	0.314351	23.2164	439	882	216	165	402	138	18.7075	76.3889
		YKL071W	8	3	7	8A	B	4	2.15261	4132.98	0.491968	1682.09	11.7139	746.537	600.67	0.253414	1734.89	0.174315	1057.59	0.341365	0.923695	0.315261	24.8797	498	1072	245	170	460	157	15.8582	69.3876
	QCR2	YPR191W	14	11	7	14A	F	4	1.87952	3296.85	0.491968	1715.88	12.1694	607.655	633.948	0.258013	1510.33	0.16125	1111.11	0.35743	0.855422	0.323293	67.8012	498	936	245	178	426	161	19.0171	72.6531
		YKL031W	8	13	22	8B	G	11	1.96064	4186.67	0.49195	1809.9	10.802	911.225	676.955	0.241082	2013	0.16983	1159.74	0.347048	0.946333	0.318426	29.9333	559	1096	275	194	529	178	17.7007	70.5454
	SFB2	YNL049C	11	5	9	11A	C	5	2.13349	4253.2	0.491803	1695.98	11.779	831.905	557.586	0.261528	1868.65	0.168777	1011.14	0.325527	0.93911	0.297424	34.641	427	911	210	139	401	127	15.258	66.1905
	ECM19	YLR390W	9	12	19	9C	F	10	1.60941	2824.18	0.491765	1641.76	10.8535	634.625	589.691	0.245268	1473.2	0.177996	1064.78	0.348235	0.842353	0.324706	28.5482	425	684	209	148	358	138	21.6374	70.8133
	FLO10	YKR102W	8	8	5	8C	D	3	1.8854	2858.48	0.491682	1574.97	11.2684	570.662	534.508	0.247571	1325.63	0.165896	953.384	0.306839	0.866913	0.301294	38.8973	541	1020	266	166	469	163	16.2745	62.406
	ISU2	YOR226C	13	5	16	13B	C	8	2.35322	5529.54	0.491647	1697.92	11.2857	1026.93	644.676	0.242341	2255.32	0.156923	1127.03	0.348449	0.9642	0.331742	59.7746	419	986	206	146	404	139	14.8073	70.8738
	ATG20	YDL113C	2	6	21	2C	C	11	1.83399	3364.62	0.491503	1551.42	8.83852	822.3	650.469	0.252851	1700.15	0.181965	1044.8	0.379085	0.917647	0.334641	54.3691	765	1403	376	290	702	256	20.67	77.1277
	MVP1	YMR004W	10	11	3	10A	F	2	1.91892	3458.44	0.4914	1809.26	11.1586	744.485	593.319	0.228106	1595.22	0.162516	1073.87	0.339066	0.889435	0.29484	25.8263	407	781	200	138	362	120	17.6696	69
		YJR079W	7	12	13	7C	F	7	2.19386	4463.91	0.491363	1925.18	11.2631	841.266	611.582	0.251228	1846.25	0.151001	1084.64	0.366603	0.917466	0.287908	68.1469	521	1143	256	191	478	150	16.7104	74.6094
	NAS6	YGR232W	6	11	16	6B	F	8	2.11852	5000.26	0.491358	1772.27	12.0118	910.879	592.049	0.262746	2228.66	0.182614	1129.4	0.362963	0.933333	0.318519	30.1993	405	858	199	147	378	129	17.1329	73.8694
		YOR268C	13	9	8	13B	E	4	2.03381	3765.19	0.491103	1728.87	10.1521	779.899	628.061	0.243691	1713.61	0.18558	1103.99	0.364769	0.919929	0.314947	23.0651	562	1143	276	205	517	177	17.9353	74.2755
		YJL163C	7	10	10	7D	E	5	2.0583	3915.38	0.491031	1773.59	10.9484	754.611	605.586	0.237307	1744.68	0.164425	1089.32	0.331839	0.921525	0.311659	23.8328	446	918	219	148	411	139	16.122	67.5801
		YHR112C	6	8	12	6D	D	6	1.4326	2711.94	0.490946	1517.26	10.7971	747.832	603.34	0.220876	1564.46	0.168971	1043.05	0.291751	0.820926	0.338028	26.1151	497	712	244	145	408	168	20.3652	59.4263
	HIS3	YOR202W	7	7	1	7A	D	1	2.05433	3991.9	0.490946	1777.91	10.83	822.629	613.48	0.240888	1772.14	0.167086	1054.53	0.350101	0.911469	0.295775	26	497	1021	244	174	453	147	17.0421	71.3115
	NFU1	YKL040C	8	13	8	8B	G	4	2.02174	4232.97	0.490942	1604.98	10.5732	849.249	644.621	0.242058	1910.02	0.179263	1102.62	0.351449	0.923913	0.34058	29.9666	552	1116	271	194	510	188	17.3835	71.5867
	MFA1	YDR461W	14	14	23	14C	G	12	1.93333	3582.35	0.490909	1908.71	10.2879	815.104	662.465	0.243017	1701.47	0.155956	1122.41	0.351515	0.911111	0.292929	39.2428	495	957	243	174	451	145	18.1818	71.6049
	RGT1	YKL038W	8	13	12	8B	G	6	2.02511	4170.16	0.490868	1726.93	11.137	859.937	626.769	0.242942	1926.19	0.157249	1089.55	0.3379	0.929224	0.310502	34.9571	438	887	215	148	407	136	16.6855	68.8372
		YPR071W	14	13	6	14B	G	3	1.8802	2857.91	0.490849	1594.42	10.6237	620.972	583.894	0.242253	1354.35	0.169406	1007.23	0.36772	0.888519	0.311148	43.5775	601	1130	295	221	534	187	19.5575	74.9151
	DSE3	YOR264W	13	9	16	13B	E	8	2.15275	4742.8	0.490835	1814.53	10.7529	957.981	621.811	0.246146	2116.57	0.146448	1079.22	0.299389	0.96334	0.295316	23.7065	491	1057	241	147	473	145	13.9073	60.9959
	SFA1	YDL168W	2	12	13	2C	F	7	2.04749	3638.88	0.490765	1615.7	8.90816	805.657	641.492	0.255997	1663.22	0.180902	1045.82	0.386544	0.931398	0.32058	55.3444	758	1552	372	293	706	243	18.8789	78.7636
	YHB1	YGR234W	6	11	10	6B	F	5	2.09603	4859.81	0.490605	1714.61	10.8873	995.501	647.355	0.247218	2211.06	0.173242	1151.44	0.363257	0.956159	0.336117	32.4808	479	1004	235	174	458	161	17.3307	74.0427
	AQY2	YLL052C	9	3	12	9B	B	6	1.79468	2813.2	0.490494	1637.35	10.5701	589.281	574.282	0.243361	1340.54	0.180859	1024.31	0.346008	0.857414	0.315589	21.9089	526	944	258	182	451	166	19.2797	70.5428
	BSC6	YOL137W	12	15	15	12A	H	8	1.86429	3052.94	0.490476	1983.08	11.0331	641.247	687.115	0.242545	1423.64	0.151589	1163.17	0.302381	0.885714	0.297619	22.6936	420	783	206	127	372	125	16.2197	61.6505
		YBL028C	1	3	9	1A	B	5	2.24086	4487.91	0.490323	2073.47	11.1993	891.555	676.157	0.237808	1900.04	0.158988	1161.68	0.316129	0.956989	0.294624	38.2099	465	1042	228	147	445	137	14.1075	64.4736
	HIS3	YOR202W	14	1	3	14A	A	2	2.25161	3876.62	0.490323	2035.73	12.0204	698.013	617.374	0.249789	1544.05	0.167485	1074.1	0.309677	0.911828	0.262366	62.6019	465	1047	228	144	424	122	13.7536	63.1578
	HIS3	YOR202W	7	16	17	7C	H	9	2.06836	4750.69	0.490234	1866.39	11.2351	940.556	627.281	0.24879	2104.89	0.149324	1122.79	0.328125	0.910156	0.296875	71.7635	512	1059	251	168	466	152	15.864	66.9323
		YDR219C	3	6	18	3D	C	9	1.9901	3914.99	0.490099	1931.17	12.2793	763.771	572.241	0.239982	1722.61	0.153285	1096.82	0.334158	0.918317	0.284653	29.6985	404	804	198	135	371	115	16.791	68.1817
	IOC3	YFR013W	5	3	20	5B	B	10	1.96601	3658.41	0.490085	1801.77	11.6556	716.244	596.755	0.24608	1616.25	0.188679	1088.45	0.322946	0.886686	0.300283	23.5797	353	694	173	114	313	106	16.4265	65.8959
	MNL1	YHR204W	6	6	19	6C	C	10	1.43548	2751.37	0.489919	1823.19	11.1954	758.024	595.022	0.238995	1594.78	0.170555	1056.49	0.280242	0.830645	0.288306	20.4206	496	712	243	139	412	143	19.5225	57.2017
	FPR2	YDR519W	4	13	14	4B	G	7	2.16326	4340.48	0.489796	1703.67	11.1734	874.738	591.889	0.247313	1913.35	0.148874	1043.55	0.35102	0.957143	0.302041	25.9422	490	1060	240	172	469	148	16.2264	71.6666
	MIG2	YGL209W	5	2	14	5D	A	7	2.12843	4008.58	0.489726	1792.39	10.0669	841.607	640.942	0.235748	1768.07	0.161654	1091.25	0.333904	0.934932	0.306507	26.8887	584	1243	286	195	546	179	15.6878	68.1818
		YDR090C	3	3	3	3A	B	2	2.12195	4226.44	0.489681	1835.3	11.2351	850.929	638.547	0.237639	1852.74	0.156092	1123.07	0.32833	0.93621	0.318949	23.0434	533	1131	261	175	499	170	15.473	67.0498
	CAF20	YOR276W	13	11	16	13B	F	8	2.14463	4518.36	0.489669	1773.98	11.3855	963.634	676.262	0.238712	2002.59	0.182401	1158.15	0.342975	0.938017	0.318182	58.6174	484	1038	237	166	454	154	15.9923	70.0422
	SAP1	YER047C	4	2	20	4D	A	10	2.25057	5021.74	0.489655	1864.21	11.588	968.894	638.818	0.250934	2129.32	0.155427	1133.97	0.344828	0.958621	0.301149	26	435	979	213	150	417	131	15.3218	70.4226
		YDR221W	3	6	14	3D	C	7	1.90531	3416.79	0.489607	1701.68	11.5379	704.248	594.19	0.256001	1595.41	0.145025	1056.31	0.367206	0.886836	0.311778	31.0805	433	825	212	159	384	135	19.2727	75.0002
	RSF1	YMR030W	10	15	5	10A	H	3	2.1224	4709.83	0.489607	1724.88	11.3251	947.172	665.341	0.240931	2132.55	0.181579	1180.34	0.374134	0.949192	0.337182	22.2261	433	919	212	162	411	146	17.6279	76.4152
	TAT2	YOL020W	12	13	12	12B	G	6	1.75174	3172.58	0.489559	1732.7	11.0244	747.806	727.03	0.248944	1681.84	0.151138	1246.16	0.294664	0.911833	0.354988	22.0227	431	755	211	127	393	153	16.8212	60.1897
	BUD14	YAR014C	1	11	12	1B	F	6	2.04202	4018.4	0.489496	1956.2	11.3095	788.442	656.787	0.241421	1754.95	0.157611	1166.76	0.329832	0.894958	0.296218	19.8997	476	972	233	157	426	141	16.1523	67.382
	HIS3	YOR202W	4	16	24	4D	H	12	2.15163	4953.21	0.489443	1704.93	10.7516	993.667	660.107	0.241708	2132.83	0.173086	1142.35	0.389635	0.934741	0.330134	24.1039	521	1121	255	203	487	172	18.1088	79.6078
		YLR352W	9	6	13	9C	C	7	1.59529	3030.5	0.489412	1691.59	10.7696	711.657	591.494	0.243652	1616.73	0.159366	1057.49	0.312941	0.837647	0.310588	38.2099	425	678	208	133	356	132	19.6165	63.9422
	HIS3	YOR202W	4	1	7	4A	A	4	2.13604	4522.35	0.489399	1783.69	10.9358	949.614	695.797	0.246898	2008.97	0.15686	1164.16	0.34629	0.946996	0.321555	42.8952	566	1209	277	196	536	182	16.2118	70.7582
		YAL043C-A	1	7	12	1B	D	6	2.2039	4440.91	0.489362	1884.13	10.7949	913.015	699.202	0.244397	1877.68	0.151604	1169.15	0.315603	0.946809	0.306738	22.8692	564	1243	276	178	534	173	14.3202	64.4927
	SRY1	YKL218C	8	6	2	8D	C	1	2.11293	3304.72	0.489362	1637.32	10.4237	685.837	595.693	0.238821	1466.16	0.180175	1042.61	0.312602	0.947627	0.314239	52.8867	611	1291	299	191	579	192	14.7947	63.8795
	CTS2	YDR371W	3	8	5	3C	D	3	1.81452	3800.41	0.489247	1586.25	12.0911	757.292	571.861	0.248631	1823.69	0.171289	1088.14	0.373656	0.889785	0.346774	21.1896	372	675	182	139	331	129	20.5926	76.3737
	IOC2	YLR095C	9	3	9	9A	B	5	1.8753	3277.13	0.489209	1808.66	11.4686	729.686	659.762	0.235143	1594.26	0.166954	1142.91	0.35012	0.908873	0.311751	25.7099	417	782	204	146	379	130	18.6701	71.5686
	FUN34	YNR002C	11	12	5	11C	F	3	1.94907	3484.04	0.489198	1687.3	9.93322	751.22	647.843	0.242799	1614.82	0.179679	1098.18	0.356481	0.899691	0.325617	33.0757	648	1263	317	231	583	211	18.2898	72.8705
	ZRT1	YGL255W	5	8	6	5D	D	3	1.87776	3657.16	0.488964	1768.51	9.90577	828.029	610.477	0.247464	1800.44	0.19054	1054.21	0.356537	0.920204	0.297114	21.8174	589	1106	288	210	542	175	18.9874	72.9168
	HIS3	YOR202W	8	7	24	8B	D	12	2.07692	4174.6	0.488889	1796.65	10.7987	824.6	624.175	0.239444	1839.15	0.183266	1104.22	0.34188	0.917949	0.304274	29.7489	585	1215	286	200	537	178	16.4609	69.93
		YCL042W	2	5	15	2A	C	8	2.03801	3795.71	0.48886	1709.5	9.64884	830.076	658.505	0.247385	1719.58	0.161881	1081.99	0.353866	0.916121	0.317169	35.3553	763	1555	373	270	699	242	17.3633	72.386
	HIS3	YOR202W	6	1	13	6A	A	7	2.07623	3741.95	0.488789	1694.49	11.0056	725.414	591.965	0.251169	1657.87	0.175266	1072.75	0.347534	0.923767	0.316143	44.9555	446	926	218	155	412	141	16.7387	71.101
	HOM6	YJR139C	8	7	12	8B	D	6	2.0543	4290.18	0.488688	1654.45	11.2544	842.203	613.624	0.241781	1886.65	0.152335	1080.71	0.346154	0.91629	0.325792	36	442	908	216	153	405	144	16.8502	70.8333
	GLG1	YKR058W	8	2	5	8C	A	3	2.02303	2931	0.488487	1720.4	10.9886	620.736	573.177	0.239557	1366.87	0.18501	976.663	0.276316	0.924342	0.28125	23.388	608	1230	297	168	562	171	13.6585	56.5657
	ASG7	YJL170C	7	12	22	7D	F	11	2.1153	3570.97	0.48847	1908.69	11.4051	736.172	628.707	0.236937	1581.95	0.165991	1121.9	0.33543	0.922432	0.295597	27.2213	477	1009	233	160	440	141	15.8573	68.6695
	YCK3	YER123W	4	12	4	4D	F	2	2.28571	5262.33	0.488312	2167.4	12.2913	1028.6	656.204	0.231763	2154.54	0.18189	1211.42	0.361039	0.948052	0.275325	26.8142	385	880	188	139	365	106	15.7955	73.9361
	FMP35	YIL157C	7	13	8	7B	G	4	2.18701	5007.88	0.488312	1713.72	11.897	968.098	631.737	0.249221	2205.39	0.165983	1113.49	0.316883	0.958442	0.319481	52.6688	385	842	188	122	369	123	14.4893	64.8936
	TOS4	YLR183C	9	13	3	9A	G	2	1.78891	3141.32	0.488273	1684.5	11.0677	673.365	583.041	0.24111	1551.33	0.170741	1049.43	0.317697	0.884861	0.309168	24.7992	469	839	229	149	415	145	17.7592	65.0654
	HXT12	YIL170W	7	15	8	7B	H	4	2.2881	4824.31	0.488095	1805.45	11.5912	917.654	631.207	0.239074	2022.78	0.167673	1092.92	0.342857	0.961905	0.297619	50.9706	420	961	205	144	404	125	14.9844	70.2439
		YMR110C	10	10	12	10D	E	6	1.87636	3211.49	0.488069	1690.52	10.757	664.511	568.321	0.25535	1555.37	0.16932	1037.77	0.368764	0.885033	0.305857	42.0119	461	865	225	170	408	141	19.6532	75.5557
		YLR287C	9	12	12	9D	F	6	1.94821	3568.19	0.488048	1576.43	10.8079	741.996	589.248	0.256005	1661.88	0.162969	1022.89	0.356574	0.910359	0.322709	47.676	502	978	245	179	457	162	18.3027	73.0613
	CRF1	YDR223W	3	6	10	3D	C	5	2.11111	4301.27	0.488017	1552.56	12.0466	821.382	584.836	0.262706	1905.22	0.168795	1051.79	0.35512	0.932462	0.333333	31.5595	459	969	224	163	428	153	16.8215	72.768
	HIS3	YOR202W	8	1	14	8B	A	7	2.32244	4703.01	0.488017	1792.44	11.7501	862.81	604.218	0.253116	1953.27	0.201242	1107.27	0.374728	0.962963	0.300654	35.4824	459	1066	224	172	442	138	16.1351	76.7858
	DAL80	YKR034W	8	12	6	8D	F	3	1.95783	3277.89	0.487952	1683.47	11.031	640.193	557.95	0.259196	1537.92	0.166001	1007.52	0.329317	0.911647	0.299197	28.775	498	975	243	164	454	149	16.8205	67.4896
	HOM2	YDR158W	3	13	3	3A	G	2	2.28485	5862.89	0.487879	1908.77	12.6612	1060.45	665.518	0.258533	2431.38	0.188136	1189.57	0.348485	0.948485	0.30303	22.4722	330	754	161	115	313	100	15.252	71.4286
		YLR280C	9	10	4	9D	E	2	2.23058	4540.22	0.487864	1748.89	12.0454	818.207	622.213	0.252806	1913.2	0.149189	1107.98	0.330097	0.941748	0.313107	27.6225	412	919	201	136	388	129	14.7987	67.6617
	HIS3	YOR202W	5	16	17	5C	H	9	1.88742	3926.2	0.487859	1734.48	10.8447	843.124	628.264	0.253781	1896.67	0.188954	1129.13	0.337748	0.90287	0.322296	22.4499	453	855	221	153	409	146	17.8947	69.2307
	HIS3	YOR202W	8	16	5	8C	H	3	2.11445	2932.35	0.487805	1662.65	11.0222	577.09	615.494	0.242986	1286.92	0.180554	1050.72	0.287054	0.923077	0.311445	34.7563	533	1127	260	153	492	166	13.5758	58.8461
	NDT80	YHR124W	6	10	18	6D	E	9	1.47951	2950.68	0.487705	1629.58	10.9337	755.248	597.478	0.239931	1653.54	0.174588	1071.14	0.290984	0.813525	0.32377	26.6458	488	722	238	142	397	158	19.6676	59.6639
		YGR107W	5	8	9	5C	D	5	2.11111	3705.63	0.487654	1627.43	11.8723	698.141	544.846	0.241775	1550.32	0.165924	970.788	0.374486	0.899177	0.300412	23.1948	486	1026	237	182	437	146	17.7388	76.7934
	ADH1	YOL086C	14	14	21	14C	G	11	1.87535	3691.88	0.487535	1699.55	11.6599	755.263	591.558	0.249302	1777.09	0.154932	1075.3	0.33241	0.880886	0.313019	39.6358	361	677	176	120	318	113	17.7253	68.1818
	HIS3	YOR202W	4	1	21	4A	A	11	1.95179	4067	0.4875	1723.77	10.4041	865.905	674.396	0.24833	1936.57	0.174652	1164	0.358929	0.9375	0.330357	31.0322	560	1093	273	201	525	185	18.3898	73.6265
		YBR261C	2	7	14	2B	D	7	1.97022	3467.33	0.487461	1578.75	9.82472	793.499	631.52	0.262691	1712.52	0.16793	1059.03	0.366771	0.945141	0.330721	22.7596	638	1257	311	234	603	211	18.6157	75.2411
	YPS5	YGL259W	5	10	20	5D	E	10	2.18759	4474.22	0.487445	1788.63	10.619	936.408	599.008	0.238263	1974.12	0.169416	1042.78	0.317578	0.945347	0.289513	30.3974	677	1481	330	215	640	196	14.5172	65.1516
		YGR054W	5	4	19	5C	B	10	1.95971	3881.67	0.487179	1703.49	12.7896	756.878	537.744	0.228975	1792.69	0.204633	1020.39	0.315018	0.915751	0.300366	56.6304	273	535	133	86	250	82	16.0747	64.6617
	MGT1	YDL200C	3	5	22	3B	C	11	2.07692	4537.09	0.487179	1772.81	10.9488	964.407	672.654	0.236808	2078.6	0.16747	1158.27	0.374753	0.936884	0.321499	32.8634	507	1053	247	190	475	163	18.0437	76.9231
	HIS3	YOR202W	11	10	1	11C	E	1	2.38841	5187.93	0.487124	1799.2	11.6747	964.941	591.864	0.264366	2113.75	0.169616	1062.04	0.341202	0.974249	0.2897	27.2947	466	1113	227	159	454	135	14.2857	70.0442
		YNL095C	11	11	3	11A	F	2	1.92565	3010.57	0.487102	1639.65	10.4718	645.378	577.38	0.251325	1388.64	0.162395	998.704	0.370258	0.887709	0.301973	25.4165	659	1269	321	244	585	199	19.2277	76.0124
	YNK1	YKL067W	8	3	15	8A	B	8	2.01193	3832.27	0.487078	1731.23	11.2049	758.263	570.707	0.251382	1737.31	0.174871	1045.74	0.351889	0.918489	0.300199	26.6646	503	1012	245	177	462	151	17.4901	72.2449
		YPL158C	14	14	15	14C	G	8	2.11184	4778.76	0.486842	2036.29	13.1384	878.702	599.177	0.231807	1984.19	0.120769	1092.45	0.220395	0.901316	0.269737	18.1384	304	642	148	67	274	82	10.4362	45.2703
	HIS3	YOR202W	14	1	24	14B	A	12	1.98986	3113.89	0.486815	1857.39	10.6566	644.559	643.864	0.236	1387.04	0.14941	1101.69	0.336714	0.892495	0.294118	22.0227	493	981	240	166	440	145	16.9215	69.1667
	HIS3	YOR202W	13	16	21	13C	H	11	1.93529	3283.68	0.486765	1727.94	9.51776	732.494	699.38	0.233049	1495.82	0.154639	1125.19	0.330882	0.882353	0.320588	67.3201	680	1316	331	225	600	218	17.0972	67.9757
	HIS3	YOR202W	9	1	17	9A	A	9	1.77189	2921.72	0.486762	1679.41	10.3138	637.463	591.71	0.242481	1455.78	0.152311	1043.06	0.309572	0.873727	0.309572	20.9523	491	870	239	152	429	152	17.4712	63.5982
	AAC3	YBR085W	14	10	14	14D	E	7	1.98655	4153.23	0.486547	2345.16	11.3557	875.1	614.4	0.239154	1881.4	0.173799	1132.17	0.300448	0.923767	0.273543	36.0278	446	886	217	134	412	122	15.1241	61.7511
		YHR138C	6	12	12	6D	F	6	1.681	3591.01	0.486425	1632.86	11.2654	882.19	621.556	0.231684	1898.28	0.162483	1092.02	0.257919	0.877828	0.325792	26.9444	442	743	215	114	388	144	15.3432	53.0234
	BNI4	YNL233W	11	12	2	11D	F	1	2.33086	4987.89	0.48642	1913.69	12.3485	923.522	669.683	0.246004	1975.11	0.157459	1165.6	0.328395	0.94321	0.303704	20.5183	405	944	197	133	382	123	14.089	67.5126
	HIS3	YOR202W	13	16	5	13C	H	3	1.91326	3414.73	0.486395	1698.48	10.131	715.965	666.46	0.240799	1537.79	0.148659	1102.63	0.348639	0.869048	0.318027	23.516	588	1125	286	205	511	187	18.2222	71.6782
	BUD8	YLR353W	9	6	11	9C	C	6	1.76712	3073.47	0.486301	1681.14	11.1892	678.641	601.986	0.238812	1466.08	0.172515	1075.76	0.333333	0.860731	0.315068	27.8927	438	774	213	146	377	138	18.863	68.5446
		YBR242W	2	5	14	2B	C	7	2.1753	4055.67	0.48628	1602.03	9.9282	842.693	651.058	0.254951	1744.99	0.154116	1068.8	0.365854	0.929878	0.327744	22.6053	656	1427	319	240	610	215	16.8185	75.2353
	COX12	YLR038C	9	9	4	9B	E	2	2.04378	4085.08	0.486175	1959.47	11.6605	784.993	659.468	0.245072	1834.2	0.158483	1171.16	0.324885	0.926267	0.294931	37.8682	434	887	211	141	402	128	15.8963	66.8247
	HIS3	YOR202W	8	4	1	8C	B	1	2.01383	3097.62	0.486166	1595.86	11.006	638.801	575.727	0.240022	1433.8	0.170916	1021.04	0.320158	0.928854	0.310277	21.3073	506	1019	246	162	470	157	15.8979	65.8536
	GAL7	YBR018C	1	2	22	1D	A	11	2.11705	3360.91	0.486005	1648.94	9.64514	774.473	722.006	0.247875	1475.21	0.175651	1100.55	0.40458	0.936387	0.3257	57.5587	393	832	191	159	368	128	19.1106	83.2461
	YSC84	YHR016C	6	13	19	6A	G	10	2.07156	3746.81	0.485876	1776.83	10.5494	780.16	629.763	0.239269	1689.08	0.167644	1077.74	0.340866	0.917137	0.297552	45.7602	531	1100	258	181	487	158	16.4545	70.1549
		YGR149W	5	14	15	5C	G	8	1.82447	3867.83	0.485816	1651.3	11.0956	807.645	605.096	0.255111	1869.3	0.17851	1067.38	0.345745	0.868794	0.315603	96.7316	564	1029	274	195	490	178	18.9505	71.1679
	OPT2	YPR194C	14	13	23	14A	G	12	1.96662	3003.95	0.485584	1680.42	10.2525	623.083	616.294	0.245469	1356.64	0.156198	1014.39	0.361153	0.892261	0.298938	19.3907	659	1296	320	238	588	197	18.3642	74.375
	GNT1	YOR320C	13	3	11	13A	B	6	1.89004	3383.56	0.485477	1706.35	11.1308	737.827	643.907	0.239814	1596.54	0.154115	1117.33	0.344398	0.894191	0.321577	48.3425	482	911	234	166	431	155	18.2217	70.9401
		YGL262W	5	10	14	5D	E	7	2.06667	3861.44	0.48547	1623.23	10.0236	828.84	595.681	0.237833	1740.67	0.174475	1037.55	0.355556	0.933333	0.312821	27.3861	585	1209	284	208	546	183	17.2043	73.2395
	HIS3	YOR202W	5	10	1	5C	E	1	1.8	3249.66	0.485455	1690.52	10.7332	727.551	598.965	0.24714	1609.37	0.159265	1050.98	0.32	0.885455	0.309091	52.9056	550	990	267	176	487	170	17.7778	65.9175
	FMP26	YJR080C	7	12	11	7C	F	6	2.16736	4829.06	0.485356	1667.57	10.921	938.082	641.234	0.245853	2054.22	0.169877	1112.88	0.334728	0.933054	0.328452	30.0167	478	1036	232	160	446	157	15.444	68.9655
		YNL319W	11	10	23	11C	E	12	1.9979	4103	0.485294	1786.22	10.4563	847.194	667.592	0.241286	1875.15	0.166583	1176.37	0.340336	0.918067	0.321429	21.4009	476	951	231	162	437	153	17.0347	70.1299
		YJL218W	7	4	19	7C	B	10	2.31099	5262.99	0.485255	1759.5	12.4034	1030.25	579.732	0.261484	2233.92	0.153788	1025.43	0.345845	0.970509	0.286863	26.8887	373	862	181	129	362	107	14.9652	71.2708
	OMS1	YDR316W	3	2	3	3C	A	2	2.0739	4016.13	0.484988	1716.22	12.2588	776.648	642.47	0.247089	1798.73	0.1627	1125.93	0.334873	0.919169	0.323326	22.2711	433	898	210	145	398	140	16.147	69.0477
	THI2	YBR240C	2	5	18	2B	C	9	2.20827	4279.57	0.484897	1647.28	10.3261	860.181	602.547	0.25624	1875.12	0.162356	1031.96	0.348172	0.961844	0.306836	26.1151	629	1389	305	219	605	193	15.7668	71.8033
	DOG1	YHR044C	6	15	3	6A	H	2	2.06061	3756.66	0.484848	1547.16	10.5483	729.444	624.37	0.241973	1658.66	0.149868	1032.87	0.327273	0.917172	0.327273	20.6398	495	1020	240	162	454	162	15.8824	67.5001
		YMR087W	10	8	20	10D	D	10	1.97504	3468.44	0.484848	1579.12	10.5426	727.876	585.157	0.257262	1590.26	0.164906	1005.73	0.365419	0.909091	0.313725	63.0159	561	1108	272	205	510	176	18.5018	75.3677
		YOL124C	12	13	7	12A	G	4	1.90816	3017.32	0.484694	1977.3	11.1258	667.944	672.355	0.233142	1430.35	0.143387	1158.36	0.298469	0.905612	0.298469	25.2982	392	748	190	117	355	117	15.6417	61.5789
		YKL069W	8	3	11	8A	B	6	1.91753	3366.56	0.484536	3437	16.2263	793.223	590.531	0.171049	1481.03	0.141721	1321.28	0.206186	0.886598	0.195876	27.7669	97	186	47	20	86	19	10.7527	42.5533
	HIS3	YOR202W	10	4	24	10D	B	12	2.06557	3376.4	0.484517	1679.87	10.7878	687.335	581.911	0.242965	1453.53	0.174399	998.156	0.364299	0.903461	0.295082	54.0555	549	1134	266	200	496	162	17.6367	75.1881
	ECM30	YLR436C	10	5	10	10B	C	5	1.9745	4226.81	0.484419	2206.95	12.1097	887.905	672.83	0.24096	1990.64	0.200422	1226.96	0.325779	0.923513	0.286119	29.5804	353	697	171	115	326	101	16.4993	67.2515
	SHU1	YHL006C	6	3	3	6A	B	2	1.99324	3586.73	0.484234	1556	10.9027	719.63	610.134	0.246926	1644.46	0.170677	1062.12	0.382883	0.918919	0.333333	21.3542	444	885	215	170	408	148	19.209	79.0698
	CTS1	YLR286C	9	12	14	9D	F	7	2.7614	5691.65	0.484211	1808.44	16.6308	876.754	617.802	0.228508	1832.49	0.126826	1083.68	0.368421	0.912281	0.301754	29.0172	285	787	138	105	260	86	13.3418	76.0869
	PAU5	YFL020C	4	8	7	4C	D	4	1.9484	3786.57	0.484029	1778.04	10.8078	763.047	574.439	0.242158	1764.1	0.179815	1062.66	0.34398	0.921376	0.297297	52.469	407	793	197	140	375	121	17.6545	71.066
		YLR177W	9	13	15	9A	G	8	1.68172	3142.35	0.483871	1807.82	11.6069	714.908	572.703	0.240467	1613.23	0.162235	1034.34	0.303226	0.868817	0.283871	24.5967	465	782	225	141	404	132	18.0307	62.6667
		YML117W-A	10	9	5	10A	E	3	1.9251	3545.9	0.483806	1605.33	10.6096	800.386	607.157	0.236428	1678.47	0.162722	1073.29	0.378543	0.917004	0.325911	21.2603	494	951	239	187	453	161	19.6635	78.2427
	CRZ1	YNL027W	11	3	17	11A	B	9	1.93831	3377.71	0.483766	1737.89	9.85728	682.323	609.139	0.232734	1518.57	0.161584	1060.88	0.326299	0.897727	0.303571	45.4423	616	1194	298	201	553	187	16.8342	67.4498
	UIP4	YPL186C	13	6	17	13C	C	9	1.95848	3146.96	0.483755	1680.19	10.8307	622.066	583.864	0.240717	1361.29	0.158734	1004	0.351986	0.864621	0.294224	24.8596	554	1085	268	195	479	163	17.9724	72.7612
		YMR135W-A	10	14	18	10D	G	9	1.76829	2918.45	0.48374	1663.38	10.7434	623.201	595.374	0.240334	1420.71	0.160486	1058.66	0.351626	0.861789	0.310976	60.3738	492	870	238	173	424	153	19.8851	72.689
		YDR314C	3	2	7	3C	A	4	2.04304	4160.22	0.483544	1666.32	11.8925	778.717	569.962	0.242662	1809.2	0.161337	1061.63	0.341772	0.891139	0.313924	24.2899	395	807	191	135	352	124	16.7286	70.6806
	HIS3	YOR202W	8	1	6	8B	A	3	2.03291	4097.39	0.483544	1780.13	11.6233	827.473	598.248	0.231025	1841.77	0.152346	1090.2	0.329114	0.918987	0.298734	28.7054	395	803	191	130	363	118	16.1893	68.0629
		YKL061W	8	15	4	8B	H	2	1.95695	3669.75	0.483444	2209.29	10.5181	818.536	663.767	0.232213	1715.19	0.154851	1168.4	0.309603	0.917219	0.274834	25.5734	604	1182	292	187	554	166	15.8207	64.0411
	ARE2	YNR019W	12	3	22	12B	B	11	2.19145	4053.95	0.483271	1990.07	10.5285	827.436	715.844	0.249073	1786.81	0.154798	1187.97	0.306691	0.962825	0.29368	55.2901	538	1179	260	165	518	158	13.9949	63.4615
	PCL7	YIL050W	6	14	19	6C	G	10	1.33824	2703.3	0.483193	1534.11	11.055	700.343	588.515	0.235102	1557.17	0.160682	1025.6	0.281513	0.758403	0.329832	41.0244	476	637	230	134	361	157	21.0361	58.261
	HIS3	YOR202W	3	11	1	3A	F	1	2.14314	4438.67	0.483101	1612.2	11.6037	860.452	614.61	0.254204	1921.68	0.188825	1075.71	0.375746	0.944334	0.324056	87.5614	503	1078	243	189	475	163	17.5325	77.7779
		YJR124C	8	5	14	8B	C	7	1.86907	3255.88	0.48307	1639.3	11.0538	675.664	605.122	0.244992	1554.73	0.181438	1074.01	0.383747	0.887133	0.318284	33.6303	443	828	214	170	393	141	20.5314	79.4392
	PUT3	YKL015W	8	11	18	8B	F	9	2.02453	4168.68	0.483019	1790.62	10.5178	874.454	641.987	0.238604	1892.25	0.156102	1126.56	0.309434	0.930189	0.30566	32.909	530	1073	256	164	493	162	15.2843	64.0625
	PCH2	YBR186W	1	10	17	1C	E	9	2.11739	3921.7	0.482912	1892.03	10.1245	848.305	624.396	0.26052	1742.36	0.173283	1061.42	0.371471	0.925706	0.279346	26.3629	673	1425	325	250	623	188	17.5439	76.9231
		YBL094C	1	11	3	1A	F	2	2.33005	5528.34	0.482759	1711.67	11.3045	1043.78	689.918	0.243179	2300.77	0.15825	1184.72	0.312808	0.965517	0.334975	36.524	406	946	196	127	392	136	13.425	64.7959
		YJL135W	7	6	16	7D	C	8	2.01097	3517.27	0.482633	1749.72	10.1234	743.424	638.774	0.239437	1635.5	0.180097	1128.62	0.371115	0.921389	0.314442	30.9839	547	1100	264	203	504	172	18.4545	76.8938
		YNL254C	11	2	23	11C	A	12	2.20669	4316.01	0.482283	1803.16	10.4478	847.193	677.617	0.250124	1853.25	0.15665	1155.52	0.309055	0.962598	0.311024	20.6155	508	1121	245	157	489	158	14.0053	64.0817
	RAX1	YOR301W	13	15	22	13B	H	11	2.18239	5091.83	0.48218	1679.54	10.9938	1013.01	650.148	0.245749	2244.23	0.164013	1127.23	0.354298	0.960168	0.32914	21.7945	477	1041	230	169	458	157	16.2344	73.4784
	UBP11	YKR098C	8	8	13	8C	D	7	1.97027	2799.39	0.482003	1523.46	10.7163	591.755	528.867	0.239063	1288.17	0.165464	903.6	0.316119	0.907668	0.29108	24.6171	639	1259	308	202	580	186	16.0445	65.5844
	HIS3	YOR202W	11	4	24	11D	B	12	2.302	4775.1	0.482	1876.6	10.9055	928.118	690.214	0.247331	2022.81	0.149112	1170.73	0.306	0.974	0.306	27.6948	500	1151	241	153	487	153	13.2928	63.4855
	RCN1	YKL159C	8	15	19	8A	H	10	1.77632	3335.38	0.481908	1610.5	10.1447	736.119	619.911	0.254048	1660.88	0.176091	1071.74	0.383224	0.879934	0.320724	26.533	608	1080	293	233	535	195	21.5741	79.5222
	PRP12	YMR302C	11	9	2	11B	E	1	2.0887	3939.43	0.481739	1764.54	10.7517	808.459	598.172	0.248671	1766.41	0.166784	1052.11	0.36	0.946087	0.288696	45.2327	575	1201	277	207	544	166	17.2356	74.7293
	EMP46	YLR080W	9	15	12	9B	H	6	1.87379	3122.58	0.481553	1768	10.5004	625.154	582.39	0.251429	1447.57	0.171254	1036.41	0.324272	0.858252	0.291262	22.8035	515	965	248	167	442	150	17.3057	67.3388
		YDL187C	3	3	18	3B	B	9	2.24539	4972.95	0.48155	1684.57	11.8658	1015.91	585.019	0.254747	2121.23	0.157599	1022.37	0.376384	0.957565	0.300738	33.9706	542	1217	261	204	519	163	16.7625	78.1609
	AAC1	YMR056C	10	4	10	10D	B	5	2.02397	3447.37	0.481481	1672.59	11.1524	711.128	601.173	0.243872	1565.52	0.134255	1037.22	0.333333	0.917211	0.302832	29.1204	459	929	221	153	421	139	16.4693	69.2308
	PIR1	YKL164C	8	15	9	8A	H	5	1.88848	3832.4	0.481413	1644.55	10.8798	777.991	605.078	0.26	1827.68	0.146136	1040.26	0.334572	0.877323	0.310409	22.3607	538	1016	259	180	472	167	17.7165	69.4979
	CHS1	YNL192W	11	8	20	11D	D	10	2.12254	4256.78	0.4814	1810.67	11.2033	871.865	651.788	0.233409	1908.17	0.170328	1146.14	0.293217	0.954048	0.321663	29.6816	457	970	220	134	436	147	13.8145	60.9092
	VPS8	YAL002W	1	3	22	1B	B	11	2.30607	4852.57	0.481308	1931.85	11.2862	940.128	699.394	0.251915	2048.72	0.148933	1188.64	0.28271	0.964953	0.303738	22.2261	428	987	206	121	413	130	12.2594	58.7379
	THI12	YNL332W	11	12	21	11C	F	11	1.84493	3259.14	0.481113	1858.59	10.9544	739.905	685.406	0.23026	1571.87	0.161845	1185.47	0.310139	0.892644	0.314115	20.347	503	928	242	156	449	158	16.8103	64.4628
	HIS3	YOR202W	1	15	1	1A	H	1	2.19508	5281.66	0.481061	2023.08	10.7061	1124.05	771.026	0.240465	2284.27	0.140066	1244.68	0.339015	0.943182	0.299242	24.9399	528	1159	254	179	498	158	15.4443	70.4724
	HXT17	YNR072W	12	9	12	12B	E	6	1.91943	3532.33	0.481043	1962.33	11.128	765.827	720.246	0.252681	1708.98	0.158401	1215.88	0.28436	0.921801	0.305687	23.9374	422	810	203	120	389	129	14.8148	59.1132
	TFS1	YLR178C	9	13	13	9A	G	7	1.7179	2867.65	0.481013	1651.52	10.6727	651.487	591.942	0.244985	1460.29	0.184827	1065.73	0.338156	0.873418	0.311031	23.3238	553	950	266	187	483	172	19.6842	70.3008
		YDR506C	4	11	10	4B	F	5	2.05141	3798.24	0.480929	1708.46	10.3972	776.682	645.137	0.246658	1696.76	0.164864	1100.95	0.364842	0.913765	0.31675	25.318	603	1237	290	220	551	191	17.7849	75.8619
		YBL036C	1	5	23	1A	C	12	2.39775	5575.62	0.480899	1816.52	11.1192	1053.9	730.901	0.246465	2212.01	0.14201	1228.85	0.337079	0.966292	0.32809	18.8944	445	1067	214	150	430	146	14.0581	70.0935
	LSB3	YFR024C-A	5	5	18	5B	C	9	1.95937	3838.9	0.480813	1573.61	11.3172	786.725	600.766	0.250048	1784.09	0.170709	1059.8	0.354402	0.896163	0.325056	23.4307	443	868	213	157	397	144	18.0876	73.7089
	CYM1	YDR430C	4	3	12	4B	B	6	2.15693	4461.31	0.480801	1773.09	10.2909	924.971	655.305	0.253066	1997.27	0.166319	1106.04	0.33222	0.959933	0.305509	22.6495	599	1292	288	199	575	183	15.4025	69.0972
		YAL037W	1	7	18	1B	D	9	2.24949	4497.57	0.48073	1839.38	11.1187	879.937	665.209	0.244283	1900.75	0.171027	1142.08	0.324544	0.957404	0.302231	61.6036	493	1109	237	160	472	149	14.4274	67.5107
	HIS3	YOR202W	6	1	11	6A	A	6	2.12166	4589.4	0.480712	1596.78	12.16	840.638	601.784	0.247885	1985.85	0.171276	1084.49	0.353116	0.925816	0.332344	28.0891	337	715	162	119	312	112	16.6434	73.4569
		YJR115W	8	3	6	8B	B	3	1.92888	3514.25	0.480603	1524.86	10.9561	715.069	587.714	0.241588	1626.14	0.171513	1046.96	0.368534	0.900862	0.331897	29.1376	464	895	223	171	418	154	19.1061	76.6816
	RAD16	YBR114W	1	14	10	1D	G	5	2.04922	3511.45	0.48057	1694.31	9.14273	837.38	685.399	0.248171	1642.33	0.178796	1112.09	0.382124	0.932642	0.319948	22.9129	772	1582	371	295	720	247	18.6473	79.5147
	HIS3	YOR202W	11	16	11	11C	H	6	2.04107	4296.07	0.480493	1866.97	10.7805	857.53	650.341	0.244867	1897.56	0.141872	1133.58	0.322382	0.921971	0.291581	20.9762	487	994	234	157	449	142	15.7948	67.094
	SAS5	YOR213C	13	3	12	13B	B	6	2.32314	5089.78	0.480349	1833.16	11.2308	972.236	653.54	0.243568	2154.33	0.176601	1155.76	0.31441	0.971616	0.312227	20.0998	458	1064	220	144	445	143	13.5338	65.4545
		YKL102C	8	7	5	8A	D	3	1.98137	3536.86	0.480331	1628.66	11.4446	704.699	541.189	0.250385	1616.26	0.186252	1018.59	0.339545	0.910973	0.300207	24.6982	483	957	232	164	440	145	17.1369	70.6898
	IAH1	YOR126C	12	6	7	12C	C	4	1.93139	3517.13	0.480274	1748.7	9.94838	757.387	628.928	0.251551	1672.76	0.152753	1082.59	0.341338	0.921098	0.301887	26.4575	583	1126	280	199	537	176	17.6732	71.0715
	HIS3	YOR202W	4	1	17	4A	A	9	2.22533	4932.77	0.480263	1901.99	10.5353	1026.51	724.148	0.248946	2090.94	0.14947	1194.72	0.324013	0.952303	0.304276	32.5883	608	1353	292	197	579	185	14.5602	67.4657
	CCP1	YKR066C	8	4	15	8C	B	8	1.96656	3074.48	0.480243	1679.83	10.5412	640.824	571.185	0.243225	1381.58	0.154445	983.924	0.278116	0.893617	0.293313	30.5123	658	1294	316	183	588	193	14.1422	57.9115
	HIS3	YOR202W	9	16	18	9D	H	9	2.27078	4960.7	0.479893	1833.27	12.0174	935.67	574.152	0.257883	2085.15	0.197328	1055.78	0.351206	0.951743	0.286863	24.0416	373	847	179	131	355	107	15.4663	73.1842
	AVO2	YMR068W	10	6	18	10D	C	9	1.76392	3004.77	0.479846	1631.61	10.347	695.632	600.549	0.247278	1516.72	0.161043	1026.06	0.358925	0.880998	0.307102	54.231	521	919	250	187	459	160	20.3482	74.8
	GPA2	YER020W	4	13	15	4A	G	8	1.65554	2928.79	0.479789	1662.55	9.65469	686.399	660.246	0.236294	1544.07	0.170049	1142.41	0.321617	0.869947	0.335677	28.3725	569	942	273	183	495	191	19.4268	67.033
	DSK2	YMR276W	11	7	14	11B	D	7	2.09562	3539.44	0.479741	1647.07	10.1618	755.509	626.823	0.238416	1606.19	0.152737	1048.89	0.350081	0.930308	0.3047	47.6865	617	1293	296	216	574	188	16.7053	72.9729
	HIS3	YOR202W	13	1	10	13B	A	5	2.40573	5515.63	0.479714	1828.33	11.4467	1005.32	644.66	0.24982	2228.2	0.177138	1180.81	0.338902	0.973747	0.315036	51.0196	419	1008	201	142	408	132	14.0873	70.6467
	MSH3	YCR092C	2	6	18	2D	C	9	1.96232	3724.52	0.47971	1758.46	9.56656	868.474	664.683	0.25391	1784.39	0.159069	1100.01	0.311594	0.926087	0.310145	49.2341	690	1354	331	215	639	214	15.8789	64.9547
	HIS3	YOR202W	4	7	1	4A	D	1	2.05424	3805.33	0.479661	1688.4	10.7412	805.533	661.847	0.246712	1722.02	0.149056	1117.65	0.359322	0.922034	0.318644	20.5183	590	1212	283	212	544	188	17.4917	74.9117
	HIS3	YOR202W	11	16	8	11D	H	4	2.15714	4728.4	0.479592	1777.03	10.896	977.018	695.601	0.241227	2106.16	0.147828	1185.7	0.302041	0.95102	0.320408	25.219	490	1057	235	148	466	157	14.0019	62.9787
		YDR415C	3	14	11	3C	G	6	1.81282	3745.88	0.479487	1735.29	12.0004	788.978	577.547	0.239353	1800.83	0.164449	1067.43	0.348718	0.882051	0.302564	30.8383	390	707	187	136	344	118	19.2362	72.7273
	MUM2	YBR057C	1	6	4	1D	C	2	2.06471	3263.25	0.479412	2091.38	9.84717	699.481	671.277	0.246037	1416.25	0.150079	1108.72	0.330882	0.911765	0.261765	27.258	680	1404	326	225	620	178	16.0256	69.0183
	ELC1	YPL046C	13	15	3	13A	H	2	1.82075	3429.3	0.479245	1761.4	10.4177	772.495	648.449	0.245271	1663.53	0.168127	1129.53	0.339623	0.883019	0.307547	28.7054	530	965	254	180	468	163	18.6529	70.8663
	HIS3	YOR202W	12	13	24	12B	G	12	2.21875	4654.14	0.479167	1987.29	11.1508	963.971	691.4	0.250227	2002.94	0.142064	1128.76	0.327083	0.95	0.277083	51.2445	480	1065	230	157	456	133	14.7418	68.2608
	ADE17	YMR120C	10	12	20	10D	F	10	2.00599	3721.1	0.479042	1678.72	10.8594	744.026	593.393	0.254767	1652.26	0.164616	1034.7	0.349301	0.894212	0.295409	51.9519	501	1005	240	175	448	148	17.4129	72.9166
	GYP5	YPL249C	13	14	17	13C	G	9	1.93614	3124.19	0.478955	1748.59	9.85467	703.066	642.052	0.231687	1433.49	0.161111	1070.92	0.355588	0.892598	0.29463	65.0385	689	1334	330	245	615	203	18.3658	74.2425
	HIS3	YOR202W	5	8	1	5C	D	1	1.97458	4248.37	0.478814	1586.43	11.252	839.077	598.718	0.25517	1965.38	0.166276	1062.17	0.338983	0.900424	0.322034	27.7308	472	932	226	160	425	152	17.1674	70.7964
	HIS3	YOR202W	5	1	11	5A	A	6	2.21201	3969.9	0.478799	1701.15	10.6609	814.609	619.246	0.242455	1719.94	0.179846	1052.94	0.365724	0.952297	0.309187	27.4955	566	1252	271	207	539	175	16.5335	76.3836
	PPH21	YDL134C	2	8	7	2C	D	4	1.86801	3540.07	0.478747	1664.55	11.175	741.823	574.67	0.245014	1677.85	0.169049	1010.26	0.337808	0.888143	0.297539	20.4695	447	835	214	151	397	133	18.0839	70.5609
		YMR258C	11	5	20	11B	C	10	2.04474	4189.36	0.478747	1728.48	10.7906	815.417	588.88	0.247727	1899.73	0.159634	1063.51	0.317673	0.930649	0.299776	21.8632	447	914	214	142	416	134	15.5361	66.3551
	YAP6	YDR259C	3	10	10	3D	E	5	1.99468	3895.27	0.478723	1700.36	12.7009	773.038	546.674	0.249476	1772.96	0.160279	1025.01	0.321809	0.922872	0.300532	31.241	376	750	180	121	347	113	16.1334	67.2224
	HIS3	YOR202W	1	6	24	1D	C	12	2.20881	3947.41	0.478693	2058.62	10.1692	854.887	666.485	0.249924	1684.82	0.154318	1110.54	0.359375	0.93892	0.265625	54.2863	704	1555	337	253	661	187	16.2701	75.0742
	HIS3	YOR202W	3	16	9	3C	H	5	1.849	3888.85	0.478632	1811.29	12.5023	750.515	573.092	0.248824	1838.39	0.177628	1113.91	0.350427	0.874644	0.299145	67.8896	351	649	168	123	307	105	18.9522	73.2143
	ESC8	YOL017W	12	13	18	12B	G	9	1.93482	3414.23	0.478559	1930.78	10.1552	748.705	710.509	0.245938	1589.64	0.153815	1193.61	0.300172	0.898799	0.300172	26.0384	583	1128	279	175	524	175	15.5142	62.7241
	HIS3	YOR202W	12	16	5	12C	H	3	2.0654	3815.49	0.478485	1656.86	9.89423	821.56	638.745	0.245655	1753.71	0.166954	1097.39	0.345955	0.948365	0.318417	20.2485	581	1200	278	201	551	185	16.75	72.3022
	UBP1	YDL122W	2	6	9	2C	C	5	1.92074	3273.69	0.478203	1696.22	9.24096	756.944	633.581	0.251583	1541.2	0.153106	1034.65	0.360634	0.898283	0.294584	51.6817	757	1454	362	273	680	223	18.7758	75.4144
	URA8	YJR103W	8	3	20	8B	B	10	2.04612	4176.77	0.478155	1631.03	11.2799	799.027	610.078	0.244436	1861.52	0.153918	1082.89	0.298544	0.919903	0.325243	30.9516	412	843	197	123	379	134	14.5908	62.4367
	ATX2	YOR079C	12	14	12	12D	G	6	2.14711	4678.23	0.478109	1801.19	10.25	989.734	664.451	0.248413	2117.29	0.149933	1100.5	0.318739	0.956217	0.301226	30.2655	571	1226	273	182	546	172	14.845	66.6666
	HIS3	YOR202W	2	1	6	2B	A	3	2.19459	4095.78	0.478093	1839.01	9.27037	901.162	717.892	0.254559	1800.32	0.156402	1126.07	0.376289	0.956186	0.29768	49.7594	776	1703	371	292	742	231	17.1462	78.7062
	HIS3	YOR202W	3	16	20	3D	H	10	1.97933	4242.68	0.478036	1752.5	11.6643	878.594	632.113	0.259837	2029.01	0.16785	1132.33	0.354005	0.932817	0.310078	61.5061	387	766	185	137	361	120	17.8851	74.054
		YER085C	4	8	14	4D	D	7	2.32551	4927.36	0.478006	1705.57	12.2832	895.201	584.854	0.240124	1984.45	0.173766	1062.31	0.363636	0.950147	0.29912	29.7153	341	793	163	124	324	102	15.6368	76.0735
	HIS3	YOR202W	3	16	22	3D	H	11	1.96035	4213.4	0.477974	1722.65	12.0394	809.915	610.254	0.260198	1900.88	0.167651	1086.24	0.339207	0.887665	0.310573	61.1555	454	890	217	154	403	141	17.3034	70.9677
	HIS3	YOR202W	1	10	24	1D	E	12	2.0442	3941.92	0.477901	1766.52	9.6636	874.17	665.561	0.254368	1785.52	0.153023	1095.6	0.350829	0.93232	0.301105	82.2071	724	1480	346	254	675	218	17.1622	73.4104
	HIS3	YOR202W	1	1	2	1B	A	1	2.06122	4047.9	0.477891	1824.49	10.112	907.657	751.181	0.249988	1847.31	0.154174	1206.27	0.352041	0.930272	0.318027	16	588	1212	281	207	547	187	17.0792	73.6655
		YDR391C	3	12	19	3C	F	10	1.93212	3879.62	0.477807	1680.84	12.8077	740.289	551.603	0.240724	1751.93	0.189294	1039.14	0.342037	0.882507	0.302872	29.7825	383	740	183	131	338	116	17.7027	71.5848
	HIS3	YOR202W	4	1	12	4B	A	6	2.15515	4108.14	0.477727	1807.22	10.0328	854.142	679.75	0.251331	1810.03	0.173442	1143.73	0.359447	0.952381	0.304147	66.873	651	1403	311	234	620	198	16.6785	75.2411
	RPL43A	YPR043W	14	9	6	14B	E	3	2.01655	3081.69	0.477541	3084.24	17.0823	686.5	810.812	0.213557	1365.14	0.100062	1470.36	0.153664	0.907801	0.250591	21.5593	211.5	426.5	101	32.5	192	53	7.62015	32.1782
	CEM1	YER061C	4	4	14	4D	B	7	2.10278	4583.59	0.477516	1759.6	12.843	825.302	605.724	0.256334	2070.75	0.169794	1142.01	0.334047	0.946467	0.319058	30.1112	233.5	491	111.5	78	221	74.5	15.8859	69.9551
	LIP2	YLR239C	9	6	16	9D	C	8	2.1982	4476.48	0.477477	1511.48	12.1413	827.647	551.286	0.246181	1939.78	0.17441	1005.66	0.342342	0.954955	0.321321	22.2486	333	732	159	114	318	107	15.5738	71.6981
	YMR31	YFR049W	5	9	22	5B	E	11	2.00376	4044.89	0.477444	1664.39	11.2532	839.841	609.239	0.242869	1782.58	0.164801	1055.81	0.334586	0.883459	0.304511	23.1084	532	1066	254	178	470	162	16.6979	70.0786
	DBP1	YPL119C	13	10	6	13D	E	3	1.97419	3703	0.477419	1677.59	10.8182	769.894	629.663	0.247157	1702.81	0.160722	1072.22	0.337634	0.898925	0.309677	22.2935	465	918	222	157	418	144	17.1024	70.7207
		YNL176C	11	6	10	11D	C	5	2.24622	4417.11	0.477322	1766.07	11.2319	819.555	622.99	0.241891	1854.52	0.183273	1095.87	0.362851	0.952484	0.298056	26.9072	463	1040	221	168	441	138	16.1538	76.0181
		YML035C-A	10	15	20	10B	H	10	2.20152	5008.67	0.477186	2147.71	10.943	1063.95	750.12	0.240317	2132.99	0.160718	1255.23	0.321293	0.95057	0.277567	33.8969	526	1158	251	169	500	146	14.5941	67.3308
		YDR249C	3	8	8	3D	D	4	2.02538	4130.91	0.477157	1693.46	12.2155	812.555	594.379	0.255491	1851.83	0.14706	1078.73	0.337563	0.918782	0.307107	31.1609	394	798	188	133	362	121	16.6666	70.7446
	TCM62	YBR044C	1	4	4	1D	B	2	1.90516	3084.01	0.476987	1884.94	9.62103	725.281	664.531	0.250943	1470.9	0.158857	1093.94	0.351464	0.910739	0.283124	43.7379	717	1366	342	252	653	203	18.448	73.6842
		YDR010C	3	11	8	3B	F	4	2.04008	4490.38	0.476954	1691.21	11.3398	921.835	615.691	0.242317	2069.21	0.167778	1086.45	0.334669	0.91984	0.314629	33.7787	499	1018	238	167	459	157	16.4047	70.168
		YER130C	4	14	18	4D	G	9	1.98681	4670.49	0.476923	1801.88	11.0283	980.041	628.325	0.245601	2220.39	0.172287	1131.4	0.340659	0.925275	0.303297	26.7021	455	904	217	155	421	138	17.146	71.4285
	PIG2	YIL045W	6	12	3	6C	F	2	1.61598	3463.44	0.476804	1616.74	11.608	863.902	621.814	0.245816	1911.66	0.15994	1097.17	0.283505	0.878866	0.32732	29.3258	388	627	185	110	341	127	17.5439	59.4594
		YPR012W	14	5	4	14B	C	2	1.78059	2687.78	0.476793	1584.74	10.9688	572.35	593.217	0.243033	1283.45	0.160599	1022.07	0.350211	0.85865	0.310127	21.3073	474	844	226	166	407	147	19.6682	73.4514
		YFL019C	4	8	9	4C	D	5	2.1517	4935.87	0.47678	1529.39	11.9126	943.821	564.784	0.247972	2169.42	0.15532	1005.51	0.365325	0.93808	0.318885	56.921	323	695	154	118	303	103	16.9784	76.6234
	ECM17	YJR137C	8	7	14	8B	D	7	1.9715	3741.44	0.476684	1509.47	11.5959	718.299	524.646	0.251896	1670.5	0.167199	967.589	0.362694	0.896373	0.30829	34.1906	386	761	184	140	346	119	18.3968	76.0869
		YOR019W	12	6	18	12D	C	9	2.19506	4676.18	0.476543	1864.05	11.411	908.635	628.02	0.254237	2065.07	0.15375	1113.84	0.311111	0.97037	0.298765	25.2389	405	889	193	126	393	121	14.1732	65.285
	ISW2	YOR304W	13	15	16	13B	H	8	2.05817	4537.92	0.47651	1792.55	10.8388	953.317	669.167	0.236111	2051.92	0.146255	1132.77	0.277405	0.955257	0.306488	58.112	447	920	213	124	427	137	13.4783	58.216
	GLT1	YDL171C	2	12	7	2C	F	4	2.04593	3464.1	0.476378	1587.28	9.05037	764.676	676.479	0.250674	1589.02	0.16318	1073.12	0.366142	0.935696	0.326772	21.4476	762	1559	363	279	713	249	17.8961	76.8596
		YNL108C	11	13	5	11A	G	3	1.89603	3121.82	0.476371	1755.54	10.7109	665.228	615.38	0.243369	1481.83	0.161704	1060.47	0.332703	0.901701	0.294896	22.9783	529	1003	252	176	477	156	17.5473	69.8412
	HIS3	YOR202W	10	1	14	10B	A	7	2.25118	4718.93	0.476303	1947.43	11.2677	914.442	635.669	0.246107	1953.92	0.159537	1143.5	0.348341	0.952607	0.281991	31	422	950	201	147	402	119	15.4737	73.1343
	HIS3	YOR202W	10	1	2	10B	A	1	2.31828	4780.72	0.476298	1731.2	11.3877	893.811	659.097	0.25478	1996.24	0.167341	1137.86	0.345372	0.957111	0.311512	24.98	443	1027	211	153	424	138	14.8977	72.5117
	UTR4	YEL038W	4	7	19	4A	D	10	1.98464	3961.79	0.476109	1812.44	10.3855	864.316	649.251	0.239885	1880.52	0.177571	1135.01	0.336177	0.93686	0.302048	28.1957	586	1163	279	197	549	177	16.9389	70.6093
	HIS3	YOR202W	8	1	19	8A	A	10	2.05736	3677.4	0.476099	1757.01	10.8692	739.639	595.085	0.235579	1610.95	0.159883	1063.83	0.325048	0.902486	0.290631	28.2312	523	1076	249	170	472	152	15.7993	68.2732
	GAS5	YOL030W	12	15	22	12B	H	11	1.86788	3641.6	0.476082	2093.46	11.132	870.66	739.386	0.224935	1756.45	0.107312	1251.21	0.191344	0.897494	0.284738	53.479	439	820	209	84	394	125	10.2439	40.1914
	SER1	YOR184W	12	14	23	12C	G	12	1.97048	3872.06	0.476015	1683.9	10.1942	815.468	650.095	0.253533	1770.3	0.158241	1109.74	0.332103	0.913284	0.317343	27.4773	542	1068	258	180	495	172	16.8539	69.7673
	SPO12	YHR152W	6	14	16	6D	G	8	1.398	2782.6	0.476	1646.24	10.8165	788.277	642.7	0.240657	1712.71	0.178415	1101.95	0.246	0.84	0.316	28.4077	500	699	238	123	420	158	17.5966	51.6807
	RPL7B	YPL198W	13	8	21	13C	D	11	2.18734	4466.74	0.475949	1902.11	12.0915	909.437	662.786	0.253245	1954.22	0.16141	1156.96	0.311392	0.946835	0.293671	26.9072	395	864	188	123	374	116	14.2361	65.4255
	HIS3	YOR202W	8	1	13	8A	A	7	1.96481	3327.64	0.475926	1701.97	10.4356	703.384	620.764	0.247146	1543.76	0.172966	1081.31	0.366667	0.914815	0.303704	25.7099	540	1061	257	198	494	164	18.6617	77.0429
		YKL107W	8	9	19	8A	E	10	1.88333	3480.27	0.475926	1587.74	10.8705	696.008	577.016	0.260463	1605.88	0.17509	1026.06	0.348148	0.862963	0.312963	27.9285	540	1017	257	188	466	169	18.4857	73.1517
	SNO2	YNL334C	11	12	17	11C	F	9	2.09853	4340.24	0.475891	1802.74	10.8519	870.697	658.403	0.247064	1922.84	0.156786	1125.52	0.333333	0.937107	0.29979	19.0263	477	1001	227	159	447	143	15.8841	70.044
	HIS3	YOR202W	4	14	1	4C	G	1	1.89647	4202.72	0.475294	1870.09	11.6696	855.645	599.772	0.230051	2006.54	0.188289	1135	0.296471	0.901176	0.294118	48.7237	425	806	202	126	383	125	15.6328	62.3763
	GAP1	YKR039W	8	14	20	8D	G	10	1.91282	2924.95	0.475214	1548.03	10.752	611.604	574.861	0.252226	1404.11	0.162248	988.995	0.288889	0.921368	0.309402	18.6548	585	1119	278	169	539	181	15.1028	60.7913
		YPL095C	13	6	2	13D	C	1	2.0124	3605.74	0.475207	1859.89	10.8829	757.134	657.421	0.243097	1623.46	0.160991	1146.07	0.332645	0.913223	0.303719	58.7622	484	974	230	161	442	147	16.5298	70
	HIS3	YOR202W	5	12	24	5D	F	12	2.0528	3597.55	0.475155	1686.42	10.1174	787.127	614.439	0.243173	1670.29	0.16159	1043.01	0.318323	0.944099	0.304348	29.9666	644	1322	306	205	608	196	15.5068	66.9935
		YLL059C	9	5	20	9B	C	10	1.8775	2956.11	0.475	1545.16	11.7016	572.652	547.475	0.247141	1377.36	0.180698	1034.61	0.345	0.8725	0.3225	39.4335	400	751	190	138	349	129	18.3755	72.6316
	SIT1	YEL065W	4	9	3	4A	E	2	1.99231	4166.69	0.475	1746.6	11.5054	882.199	631.727	0.246998	1957.85	0.171717	1105.98	0.342308	0.925	0.301923	20.7846	520	1036	247	178	481	157	17.1815	72.0648
	HIS3	YOR202W	11	5	24	11B	C	12	2.26323	4541.71	0.475	1617.81	10.3334	922.109	639.989	0.251189	1932.44	0.171463	1059.95	0.364706	0.952941	0.313235	18.0831	680	1539	323	248	648	213	16.1144	76.7802
		YLR152C	9	11	17	9A	F	9	1.82309	3147.08	0.47486	1597.22	10.6611	687.543	571.477	0.240808	1509.22	0.170769	1002.37	0.318436	0.886406	0.299814	22.3159	537	979	255	171	476	161	17.4668	67.0589
	PET20	YPL159C	13	2	21	13C	A	11	2.30354	4201.99	0.47486	1821.65	10.9621	790.174	659.662	0.238686	1706.78	0.15933	1128.86	0.327747	0.949721	0.296089	23.0651	537	1237	255	176	510	159	14.228	69.0197
	SPS100	YHR139C	6	12	10	6D	F	5	1.65966	3507.25	0.47479	1706.66	11.356	904	636.407	0.250927	1916.56	0.185153	1127.93	0.281513	0.892857	0.319328	27.2764	476	790	226	134	425	152	16.962	59.2921
	DST1	YGL043W	5	15	22	5B	H	11	2.09128	3826.83	0.474645	2435.1	11.5939	955.213	797.255	0.219019	1753.94	0.077845	1346.21	0.131846	0.94929	0.269777	23.8328	493	1031	234	65	468	133	6.30457	27.7778
		YCR095C	2	6	16	2D	C	8	1.89254	4539.86	0.474627	1639.04	12.0298	976.128	580.133	0.257755	2322.05	0.167801	1065.52	0.325373	0.958209	0.310448	26.7582	335	634	159	109	321	104	17.1924	68.5534
	KIP1	YBL063W	1	7	5	1A	D	3	2.1802	4508.95	0.474619	1952.3	11.5528	923.625	675.52	0.242824	1950.31	0.153553	1182.32	0.307107	0.944162	0.28934	39.1152	394	859	187	121	372	114	14.0862	64.706
	SFK1	YKL051W	8	15	14	8B	H	7	2.00586	4064.11	0.474609	1657.47	10.7832	845.187	638.826	0.236931	1862.3	0.173067	1104.33	0.341797	0.923828	0.322266	29.8496	512	1027	243	175	473	165	17.0399	72.0165
	FMP29	YER080W	4	8	22	4D	D	11	2.23725	4678.57	0.47449	1684.14	11.5626	901.891	606.86	0.24024	1991.14	0.196426	1125.68	0.339286	0.956633	0.318878	23.9583	392	877	186	133	375	125	15.1653	71.5054
	HIS3	YOR202W	10	16	22	10D	H	11	1.63461	2981.31	0.474359	1790.16	10.67	703.297	606.269	0.243964	1556.63	0.16735	1059.36	0.324786	0.852564	0.286325	53.9722	468	765	222	152	399	134	19.8693	68.4684
	BUD9	YGR041W	5	2	17	5C	A	9	2.16306	4017.88	0.47421	1583.01	11.3954	785.409	589.752	0.249164	1703.19	0.176015	1017.26	0.349418	0.923461	0.311148	22.5167	601	1300	285	210	555	187	16.1539	73.6842
	CAC2	YML102W	10	7	3	10A	D	2	1.99696	3950.88	0.474164	2060	12.4162	834.942	643.72	0.221821	1734.36	0.131948	1127.94	0.322188	0.896657	0.273556	23.4947	329	657	156	106	295	90	16.1339	67.9486
	HIS3	YOR202W	4	16	23	4C	H	12	2.21934	5245.83	0.474057	1777.5	10.7852	1037.37	652.172	0.239703	2209.7	0.166313	1117.35	0.32783	0.938679	0.299528	39.9249	424	941	201	139	398	127	14.7715	69.1541
	HIS3	YOR202W	14	8	24	14D	D	12	2.24153	4332.8	0.474041	1924.46	11.3995	859.506	603.884	0.241404	1845.23	0.153976	1082.27	0.327314	0.948081	0.27088	20.8567	443	993	210	145	420	120	14.6022	69.0476
	RNH201	YNL072W	11	9	17	11A	E	9	1.81041	3198.42	0.473978	1785.8	10.6548	696.959	602.329	0.250208	1556.98	0.180097	1085.77	0.312268	0.894052	0.29368	27.6767	538	974	255	168	481	158	17.2485	65.8824
		YIL056W	6	14	9	6C	G	5	1.66956	3823.03	0.473913	1771.6	11.4458	893.487	635.278	0.248854	1978.24	0.148946	1098.26	0.284783	0.854348	0.297826	24.0832	460	768	218	131	393	137	17.0573	60.0918
		YLR346C	9	6	23	9C	C	12	1.6886	2976.49	0.473684	1739.13	10.7834	664.47	620.472	0.243613	1484.67	0.1709	1063.17	0.311404	0.839912	0.29386	28.6356	456	770	216	142	383	134	18.4416	65.7409
	PHD1	YKL043W	8	13	4	8B	G	2	1.95547	4099.23	0.473684	1889.95	11.0283	850.219	628.355	0.234148	1897.3	0.169685	1155.51	0.334008	0.910931	0.307692	29.5635	494	966	234	165	450	152	17.0807	70.5128
	HIS3	YOR202W	8	16	10	8D	H	5	1.94332	3343.91	0.473684	1664.01	11.1909	666.442	598.898	0.25188	1591.01	0.192765	1071.86	0.297571	0.898785	0.305668	70.9507	494	960	234	147	444	151	15.3125	62.8206
		YMR294W-A	11	9	12	11B	E	6	1.91729	3445.49	0.473684	1749.42	10.2386	750.357	624.548	0.236603	1630.4	0.157386	1079.16	0.338346	0.909774	0.296992	47.9583	532	1020	252	180	484	158	17.6471	71.4286
		YKL206C	8	6	22	8D	C	11	2.03097	3926.79	0.473588	1718.98	10.8847	782.653	604.182	0.270461	1870.88	0.161408	1080.65	0.296903	0.965392	0.300546	70.3633	549	1115	260	163	530	165	14.6188	62.6923
	UBP13	YBL067C	1	9	19	1A	E	10	2.04472	4216.95	0.473577	1798.42	11.2751	874.407	664.125	0.236802	1849.68	0.154397	1114.44	0.329268	0.900407	0.302846	35.3129	492	1006	233	162	443	149	16.1034	69.5279
		YGR021W	5	12	4	5D	F	2	2.1557	4169.7	0.473515	1641.45	10.3108	885.27	607.058	0.248854	1834.93	0.175836	1047.33	0.327448	0.956661	0.304976	23.6643	623	1343	295	204	596	190	15.1899	69.1526
	HIS3	YOR202W	11	16	14	11D	H	7	2.31311	5736.84	0.473301	1761.48	11.6589	1096.39	671.205	0.254644	2341.4	0.150563	1149.35	0.32767	0.958738	0.313107	28.6705	412	953	195	135	395	129	14.1658	69.2308
		YGR255C	14	2	19	14C	A	10	2.04895	4025.1	0.473193	1732.19	11.015	817.772	655.694	0.255966	1839.39	0.156116	1132.29	0.319347	0.934732	0.307692	19.5704	429	879	203	137	401	132	15.5859	67.4877
	SPR6	YER115C	4	12	20	4D	F	10	2.08517	4670.67	0.473186	1845.36	12.1681	888.52	607.222	0.229003	2013.13	0.155169	1122.53	0.309148	0.921136	0.290221	24.8395	317	661	150	98	292	92	14.826	65.3333
	WSS1	YHR134W	6	12	20	6D	F	10	1.44893	3066.41	0.473118	2327.32	12.2203	892.705	676.278	0.229323	1810.18	0.131222	1188.46	0.147849	0.846774	0.274194	50.7839	372	539	176	55	315	102	10.204	31.2499
		YDR291W	3	14	8	3D	G	4	1.9957	4007.83	0.473118	1655.57	11.9179	762.763	571.748	0.256201	1770.43	0.168544	1034.38	0.337634	0.888172	0.303226	31.6228	465	928	220	157	413	141	16.9181	71.3636
	HIS3	YOR202W	1	4	24	1D	B	12	2.15586	4019.92	0.473103	1732.91	9.60555	893.754	692.927	0.254796	1786.04	0.160576	1113.44	0.364138	0.955862	0.306207	54.9272	725	1563	343	264	693	222	16.8906	76.968
		YCR087C-A	2	4	8	2D	B	4	2.00728	3877.2	0.473071	1802.72	9.92544	865.224	644.398	0.25448	1789.28	0.163599	1077.51	0.339156	0.924309	0.289665	32.9393	687	1379	325	233	635	199	16.8963	71.6924
	APN1	YKL114C	8	9	11	8A	E	6	1.75812	3122.76	0.472924	1668.93	10.8265	671.181	555.528	0.250744	1518.09	0.179952	975.264	0.326715	0.853791	0.285199	26.2679	554	974	262	181	473	158	18.5832	69.084
	HIS3	YOR202W	9	3	24	9B	B	12	1.96822	2750.87	0.472897	1782.26	10.8634	619.074	633.079	0.233627	1276.42	0.158902	1089.36	0.304673	0.900935	0.28972	18.412	535	1053	253	163	482	155	15.4796	64.4269
[truncated: 3,377 more rows]

## Sheet: 110 min HS ts array
						Barcode	N/A
ORF	Name	Allele	Strain ID	Genotype	Plate	Well	Cell: ObjectID (Aggregates pro3-1 AF V17)	Cell: Amount of Hsp104 foci (Aggregates pro3-1 AF V17)	Cell: Sum_Average Intensity Hsp104 foci (Aggregates pro3-1 AF V17)	Amount of pro3 foci per cell	Cell: Sum_Average Intensity pro3 foci (Aggregates pro3-1 AF V17)	Cell: Average cell size (Aggregates pro3-1 AF V17)	Cell: Average Intensity_Hsp104-GFP (Aggregates pro3-1 AF V17)	Cell: Average Intensity_pro3-1-mCherry (Aggregates pro3-1 AF V17)	Cell: Average area Hsp104 foci (Aggregates pro3-1 AF V17)	Cell: Average Intensity Hsp104 foci (Aggregates pro3-1 AF V17)	Cell: Average area pro3-1 foci (Aggregates pro3-1 AF V17)	Cell: Average Intensity pro3-1 foci (Aggregates pro3-1 AF V17)	Cell: Number of colocalized foci per cell (Aggregates pro3-1 AF V17)	Cell: Amount of cells with Hsp104 foci (Aggregates pro3-1 AF V17)	Cell: Amount of cells with pro3-1 foci (Aggregates pro3-1 AF V17)	Laser focus score (Aggregates pro3-1 AF V17)	Cell Count (Aggregates pro3-1 AF V17)	Amount of Hsp104 foci.Total (Aggregates pro3-1 AF V17)	Amount of pro3 foci.Total (Aggregates pro3-1 AF V17)	Number of colocalized foci per cell.Total (Aggregates pro3-1 AF V17)	Amount of cells with Hsp104 foci.Total (Aggregates pro3-1 AF V17)	Amount of cells with pro3-1 foci.Total (Aggregates pro3-1 AF V17)	No.	%coloc Hsp104	%coloc pro3-1
YGL073W	HSF1	hsf1-848	tsa423	hsf1-848::KanR; his3^1 leu2^0 ura3^0 met15^0	3D	G04	169	0.845697	1429.96	8.26113	10089.8	16.1808	221.741	848.917	0.089775	465.146	0.243543	1186.45	0.724036	0.302671	0.994065	48.6621	337	285	2784	244	102	335	1132	85.6141	8.76437
YGR005C	TFG2	tfg2-5001	tsa1137	TFG2-PH::KanR; his3^1leu2^0 ura3^0 met15^0	1A	G09	199.5	0.070352	1267.97	8.19598	13472.1	12.8334	160.909	1197.77	0.156054	580.79	0.266847	1606.49	0.060302	0.032663	0.994975	34.3366	398	28	3262	24	13	396	81	85.7147	0.735751
YKL060C	FBA1	fba1-5009	tsa1265	YKL060C-PH::KanR; his3^1leu2^0 ura3^0 met15^0	4B	F03	112.536	0.263393	2093.8	7.92634	13298.7	14.6657	205.176	1064.01	0.121837	946.61	0.29458	1582.12	0.125	0.149554	0.957589	33.2194	224	59	1775.5	28	33.5	214.5	1311	47.4576	1.57702
YMR277W	FCP1	fcp1-1-supp3	tsa426	fcp1-1::KanR; his3^1 leu2^0 ura3^0 met15^0	2A	E09	158	0.298413	1113.09	7.60635	11789.4	14.6221	183.932	1058.34	0.1103	492.338	0.276399	1528.99	0.231746	0.139683	0.990476	23.1733	315	94	2396	73	44	312	441	77.6595	3.04674
YMR235C	RNA1	rna1-1	tsa118	rna1-1::KanR; his3^1 leu2^0 ura3^0 met15^0	2D	F08	218.5	0.215596	1595.61	7.20872	9916.53	13.9706	188.025	949.313	0.141428	685.289	0.23861	1307.04	0.094037	0.110092	0.977064	36.6742	436	94	3143	41	48	426	740	43.6172	1.30449
YKR062W	TFA2	tfa2-45	tsa692	tfa2-45::KanR; his3^1 leu2^0 ura3^0 met15^0	3A	H11	117.002	0.060086	474.148	7.13519	10437.2	12.8444	170.079	953.889	0.069758	378.783	0.272572	1421.39	0.055794	0.049356	0.997854	24.0411	233	14	1662.5	13	11.5	232.5	863	92.8569	0.781955
YMR235C	RNA1	rna1-s116f	tsa172	rna1-S116F::KanR; his3^1 leu2^0 ura3^0 met15^0	3A	B02	162	0.226006	437.712	7.10217	9719.65	14.6463	165.821	939.357	0.115381	350.839	0.245935	1328.08	0.117647	0.19195	0.987616	58.2065	323	73	2294	38	62	319	782	52.0548	1.65649
YPL169C	MEX67	mex67-ts5	tsa816	mex67-ts5::KanR; his3^1 leu2^0 ura3^0 met15^0	1A	C08	167.5	0.020958	555.532	7.04192	8730.39	13.7111	165.175	837.81	0.124285	499.374	0.272329	1227.71	0.011976	0.017964	0.997006	33.7639	334	7	2352	4	6	333	32	57.1429	0.170067
YER022W	SRB4	srb4-2	tsa519	srb4-2::KanR; his3^1 leu2^0 ura3^0 met15^0	4D	D01	179	0.294118	1749.83	7.03361	10662.8	13.1514	191.536	1028.7	0.143246	713.141	0.278814	1464.1	0.179272	0.131653	0.980392	24.7588	357	105	2511	64	47	350	1477	60.9524	2.54879
YPR025C	CCL1	ccl1-ts4	tsa77	ccl1-ts4::KanR; his3^1 leu2^0 ura3^0 met15^0	3C	C05	192	0.253264	1199.51	7	9334.22	12.4927	165.378	905.584	0.132679	505.23	0.277968	1298.39	0.214099	0.117493	0.992167	53.2165	383	97	2681	82	45	380	989	84.5359	3.05856
YDR311W	TFB1	tfb1-6	tsa715	tfb1-6::KanR; his3^1 leu2^0 ura3^0 met15^0	2D	G02	169.5	0.372781	1216.6	6.98225	10326.1	13.6456	188.259	1006.87	0.106771	491.02	0.271034	1458.05	0.295858	0.174556	0.991124	22.7156	338	126	2360	100	59	335	746	79.3651	4.23729
YER171W	RAD3	rad3-ts14	tsa588	rad3-ts14::KanR; his3^1 leu2^0 ura3^0 met15^0	1B	H10	201.5	0.228856	1031.09	6.96766	11063.4	12.2479	173.439	1124.04	0.114784	450.156	0.263647	1567.05	0.186567	0.109453	0.995025	28.931	402	92	2801	75	44	400	190	81.5216	2.67761
YKL035W	UGP1	ugp1-5001	tsa1155	UGP1-PH::KanR; his3^1leu2^0 ura3^0 met15^0	1B	B11	122.975	0.562372	3476.15	6.94479	10104.9	13.9036	224.017	907.059	0.221966	1229	0.287214	1370	0.415133	0.212679	0.96319	38.0571	244.5	137.5	1698	101.5	52	235.5	119	73.8182	5.97762
YHR058C	MED6	med6-ts	tsa1053	med6-ts::KanR; his3^1 leu2^0 ura3^0 met15^0	3A	D07	132	0.174905	818.243	6.92395	9169.85	14.5243	167.378	864.362	0.124688	454.165	0.276297	1309.87	0.125475	0.106464	0.992395	49.2138	263	46	1821	33	28	261	811	71.7389	1.81219
YGL130W	CEG1	ceg1-ts	tsa355	ceg1-ts::KanR; his3^1 leu2^0 ura3^0 met15^0	3A	G04	157.5	0.267516	876.794	6.82484	9545.04	13.7647	167.924	900.842	0.12604	469.89	0.292843	1348.13	0.213376	0.149682	0.980892	42.7434	314	84	2143	67	47	308	844	79.762	3.12646
YMR061W	RNA14	rna14-5001	tsa1106	RNA14-ph::KanR; his3^1 leu2^0 ura3^0 met15^0	1C	D11	186	0.091644	499.846	6.69272	9029.94	13.0333	171.92	908.9	0.07725	379.589	0.273162	1322.12	0.086253	0.072776	0.991914	18.4391	371	34	2483	32	27	368	239	94.1175	1.28876
YOL135C	MED7	med7-163	tsa739	med7-163::KanR; his3^1 leu2^0 ura3^0 met15^0	2C	D09	205.5	0.292683	1053.86	6.55854	8731.4	13.3533	179.839	892.698	0.123394	462.51	0.26988	1294.54	0.209756	0.139024	0.985366	23.7065	410	120	2689	86	57	404	621	71.6666	3.19821
YDL207W	GLE1	gle1-4	tsa920	gle1-4::KanR; his3^1 leu2^0 ura3^0 met15^0	3C	A07	174	0.080692	685.529	6.48415	8599.62	12.5234	161.297	887.89	0.126828	431.974	0.302194	1319.22	0.057637	0.051873	0.991354	48.816	347	28	2250	20	18	344	967	71.4284	0.888891
YBR193C	MED8	med8-51	tsa741	med8-51::KanR; his3^1 leu2^0 ura3^0 met15^0	2B	E09	82.9696	0.617021	1225.33	6.48024	9200.9	16.0156	208.669	868.991	0.124446	552.104	0.268812	1372.44	0.468085	0.297872	0.978723	36.9848	164.5	101.5	1066	77	49	161	537	75.8621	7.22326
YBR193C	MED8	med8-39	tsa751	med8-39::KanR; his3^1 leu2^0 ura3^0 met15^0	1D	B07	140.5	0.503571	1171.7	6.325	9072.81	14.5555	209.664	909.545	0.133609	591.587	0.261769	1369.74	0.371429	0.278571	0.967857	50.3984	280	141	1771	104	78	271	307	73.759	5.8724
YLR005W	SSL1	ssl1-t242i	tsa752	ssl1-T242I::KanR; his3^1 leu2^0 ura3^0 met15^0	4A	G12	72.2204	0.236967	745.231	6.10426	9387.8	14.266	170.063	938.35	0.114825	468.335	0.248836	1431.33	0.158768	0.149289	0.964455	47.4216	140.667	33.3333	858.667	22.3333	21	135.667	1236	67	2.60094
YHR058C	MED6	med6-5001	tsa1094	MED6-ph::KanR; his3^1 leu2^0 ura3^0 met15^0	1B	D07	136.828	0.366972	959.863	5.87523	8829.25	13.9807	188.351	969.583	0.135349	533.786	0.245365	1437.72	0.26055	0.218349	0.974312	36.8466	272.5	100	1601	71	59.5	265.5	139	71	4.43472
YGL044C	RNA15	rna15-58	tsa652	rna15-58::KanR; his3^1 leu2^0 ura3^0 met15^0	2A	G03	76.745	0.235099	634.327	5.83775	8084.64	15.084	182.228	806.306	0.097109	448.783	0.293716	1320.94	0.162252	0.175497	0.963576	22.5093	151	35.5	881.5	24.5	26.5	145.5	459	69.0143	2.77936
YGL130W	CEG1	ceg1-3	tsa94	ceg1-3::KanR; his3^1 leu2^0 ura3^0 met15^0	2A	D03	89.0113	0.525424	906.427	5.78531	8310.59	15.0587	185.316	832.484	0.12538	476.428	0.265467	1336.13	0.350282	0.282486	0.963277	22.0143	177	93	1024	62	50	170.5	423	66.6665	6.05468
YDL140C	RPO21	rpo21-1	tsa804	rpo21-1::KanR; his3^1 leu2^0 ura3^0 met15^0	3D	D11	98.0103	0.430769	985.142	5.78205	10073.2	14.6611	185.299	1037.22	0.124108	544.288	0.281885	1627.76	0.289744	0.24359	0.969231	29.251	195	84	1127.5	56.5	47.5	189	1103	67.262	5.01109
YDR002W	YRB1	yrb1-51	tsa582	yrb1-51::KanR; his3^1 leu2^0 ura3^0 met15^0	1C	F06	141.5	0.43617	1299.44	5.67021	7921.99	15.24	218.969	796.509	0.14076	666.65	0.264079	1249.98	0.244681	0.244681	0.914894	19.105	282	123	1599	69	69	258	258	56.0976	4.3152
YDR228C	PCF11	pcf11-ts10	tsa679	pcf11-ts10::KanR; his3^1 leu2^0 ura3^0 met15^0	3C	D09	105.82	0.141119	1130.43	5.56691	7329.24	13.924	159.549	772.761	0.108267	516.237	0.297255	1274.24	0.080292	0.07056	0.982968	39.2002	205.5	29	1144	16.5	14.5	202	1005	56.8967	1.44231
YKL024C	URA6	ura6-6	tsa1034	ura6-6::KanR; his3^1 leu2^0 ura3^0 met15^0	2B	H08	103.426	0.542579	3717.96	5.53771	9824.6	13.4712	307.498	892.787	0.244444	1626.17	0.266146	1436.39	0.087591	0.250608	0.83455	26.3025	205.5	111.5	1138	18	51.5	171.5	572	16.1435	1.58172
YNR026C	SEC12	sec12-4	tsa60	sec12-4::KanR; his3^1 leu2^0 ura3^0 met15^0	1B	B07	210	1.20764	1750.6	5.44391	8126.16	11.5602	243.603	939.823	0.174434	659.61	0.305869	1421.57	1.02625	0.460621	0.983294	34.0881	419	506	2281	430	193	412	115	84.9803	18.8514
YML105C	SEC65	sec65-1	tsa710	sec65-1::KanR; his3^1 leu2^0 ura3^0 met15^0	1D	A01	246.5	2.22967	2303.69	5.4187	7676.23	11.8012	346.608	852.147	0.159613	717.368	0.247057	1215.73	1.36789	0.74187	0.908537	18.5742	492	1097	2666	673	365	447	289	61.3491	25.2438
YLR078C	BOS1	bos1-1	tsa199	bos1-1::KanR; his3^1 leu2^0 ura3^0 met15^0	2D	A08	146	1.81443	2515.58	5.31615	7912.4	13.1982	305.16	888.895	0.193642	854.453	0.298659	1382.49	1.36082	0.628866	0.982818	36.318	291	528	1547	396	183	286	680	75	25.5979
YOR046C	DBP5	dbp5-1	tsa641	dbp5-1::KanR; his3^1 leu2^0 ura3^0 met15^0	2D	E02	85.358	0.153846	534.443	5.30178	8354.64	16.5971	165.331	976.65	0.147539	453.067	0.155074	1457.83	0.076923	0.130178	0.93787	23.231	169	26	896	13	22	158.5	722	50	1.45089
YDR228C	PCF11	pcf11-2	tsa685	pcf11-2::KanR; his3^1 leu2^0 ura3^0 met15^0	3C	C06	142.5	0.077465	621.055	5.03873	6618.56	13.3963	159.39	823.349	0.081374	381.55	0.276314	1277.4	0.06338	0.052817	0.971831	18.6548	284	22	1431	18	15	276	990	81.8176	1.25786
[truncated: 1,503 more rows]
