# Supplementary material for: mTOR signaling controls protein aggregation during heat stress and cellular aging in a translation- and Hsf1-independent manner
Source: J Biol Chem. 2025 Jan 10;301(2):108172. doi: 10.1016/j.jbc.2025.108172 (PMC11849620; doi:10.1016/j.jbc.2025.108172)
Supplement: Supplemetary Data 2 [file mmc2.xlsx]

## Sheet: hits < 1 pro3-1 foci per cell
Hits from the knockout collection. Cutoff: Less than 1 pro3-1 foci per cell. Used for GO analysis and SAFE.
Gene	ORF
	YPL205C
EAF3	YPR023C
GCR2	YNL199C
	YNL198C
SRO9	YCL037C
CLN1	YMR199W
RPS29B	YDL061C
RPS10A	YOR293W
DEG1	YFL001W
LPD1	YFL018C
RAD14	YMR201C
GTR1	YML121W
HSP42	YDR171W
	YPR148C
CTK1	YKL139W
SLX9	YGR081C
CDC73	YLR418C
RPS23A	YGR118W
LEO1	YOR123C
RPS6B	YBR181C
BUD27	YFL023W
RMD7	YER083C
	YEL033W
	YOL032W
RPS30B	YOR182C
RPS0B	YLR048W
ELM1	YKL048C
OST4	YDL232W
NKP2	YLR315W
PMR1	YGL167C
	YKL069W
RPS29A	YLR388W
RPS28B	YLR264W
NUP133	YKR082W
	YOR309C
FYV1	YDR024W
	YMR269W
	YIL028W
RPA14	YDR156W
KEM1	YGL173C
IST3	YIR005W
ARV1	YLR242C
ECM18	YDR125C
	YLR402W
BTN2	YGR142W
RPN10	YHR200W
	YER139C
KTI12	YKL110C
CBC2	YPL178W
HUR1	YGL168W
RPS24A	YER074W
CKB2	YOR039W
	YNL080C
RRP8	YDR083W
ECM8	YBR076W
MAC1	YMR021C
RPS16B	YDL083C
SPT2	YER161C
RPS0A	YGR214W
SPT21	YMR179W
MDM30	YLR368W
TSR2	YLR435W
SNT1	YCR033W
RPS4B	YHR203C
PEX32	YBR168W
LST4	YKL176C
SCS2	YER120W
RPL21B	YPL079W
RPS1A	YLR441C
BUD13	YGL174W
SLX8	YER116C
UBP3	YER151C
RTT106	YNL206C
GDS1	YOR355W
SPT3	YDR392W
PUF4	YGL014W
YAR1	YPL239W
HOS2	YGL194C
BUD31	YCR063W
RPS10B	YMR230W
CNE1	YAL058W
	YAL058C-A
RPO41	YFL036W
INP52	YNL106C
RPS14A	YCR031C
NST1	YNL091W
VAM3	YOR106W
RPS19B	YNL302C
	YOR006C
	YNL171C
RPS6A	YPL090C
HOM6	YJR139C
BRR1	YPR057W
MOG1	YJR074W
	YOR082C
RCY1	YJL204C
FMC1	YIL098C
MDH3	YDL078C
SAM1	YLR180W
TOR1	YJR066W
ISY1	YJR050W
RTF1	YGL244W
GTR2	YGR163W
APS3	YJL024C
RPS23B	YPR132W
BSP1	YPR171W
FLX1	YIL134W
CKB1	YGL019W
GRD19	YOR357C
	YML102C-A
SWI6	YLR182W
VPS72	YDR485C
PUB1	YNL016W
ELP3	YPL086C
RPS18B	YML026C
ELP2	YGR200C
TYE7	YOR344C
NUP60	YAR002W
ARP6	YLR085C
VAM6	YDL077C
WHI5	YOR083W
RPS11B	YBR048W
MRC1	YCL061C
IKI3	YLR384C
SGF73	YGL066W

## Sheet: 45 min HS knockout collection
Visually confirmed	Gene	ORF	384 Plate	384 Row	384 Column	Plate	Row	Column	Cell: ObjectID (Aggregates pro3-1 AF V17)	Cell: Amount of Hsp104 foci (Aggregates pro3-1 AF V17)	Cell: Sum_Average Intensity Hsp104 foci (Aggregates pro3-1 AF V17)	Amount of pro3 foci per cell	Cell: Sum_Average Intensity pro3 foci (Aggregates pro3-1 AF V17)	Cell: Average cell size (Aggregates pro3-1 AF V17)	Cell: Average Intensity_Hsp104-GFP (Aggregates pro3-1 AF V17)	Cell: Average Intensity_pro3-1-mCherry (Aggregates pro3-1 AF V17)	Cell: Average area Hsp104 foci (Aggregates pro3-1 AF V17)	Cell: Average Intensity Hsp104 foci (Aggregates pro3-1 AF V17)	Cell: Average area pro3-1 foci (Aggregates pro3-1 AF V17)	Cell: Average Intensity pro3-1 foci (Aggregates pro3-1 AF V17)	Cell: Number of colocalized foci per cell (Aggregates pro3-1 AF V17)	Cell: Amount of cells with Hsp104 foci (Aggregates pro3-1 AF V17)	Cell: Amount of cells with pro3-1 foci (Aggregates pro3-1 AF V17)	Laser focus score (Aggregates pro3-1 AF V17)	Cell Count (Aggregates pro3-1 AF V17)	Amount of Hsp104 foci.Total (Aggregates pro3-1 AF V17)	Amount of pro3 foci.Total (Aggregates pro3-1 AF V17)	Number of colocalized foci per cell.Total (Aggregates pro3-1 AF V17)	Amount of cells with Hsp104 foci.Total (Aggregates pro3-1 AF V17)	Amount of cells with pro3-1 foci.Total (Aggregates pro3-1 AF V17)
yes		YPL205C	13	8	9	13C	D	5	138.089	1.84	1978.85	0.054545	915.968	13.2059	456.23	352.282	0.22776	931.279	0.155255	776.337	0.047273	0.88	0.045455	34.2251	275	506	15	13	242	12.5
yes	EAF3	YPR023C	14	7	10	14B	D	5	190	1.68338	1080	0.147757	795.579	11.5741	250.329	360.169	0.180934	526.933	0.106406	650.438	0.102902	0.846966	0.121372	24.454	379	638	56	39	321	46
yes	GCR2	YNL199C	11	8	6	11D	D	3	73.0393	2.16397	2245.58	0.17552	957.889	11.8724	399.305	345.875	0.244539	954.406	0.135176	735.792	0.140878	0.923788	0.136259	21.6298	144.333	312.333	25.3333	20.3333	133.333	19.6667
yes		YNL198C	11	8	8	11D	D	4	70.4348	2.34541	2093.34	0.190821	896.27	11.7747	356.815	342.601	0.234046	841.022	0.133848	707.076	0.149758	0.939614	0.149758	22.4213	138	323.667	26.3333	20.6667	129.667	20.6667
yes	SRO9	YCL037C	2	5	23	2A	C	12	85.6441	2.16765	2288.46	0.267647	2130.46	17.5403	458.394	640.566	0.18718	893.993	0.087676	1134.4	0.135294	0.879412	0.15	23.902	170	368.5	45.5	23	149.5	25.5
yes	CLN1	YMR199W	10	10	13	10C	E	7	164	2.51682	1898.64	0.296636	866.778	11.8679	334.732	337.704	0.225144	738.868	0.109752	640.038	0.229358	0.972477	0.220183	54.9636	327	823	97	75	318	72
yes	RPS29B	YDL061C	2	14	18	2D	G	9	135	2.15242	2242.71	0.342007	1138.2	13.0014	419.054	394.869	0.255206	997.199	0.147598	779.458	0.267658	0.944238	0.245353	40.9878	269	579	92	72	254	66
yes	RPS10A	YOR293W	13	13	14	13B	G	7	148.5	2.06419	2124.86	0.344595	1391.38	11.9073	424.106	464.328	0.250594	1011.58	0.14061	875.414	0.22973	0.956081	0.226351	25.6905	296	611	102	68	283	67
yes	DEG1	YFL001W	14	2	17	14C	A	9	86.7537	1.22287	970.412	0.375367	2102.83	16.0633	282.476	706.985	0.143544	552.075	0.097694	1238.39	0.096774	0.70088	0.228739	18.9201	170.5	208.5	64	16.5	119.5	39
yes	LPD1	YFL018C	4	8	11	4C	D	6	148	2.14237	1605.11	0.386441	839.186	11.8603	304.568	330.032	0.21493	706.746	0.109933	622.005	0.315254	0.942373	0.288136	18.4932	295	632	114	93	278	85
yes	RAD14	YMR201C	10	10	11	10C	E	6	123	3.1102	2821.49	0.391837	1256.97	16.205	415.54	428.395	0.200779	799.317	0.103297	752.197	0.289796	0.889796	0.240816	56.5509	245	762	96	71	218	59
yes	GTR1	YML121W	10	11	19	10A	F	10	70.9209	1.2518	1712.52	0.406475	1816.39	12.4145	471.268	654.01	0.205394	1017.16	0.128271	1261.43	0.258993	0.748201	0.28777	23.1109	139	174	56.5	36	104	40
yes	HSP42	YDR171W	3	15	11	3A	H	6	350	2.26037	2104.76	0.434907	1616.51	10.5886	497.825	637.114	0.201514	900.976	0.136882	990.124	0.287554	0.942775	0.268956	22.8035	699	1580	304	201	659	188
yes		YPR148C	14	7	9	14A	D	5	149	2.3266	1977.22	0.43771	988.874	11.9026	332.142	366.546	0.229926	770.066	0.119865	676.172	0.350168	0.912458	0.30303	21.5639	297	691	130	104	271	90
yes	CTK1	YKL139W	8	13	21	8A	G	11	95.8609	1.69291	1709.05	0.440945	2276.99	14.857	402.181	676.774	0.21278	867.316	0.137716	1201.04	0.16273	0.868766	0.249344	32.8438	190.5	322.5	84	31	165.5	47.5
yes	SLX9	YGR081C	5	6	17	5C	C	9	171	1.84164	1425.48	0.454545	1337.9	12.4208	301.968	424.944	0.210435	696.028	0.14914	795.513	0.29912	0.870968	0.272727	26.4008	341	628	155	102	297	93
yes	CDC73	YLR418C	10	3	18	10B	B	9	102.84	2.02948	1822.48	0.457002	1563.73	15.8733	379.803	574.899	0.212539	821.624	0.125149	983.953	0.331695	0.906634	0.292383	17.7549	203.5	413	93	67.5	184.5	59.5
yes	RPS23A	YGR118W	5	10	19	5C	E	10	152.5	1.80592	1696.11	0.467105	1201.97	11.8956	339.703	430.937	0.229192	837.748	0.147948	820.425	0.325658	0.871711	0.319079	54.9272	304	549	142	99	265	97
yes	LEO1	YOR123C	12	6	11	12C	C	6	140.5	1.94286	2044.99	0.478571	1546.79	13.1376	412.472	551.603	0.233176	976.443	0.143657	998.662	0.346429	0.921429	0.325	54.0833	280	544	134	97	258	91
yes	RPS6B	YBR181C	1	8	5	1C	D	3	120.633	2.02708	1886.42	0.491667	1173.69	12.8615	385.416	435.729	0.247199	918.094	0.148144	820.807	0.34375	0.960417	0.352083	30.2293	240	486.5	118	82.5	230.5	84.5
yes	BUD27	YFL023W	4	8	3	4C	D	2	58.683	2.01441	2107.25	0.518732	2554.72	16.1937	380.069	684.543	0.222712	871.323	0.111512	1283.47	0.175793	0.855908	0.285303	52.9227	115.667	233	60	20.3333	99	33
yes	RMD7	YER083C	4	8	18	4D	D	9	136.5	2.42647	2855	0.522059	1552.14	13.9567	510.99	541.376	0.244098	1154.3	0.231718	1130.05	0.448529	0.981618	0.386029	46.7226	272	660	142	122	267	105
yes		YEL033W	4	7	23	4A	D	12	125	2.3494	2214.12	0.542169	1320.76	13.9753	397.982	462.193	0.227049	881.231	0.134142	833.668	0.405622	0.915663	0.353414	23.7908	249	585	135	101	228	88
yes		YOL032W	12	15	18	12B	H	9	206	1.88078	2139.08	0.542579	2079.19	11.5389	547.547	767.287	0.194273	1020.37	0.097313	1292.35	0.189781	0.912409	0.343066	48.5489	411	773	223	78	375	141
yes	RPS30B	YOR182C	12	12	5	12C	F	3	149	2.11111	2592.72	0.569024	1188.97	13.2282	515.588	408.16	0.255222	1190.66	0.154022	751.557	0.441077	0.939394	0.387205	23.6643	297	627	169	131	279	115
yes	RPS0B	YLR048W	9	11	8	9B	F	4	79.0383	2.15974	1704.38	0.571885	1499.52	14.4696	324.96	486.556	0.242197	792.634	0.132831	916.058	0.341853	0.964856	0.354633	21.9502	156.5	338	89.5	53.5	151	55.5
yes	ELM1	YKL048C	8	15	18	8B	H	9	69.2509	2.16364	3710.8	0.574545	2603.8	22.215	676.979	865.124	0.210969	1315.93	0.114968	1494.97	0.392727	0.778182	0.345455	24.8697	137.5	297.5	79	54	107	47.5
yes	OST4	YDL232W	3	7	2	3B	D	1	101.764	2.36802	2683.77	0.57868	2206.49	14.7382	480.607	767.444	0.217368	1030.55	0.128492	1288	0.393401	0.918782	0.350254	21.2809	197	466.5	114	77.5	181	69
yes	NKP2	YLR315W	9	2	23	9C	A	12	98.7557	2.18575	1915.78	0.582697	1681.55	13.496	325.058	468.931	0.227529	771.151	0.144172	912.768	0.391858	0.882952	0.346056	24.3503	196.5	429.5	114.5	77	173.5	68
yes	PMR1	YGL167C	5	13	13	5A	G	7	109.906	2.20519	3006.09	0.589623	1893.99	13.6949	568.195	637.439	0.236698	1226.49	0.158694	1089.76	0.398585	0.912736	0.358491	28.6586	212	467.5	125	84.5	193.5	76
yes		YKL069W	8	3	11	8A	B	6	119.939	1.45283	1757.04	0.595388	2201.3	14.804	459.427	622.881	0.215827	977.514	0.1885	1166.06	0.352201	0.821803	0.33543	19.8775	238.5	346.5	142	84	196	80
yes	RPS29A	YLR388W	9	12	23	9C	F	12	103.251	2.17275	2034.47	0.610706	1449.1	13.5442	375.887	479.819	0.249297	912.742	0.155532	885.599	0.406326	0.953771	0.381995	23.1709	205.5	446.5	125.5	83.5	196	78.5
yes	RPS28B	YLR264W	9	8	2	9D	D	1	214.5	2.32009	2117.4	0.614486	1348.55	11.8034	397.991	478.925	0.248892	916.057	0.150037	843.256	0.457944	0.969626	0.392523	40.2244	428	993	263	196	415	168
yes	NUP133	YKR082W	8	6	17	8C	C	9	76.1605	1.54181	2005.17	0.615385	2695.37	17.2858	464.888	638.116	0.199939	962.582	0.156762	1217.94	0.311037	0.772575	0.301003	32.0588	149.5	230.5	92	46.5	115.5	45
yes		YOR309C	14	12	17	14C	F	9	114.087	2.06459	1940.45	0.616927	1433.56	13.316	401.917	507.526	0.23113	894.982	0.176045	959.895	0.454343	0.946548	0.418708	21.2971	224.5	463.5	138.5	102	212.5	94
yes	FYV1	YDR024W	3	13	14	3B	G	7	156	1.84888	1825.96	0.620579	1468.78	11.7028	407.115	476.223	0.239738	932.911	0.158125	909.806	0.44373	0.932476	0.392283	23.2809	311	575	193	138	290	122
yes		YMR269W	11	5	4	11B	C	2	132	1.69202	1322.35	0.631179	2039.32	12.69	348.621	710.365	0.206434	726.292	0.127104	1265.68	0.315589	0.935361	0.403042	45.3321	263	445	166	83	246	106
yes		YIL028W	6	10	11	6C	E	6	203	2.13333	1458.59	0.632099	1042.95	11.0363	284.908	376.657	0.190698	600.419	0.116158	667.767	0.380247	0.88642	0.412346	22.6495	405	864	256	154	359	167
yes	RPA14	YDR156W	3	13	7	3A	G	4	278	1.83423	1763.02	0.634234	1583.89	9.97101	415.156	584.645	0.238065	914.266	0.160477	1012.9	0.482883	0.924324	0.409009	44.9555	555	1018	352	268	513	227
yes	KEM1	YGL173C	5	13	7	5A	G	4	56.6448	3.32836	2932.83	0.635821	1567.37	18.7767	429.522	484.85	0.192653	832.537	0.119792	885.788	0.41791	0.958209	0.376119	31.7982	111.667	371.667	71	46.6667	107	42
yes	IST3	YIR005W	7	3	21	7A	B	11	116.371	1.59395	1332.34	0.650108	2431.17	14.622	307.694	771.19	0.188839	681.574	0.108697	1354.5	0.24838	0.831533	0.37581	18.9865	231.5	369	150.5	57.5	192.5	87
yes	ARV1	YLR242C	9	6	12	9D	C	6	48.6603	2.2	2601.68	0.652055	2047.56	16.4323	467.085	659.938	0.22072	1038.99	0.142716	1191.14	0.405479	0.884932	0.383562	35.7053	91.25	200.75	59.5	37	80.75	35
yes	ECM18	YDR125C	3	9	11	3A	E	6	279.5	2.39068	2010.03	0.65233	1107.19	10.2541	367.435	405.503	0.230862	802.705	0.12704	709.498	0.455197	0.958781	0.424731	22.9129	558	1334	364	254	535	237
yes		YLR402W	9	14	21	9C	G	11	219.5	1.51826	1376.53	0.652968	2108	10.7454	342.43	654.669	0.21702	738.8	0.121272	1137.25	0.317352	0.794521	0.36758	22.9347	438	665	286	139	348	161
yes	BTN2	YGR142W	5	12	3	5C	F	2	235	2.64606	2119.74	0.656716	1647.54	11.9062	380.019	547.537	0.220648	810.453	0.157032	925.282	0.464819	0.98081	0.373134	24.3721	469	1241	308	218	460	175
yes	RPN10	YHR200W	6	4	3	6C	B	2	146.5	2.30822	2303.82	0.657534	2128.36	13.0983	430.718	713.04	0.229828	959.595	0.143963	1239.13	0.400685	0.94863	0.386986	49.6085	292	674	192	117	277	113
yes		YER139C	4	14	6	4D	G	3	171	2.2346	2310.53	0.668622	1961.34	13.9272	431.176	678.804	0.238186	951.198	0.130964	1164.33	0.43695	0.929619	0.404692	23.6432	341	762	228	149	317	138
yes	KTI12	YKL110C	8	9	15	8A	E	8	135.5	2.04815	1812.32	0.677778	1916.77	13.8492	352.575	650.513	0.212081	748.543	0.126272	1112.29	0.396296	0.859259	0.403704	50.951	270	553	183	107	232	109
yes	CBC2	YPL178W	13	4	13	13C	B	7	190.5	1.38684	926.072	0.678947	2265.98	12.196	262.975	573.655	0.181067	554.964	0.178388	1060.55	0.294737	0.836842	0.344737	22.1133	380	527	258	112	318	131
yes	HUR1	YGL168W	5	13	11	5A	G	6	93.7811	2.27027	3071.69	0.681081	1787.29	13.2815	555.315	629.704	0.237407	1199.52	0.151881	1088.63	0.483784	0.902703	0.424324	31.7651	185	420	126	89.5	167	78.5
yes	RPS24A	YER074W	4	6	10	4D	C	5	147	1.83959	1493.24	0.703072	1470.62	12.7951	311.601	481	0.232624	778.245	0.156975	898.718	0.488055	0.94198	0.43686	24.0624	293	539	206	143	276	128
yes	CKB2	YOR039W	12	8	4	12D	D	2	119	2.1308	2175.12	0.704641	2258.72	14.4699	426.568	640.587	0.230278	935.942	0.167264	1131.1	0.409283	0.915612	0.362869	20.1246	237	505	167	97	217	86
yes		YNL080C	11	9	5	11A	E	3	223.5	2.00673	2387.78	0.713004	2164.44	10.9434	468.465	662.128	0.236868	1042.78	0.143241	1190.32	0.484305	0.883408	0.410314	19.1311	446	895	318	216	394	183
yes	RRP8	YDR083W	3	3	11	3A	B	6	210.5	2.02381	1680.39	0.716667	1667.53	10.9432	365.62	567.321	0.221466	793.175	0.145957	974.155	0.5	0.942857	0.42619	51.0196	420	850	301	210	396	179
yes	ECM8	YBR076W	1	10	14	1D	E	7	321	1.52574	1956.58	0.720749	2013.5	10.5179	516.134	672.787	0.23988	1113.72	0.18046	1127.07	0.524181	0.858034	0.413417	26.6833	641	978	462	336	550	265
yes	MAC1	YMR021C	10	15	19	10A	H	10	69.5201	1.77289	2426.52	0.721612	1962.76	15.2097	463.247	588.878	0.240866	1109.34	0.150782	1079.64	0.483516	0.81685	0.421245	55.1768	136.5	242	98.5	66	111.5	57.5
yes	RPS16B	YDL083C	2	2	13	2C	A	7	110.908	2.08238	2196.37	0.723112	1278.28	12.0531	416.285	450.912	0.262932	1036.98	0.154736	837.926	0.556064	0.977117	0.480549	23.2347	218.5	455	158	121.5	213.5	105
yes	SPT2	YER161C	4	4	23	4C	B	12	143	2.45263	2139.65	0.726316	1379.52	12.6007	371.7	475.812	0.230619	814.268	0.133241	831.892	0.557895	0.926316	0.442105	79.6994	285	699	207	159	264	126
yes	RPS0A	YGR214W	6	9	16	6B	E	8	89.1017	1.99152	1644.16	0.740113	1543.45	12.5273	337.873	519.383	0.221669	767.953	0.147877	937.807	0.5	0.929379	0.454802	25.0335	177	352.5	131	88.5	164.5	80.5
yes	SPT21	YMR179W	10	6	3	10C	C	2	86.5731	2.44444	3290.91	0.774854	1966.33	13.9952	545.507	567.552	0.253938	1249.24	0.156152	1062.87	0.573099	0.944444	0.426901	24.0613	171	418	132.5	98	161.5	73
yes	MDM30	YLR368W	9	8	9	9C	D	5	152	2.46535	2177.54	0.778878	1232.64	12.0775	366.172	423.803	0.235633	867.315	0.141479	783.06	0.554455	0.963696	0.49835	18.0831	303	747	236	168	292	151
yes	TSR2	YLR435W	10	5	12	10B	C	6	152	1.9472	1676.21	0.778878	1521.45	11.1745	365.021	536.636	0.237266	826.374	0.156494	969.624	0.564356	0.930693	0.50165	18.1108	303	590	236	171	282	152
yes	SNT1	YCR033W	2	13	9	2A	G	5	178.5	2.04494	1812.68	0.792135	1777.51	12.4196	361.778	561.634	0.21068	790.761	0.145765	983.816	0.587079	0.896067	0.446629	32.249	356	728	282	209	319	159
yes	RPS4B	YHR203C	6	6	21	6C	C	11	114.712	2.14725	2049.05	0.793407	1599.29	12.5125	387.54	496.632	0.246707	912.061	0.144903	904.807	0.476923	0.945055	0.459341	29.0553	227.5	488.5	180.5	108.5	215	104.5
yes	PEX32	YBR168W	1	6	5	1C	C	3	151	2.23588	2324.89	0.797342	1867.59	13.0291	438.623	538.713	0.234282	987.841	0.142195	1000.1	0.511628	0.956811	0.431894	30.9193	301	673	240	154	288	130
yes	LST4	YKL176C	8	2	16	8D	A	8	189.5	1.56614	1538.96	0.801587	2054.4	11.9979	378.945	684.917	0.223342	861.689	0.162318	1189.6	0.518519	0.857143	0.470899	23.5372	378	592	303	196	324	178
yes	SCS2	YER120W	4	12	8	4D	F	4	167	1.99399	1977.29	0.801802	1638.36	13.1383	380.795	500.496	0.228387	879.422	0.162202	922.006	0.531532	0.876877	0.456456	39.2173	333	664	267	177	292	152
yes	RPL21B	YPL079W	13	6	22	13D	C	11	171.5	1.95614	1555.94	0.804094	1880.86	11.7708	311.633	593.219	0.216171	699.283	0.17433	1092.55	0.567251	0.888889	0.479532	21.6795	342	669	275	194	304	164
yes	RPS1A	YLR441C	10	5	4	10B	C	2	139.5	1.77698	1592.74	0.816547	1531.42	11.7167	344.175	509.68	0.226256	775.393	0.155722	928.338	0.57554	0.852518	0.507194	24.8395	278	494	227	160	237	141
yes	BUD13	YGL174W	5	13	5	5A	G	3	115.5	1.66522	1775.41	0.821739	3060.04	15.1291	407.979	809.554	0.204025	841.554	0.120818	1421.61	0.256522	0.804348	0.395652	30.1164	230	383	189	59	185	91
yes	SLX8	YER116C	4	12	18	4D	F	9	127.5	2.13386	2417.85	0.830709	2410.53	14.5303	450.939	681.731	0.225966	997.847	0.171086	1139.83	0.590551	0.877953	0.425197	46.6583	254	542	211	150	223	108
yes	UBP3	YER151C	4	2	13	4C	A	7	107.038	2.0939	1524.72	0.833333	1643.16	14.5246	297.076	546.778	0.193247	654.809	0.153006	995.091	0.57277	0.910798	0.514085	42.2133	213	446	177.5	122	194	109.5
yes	RTT106	YNL206C	11	10	14	11D	E	7	147.5	2.33333	2652.84	0.836735	1988.36	13.0235	483.741	641.602	0.243515	1073.91	0.13649	1106.67	0.605442	0.959184	0.472789	22.6936	294	686	246	178	282	139
yes	GDS1	YOR355W	13	7	13	13A	D	7	173	2.14783	2972.57	0.837681	2018.91	11.1996	567.008	661.42	0.258787	1330.29	0.165295	1156.64	0.550725	0.950725	0.486957	31.9844	345	741	289	190	328	168
yes	SPT3	YDR392W	3	12	17	3C	F	9	113.045	2.54343	2268.1	0.839644	2450.96	16.5148	400.984	508.146	0.211769	837.853	0.163203	1066.58	0.587973	0.928731	0.407572	40.3756	224.5	571	188.5	132	208.5	91.5
yes	PUF4	YGL014W	5	11	16	5B	F	8	190	2.43272	2371.09	0.844327	1575.1	13.0116	423.924	509.74	0.236693	902.678	0.157621	902.848	0.630607	0.926121	0.493404	28.4781	379	922	320	239	351	187
yes	YAR1	YPL239W	13	12	11	13C	F	6	126.5	1.9127	1401.5	0.845238	1816.49	13.7283	309.095	521.558	0.215784	699.987	0.149129	910.159	0.448413	0.928571	0.428571	44.3621	252	482	213	113	234	108
yes	HOS2	YGL194C	5	15	13	5A	H	7	195.5	2.38462	2803.35	0.848718	1510.62	12.9211	471.252	518.502	0.251932	1094.7	0.149975	899.648	0.579487	0.925641	0.512821	27.3679	390	930	331	226	361	200
yes	BUD31	YCR063W	2	2	20	2D	A	10	323.5	1.57585	1194.71	0.852941	3015.6	9.93322	380.483	960.265	0.161854	623.961	0.129997	1356.7	0.444272	0.818885	0.410217	24.4745	646	1018	551	287	529	265
yes	RPS10B	YMR230W	10	14	19	10C	G	10	110.913	2.28995	1980.53	0.860731	1675.84	12.4602	358.939	509.028	0.232347	846.75	0.15145	926.844	0.527397	0.952055	0.486301	36.1381	219	501.5	188.5	115.5	208.5	106.5
yes	CNE1	YAL058W	1	9	16	1B	E	8	120.019	2.5074	3408.09	0.862579	1819.36	12.5001	575.604	615.497	0.253463	1236.02	0.15618	1004.1	0.680761	0.919662	0.48203	46.4137	236.5	593	204	161	217.5	114
yes		YAL058C-A	1	9	18	1B	E	9	161	2.55763	3332.43	0.862928	1972.32	12.5589	550.584	649.9	0.24406	1199.93	0.146851	1042.07	0.629283	0.912773	0.457944	24.2281	321	821	277	202	293	147
yes	RPO41	YFL036W	4	10	3	4C	E	2	94.4799	2.62466	3040.52	0.865952	2210.77	16.5662	497.758	694.905	0.220962	1059.3	0.135139	1166.44	0.627346	0.935657	0.47185	55.8764	186.5	489.5	161.5	117	174.5	88
yes	INP52	YNL106C	11	13	9	11A	G	5	235	1.88273	1889.73	0.867804	2877.19	13.179	397.428	716.83	0.231105	900.281	0.162383	1272.03	0.45629	0.880597	0.430704	18.8944	469	883	407	214	413	202
yes	RPS14A	YCR031C	2	13	13	2A	G	7	69.2509	2.25091	1960.16	0.869091	1653.36	13.6345	361.435	500.182	0.227238	826.184	0.135585	918.864	0.629091	0.930909	0.498182	30.7565	137.5	309.5	119.5	86.5	128	68.5
yes	NST1	YNL091W	11	11	11	11A	F	6	155.5	2.3871	2418.49	0.870968	1897.68	13.0739	428.789	585.559	0.250573	983.784	0.177708	1048.92	0.651613	0.96129	0.490323	47.8748	310	740	270	202	298	152
yes	VAM3	YOR106W	12	4	13	12C	B	7	117.87	2.81024	3384.33	0.872068	1897.29	11.5045	515.148	576.464	0.250975	1186.89	0.138437	1027.71	0.614072	0.948827	0.479744	52.0542	234.5	659	204.5	144	222.5	112.5
yes	RPS19B	YNL302C	11	8	23	11C	D	12	115.843	2.07843	1641.66	0.877996	2136.14	11.764	334.475	645.565	0.232783	788.161	0.14373	1112.27	0.572985	0.960784	0.46841	63.1909	229.5	477	201.5	131.5	220.5	107.5
yes		YOR006C	12	2	2	12D	A	1	216.5	2.21991	1615.32	0.87963	1624.44	10.7943	319.581	534.534	0.198942	659.424	0.142959	921.867	0.548611	0.888889	0.516204	42.2729	432	959	380	237	384	223
yes		YNL171C	11	6	16	11D	C	8	133	2.33962	2845.5	0.890566	2830.1	13.7932	480.565	679.534	0.238128	1077.44	0.128759	1144.8	0.445283	0.886792	0.407547	23.7276	265	620	236	118	235	108
yes	RPS6A	YPL090C	13	6	8	13D	C	4	142	1.96466	1715.76	0.893993	1792.11	11.6881	323.057	573.36	0.234161	763.127	0.155045	1023.97	0.65371	0.883392	0.515901	49.0918	283	556	253	185	250	146
yes	HOM6	YJR139C	8	7	12	8B	D	6	200	2.69424	2569.78	0.899749	1274.23	11.5713	411.4	438.73	0.240104	909.245	0.13409	765.23	0.64411	0.947368	0.548872	21.4709	399	1075	359	257	378	219
yes	BRR1	YPR057W	14	11	10	14B	F	5	136.5	1.85662	1761.78	0.908088	2051.64	11.3138	380.616	626.385	0.24096	919.276	0.172556	1154.58	0.544118	0.959559	0.518382	26.8142	272	505	247	148	261	141
yes	MOG1	YJR074W	7	12	21	7C	F	11	83.2689	2.14501	2483.11	0.909366	2187.86	16.7325	509.464	577.063	0.203289	1015.28	0.149222	1025.91	0.504532	0.879154	0.444109	38.1793	165.5	355	150.5	83.5	145.5	73.5
yes		YOR082C	12	14	6	12D	G	3	210.5	2.28571	2408.77	0.911905	1639.34	11.5669	445.506	516.095	0.251451	1010.17	0.154958	915.113	0.678571	0.947619	0.519048	21	420	960	383	285	398	218
yes	RCY1	YJL204C	7	2	23	7C	A	12	272.5	2.40074	2313.89	0.919118	3062.69	12.6807	451.762	877.956	0.199708	890.172	0.124466	1363.75	0.354779	0.915441	0.431985	21.3776	544	1306	500	193	498	235
yes	FMC1	YIL098C	7	7	18	7B	D	9	199	1.96222	1669.7	0.919395	1876.26	11.5746	330.378	566.129	0.208049	738.172	0.167638	1012.65	0.654912	0.86398	0.501259	22.0227	397	779	365	260	343	199
yes	MDH3	YDL078C	2	2	23	2C	A	12	175	2.52149	2206.95	0.922636	1505.6	11.1291	372.519	482.833	0.226997	832.754	0.145671	860.34	0.704871	0.951289	0.538682	16.8523	349	880	322	246	332	188
yes	SAM1	YLR180W	9	13	9	9A	G	5	136.5	2.75368	1930.46	0.926471	1346.71	12.5413	309.346	434.654	0.190584	638.28	0.140545	764.161	0.511029	0.948529	0.536765	19.9499	272	749	252	139	258	146
yes	TOR1	YJR066W	14	8	5	14C	D	3	164	2.33639	2673.54	0.929664	1727.11	11.9226	475.391	562.29	0.268462	1134.54	0.176247	999.324	0.688073	0.972477	0.544343	33.7194	327	764	304	225	318	178
yes	ISY1	YJR050W	7	8	3	7C	D	2	200.5	2.15	2199.77	0.93	1963.4	11.9638	429.045	589.357	0.233612	968.133	0.167884	1054.06	0.56	0.945	0.5125	25.1396	400	860	372	224	378	205
yes	RTF1	YGL244W	5	8	22	5D	D	11	238	2.33684	2228.55	0.932632	2355.81	12.0394	421.08	847.113	0.229568	910.678	0.129614	1312.09	0.589474	0.943158	0.524211	24.0416	475	1110	443	280	448	249
yes	GTR2	YGR163W	6	3	22	6B	B	11	144.5	1.38194	1365.99	0.934028	2481.09	12.848	336.248	670.439	0.20388	757.732	0.2055	1189.77	0.53125	0.756944	0.458333	29.4449	288	398	269	153	218	132
yes	APS3	YJL024C	7	9	7	7A	E	4	147	2.24232	2739.61	0.935154	1753.05	13.3027	451.041	522.212	0.260107	1114.81	0.174344	984.237	0.672355	0.928328	0.532423	59.9416	293	657	274	197	272	156
yes	RPS23B	YPR132W	14	5	5	14A	C	3	174	2.36599	2554.12	0.942363	1796.56	12.9519	448.502	549.584	0.250337	1041.94	0.159151	968.684	0.668588	0.959654	0.51585	19.6977	347	821	327	232	333	179
yes	BSP1	YPR171W	14	9	3	14A	E	2	227	2.45475	2062.58	0.942605	1451.81	11.6039	357.509	469.567	0.236943	803.292	0.145652	809.416	0.655629	0.931567	0.536424	21.7486	453	1112	427	297	422	243
yes	FLX1	YIL134W	7	11	18	7B	F	9	107.245	2.41176	2553.65	0.945882	1983.19	13.7115	407.286	582.449	0.240835	1026.23	0.158523	1083.58	0.661176	0.952941	0.529412	23.1375	212.5	512.5	201	140.5	202.5	112.5
yes	CKB1	YGL019W	5	11	8	5B	F	4	119	2.1308	1577.73	0.949367	2040.03	14.981	318.399	597.419	0.20465	693.319	0.156847	1047.15	0.582278	0.940928	0.489451	48.239	237	505	225	138	223	116
yes	GRD19	YOR357C	13	7	9	13A	D	5	219.5	2.6758	3006.92	0.949772	1577.55	12.0687	491.004	519.032	0.247224	1090.27	0.15435	888.443	0.744292	0.947489	0.550228	28.3019	438	1172	416	326	415	241
yes		YML102C-A	10	7	5	10A	D	3	128.5	2.26953	2862.76	0.957031	2561.77	13.1844	525.106	621.357	0.252222	1176	0.153457	1157.35	0.683594	0.949219	0.472656	28.4429	256	581	245	175	243	121
yes	SWI6	YLR182W	9	13	5	9A	G	3	111.681	2.55269	2587.31	0.957845	2421.34	14.2946	455.766	809.332	0.232192	948.288	0.133171	1320.82	0.637002	0.948478	0.540984	21.0542	213.5	545	204.5	136	202.5	115.5
yes	VPS72	YDR485C	4	9	16	4B	E	8	109.002	2	2264.36	0.958525	2235.07	13.7488	424.355	654.806	0.2567	1077.87	0.173277	1176.99	0.619816	0.935484	0.534562	33.6459	217	434	208	134.5	203	116
yes	PUB1	YNL016W	11	15	6	11B	H	3	93.7811	2.45946	2517.49	0.962162	2299.63	12.6434	415.09	675.016	0.23696	936.134	0.126468	1206.63	0.602703	0.916216	0.513514	31.5535	185	455	178	111.5	169.5	95
yes	ELP3	YPL086C	13	6	16	13D	C	8	106.681	2.06147	1685.2	0.964539	2577.65	14.9032	341.672	752.372	0.21423	741.679	0.121531	1274.45	0.48227	0.907801	0.498818	48.4157	211.5	436	204	102	192	105.5
yes	RPS18B	YML026C	10	13	16	10B	G	8	95.7559	1.9895	1849.3	0.968504	2012.7	12.2806	374.226	546.256	0.238621	872.129	0.174292	1023.4	0.666667	0.918635	0.503937	18.0975	190.5	379	184.5	127	175	96
yes	ELP2	YGR200C	6	7	18	6B	D	9	123.5	2.03659	1627.87	0.97561	2152.57	14.7792	335.649	749.139	0.230869	737.001	0.132409	1214.03	0.581301	0.914634	0.565041	25.3574	246	501	240	143	225	139
yes	TYE7	YOR344C	13	5	9	13A	C	5	178	2.45352	3099.75	0.980282	1568.6	11.4882	550.946	503.868	0.26543	1247.01	0.161997	896.557	0.766197	0.983099	0.569014	30.7896	355	871	348	272	349	202
yes	NUP60	YAR002W	1	11	16	1B	F	8	127.5	2.24016	2686.57	0.980315	2030.99	14.6564	474.933	565.638	0.241061	1114.4	0.178545	1023.91	0.681102	0.917323	0.5	45.0333	254	569	249	173	233	127
yes	ARP6	YLR085C	9	15	2	9B	H	1	91	2.03601	2037.65	0.98338	2146.88	13.6777	368.854	632.172	0.24771	959.199	0.162826	1156.05	0.542936	0.930748	0.540166	29.4127	180.5	367.5	177.5	98	168	97.5
yes	VAM6	YDL077C	2	14	2	2D	G	1	130	2.97683	3319.04	0.992278	1920.94	12.2818	495.43	562.242	0.242117	1140.53	0.15291	1043.83	0.795367	0.96139	0.540541	22.7596	259	771	257	206	249	140
yes	WHI5	YOR083W	12	14	4	12D	G	2	207.5	2.34058	2651.84	0.992754	1678.02	10.5219	482.01	552.711	0.249744	1118.96	0.177416	970.613	0.76087	0.944444	0.582126	43.7035	414	969	411	315	391	241
yes	RPS11B	YBR048W	1	6	18	1D	C	9	153.5	2.19281	2101.41	0.993464	1746.47	11.1365	403.881	535.359	0.244635	961.665	0.149518	943.092	0.699346	0.96732	0.552288	52.7352	306	671	304	214	296	169
yes	MRC1	YCL061C	2	7	11	2A	D	6	122.812	2.17178	1623.14	0.993865	2464.97	13.9408	297.798	526.651	0.188906	627.65	0.161001	1032.38	0.644172	0.873211	0.439673	30.9987	244.5	531	243	157.5	213.5	107.5
yes	IKI3	YLR384C	9	10	9	9C	E	5	68.0076	2.13308	1734.77	0.996198	2549.43	16.065	336.377	750.14	0.214038	750.127	0.109679	1278.03	0.536122	0.91635	0.520913	17.6488	131.5	280.5	131	70.5	120.5	68.5
yes	SGF73	YGL066W	5	3	19	5A	B	10	136.5	1.78676	1576.11	0.996324	3044.95	12.5158	347.3	799.775	0.220872	764.96	0.133941	1393.22	0.415441	0.856618	0.5	74.4043	272	486	271	113	233	136
	MUD2	YKL074C	8	5	23	8A	C	12	127.097	2.04941	1740.55	1	1810.36	11.357	341.541	531.291	0.22947	803.98	0.182451	1000.34	0.662055	0.950593	0.559289	47.5632	253	518.5	253	167.5	240.5	141.5
	VPS24	YKL041W	8	13	6	8B	G	3	141	2.44128	2196.83	1	2031.53	13.9945	380.615	623.676	0.222734	825.949	0.146756	1060.08	0.622776	0.911032	0.52669	44.6878	281	686	281	175	256	148
	CKA2	YOR061W	12	12	16	12D	F	8	206	2.42092	2600.53	1	1728.08	11.9561	446.726	506.86	0.24251	1001.65	0.16176	891.127	0.710462	0.934307	0.525547	28.4956	411	995	411	292	384	216
		YLR437C	10	5	8	10B	C	4	215	1.93473	1603.53	1.00699	1734.21	10.9214	339.526	542.227	0.221186	751.578	0.164782	961.377	0.699301	0.892774	0.564103	21.8403	429	830	432	300	383	242
		YCR095C	2	6	16	2D	C	8	130	2.14672	2505.4	1.00772	1798.5	12.8894	457.981	538.188	0.251809	1104.34	0.190392	1026.68	0.745174	0.926641	0.583012	24.6374	259	556	261	193	240	151
	RTT109	YLL002W	8	10	17	8C	E	9	45.1966	2.11966	2173.46	1.00855	3218.44	18.2085	392.987	754.157	0.206472	857.811	0.168215	1361.89	0.615385	0.84188	0.457265	33.5444	78	165.333	78.6667	48	65.6667	35.6667
	RPS7B	YNL096C	14	12	5	14C	F	3	183	2.2411	1809.44	1.0137	1633.82	11.9888	355.181	493.225	0.222516	787.153	0.170108	888.339	0.632877	0.942466	0.553425	17.9722	365	818	370	231	344	202
	TOM37	YMR060C	10	4	4	10D	B	2	105.798	2.46793	2553.11	1.01425	2003.51	13.8382	420.818	643.509	0.246099	996.738	0.164832	1149.24	0.752969	0.928741	0.589074	44.8749	210.5	519.5	213.5	158.5	195.5	124
	SSO1	YPL232W	13	12	15	13C	F	8	229	2.56455	2238.13	1.01751	1479.55	11.7453	378.326	464.154	0.237793	838.031	0.156581	808.244	0.803063	0.956236	0.568928	45.8258	457	1172	465	367	437	260
	ASF1	YJL115W	7	4	20	7D	B	10	128.5	2.22266	2416.53	1.01953	2333.71	15.1984	455.201	631.884	0.219704	973.783	0.181511	1133.51	0.726563	0.917969	0.519531	28.9137	256	569	261	186	235	133
	PHO5	YBR093C	1	12	18	1D	F	9	291.5	2.00344	1738.63	1.02062	2135.16	10.0623	396.611	625.67	0.232694	850.902	0.157734	1036.45	0.733677	0.941581	0.536082	54.3231	582	1166	594	427	548	312
	RPN4	YDL020C	2	8	2	2D	D	1	245	2.70143	2286.53	1.02249	2050.74	11.4799	392.344	630.764	0.211271	789.545	0.158738	1041.18	0.785276	0.940695	0.539877	22.1585	489	1321	500	384	460	264
	RPL40A	YIL148W	7	13	22	7B	G	11	95.5105	1.8079	1441.29	1.02368	2099.05	13.6502	301.049	624.234	0.211761	718.888	0.152308	1178.11	0.592105	0.881579	0.578947	31.6649	190	343.5	194.5	112.5	167.5	110
		YML013C-A	10	11	12	10B	F	6	200	2.37845	2102.1	1.02757	2222.56	12.2923	381.628	674.19	0.225916	823.048	0.142501	1110.96	0.701754	0.902256	0.531328	20.1494	399	949	410	280	360	212
	VAM7	YGL212W	5	2	8	5D	A	4	232.5	2.89655	2645.41	1.03664	1892.79	11.6647	421.95	578.513	0.24158	960.801	0.160287	972.88	0.739224	0.989224	0.532328	30.8707	464	1344	481	343	459	247
	ELF1	YKL160W	8	15	17	8A	H	9	242.5	2.13223	1954.59	1.03719	1865.21	10.9075	379.564	569.884	0.229294	859.949	0.161273	975.099	0.698347	0.931818	0.555785	49.3153	484	1032	502	338	451	269
	VPS41	YDR080W	3	3	13	3A	B	7	213.5	2.66901	2761.06	1.03756	2081.82	10.8912	475.375	668.362	0.246553	1074.89	0.150659	1114.33	0.823944	0.967136	0.56338	53.4041	426	1137	442	351	412	240
	YPC1	YBR183W	1	10	23	1C	E	12	306.5	2.60294	2396.28	1.03922	1730.9	10.4561	479.779	604.793	0.213733	891.432	0.155451	946.467	0.633987	0.96732	0.576797	51.342	612	1593	636	388	592	353
		YER119C-A	4	12	10	4D	F	5	141.5	2.81915	2883.67	1.04255	1886.71	13.6983	408.281	541.614	0.239453	941.075	0.171217	973.839	0.875887	0.91844	0.546099	22.7596	282	795	294	247	259	154
		YDL118W	2	6	15	2C	C	8	129	1.98444	2663.63	1.0428	2480.92	12.6203	506.805	774.425	0.232393	1206.53	0.17545	1347.85	0.723735	0.894942	0.579767	23.2809	257	510	268	186	230	149
		YOR118W	12	6	17	12C	C	9	220	2.34396	2217.39	1.04556	1897.92	12.0891	396.644	566.625	0.225858	858.718	0.161949	961.81	0.781321	0.897494	0.539863	50.7642	439	1029	459	343	394	237
	FAR1	YJL157C	7	10	22	7D	E	11	230	2.52505	2652.29	1.04575	1789.97	11.7842	454.214	540.668	0.238535	998.573	0.160949	931.024	0.814815	0.949891	0.551198	32.45	459	1159	480	374	436	253
	OST3	YOR085W	12	2	23	12C	A	12	95.0667	2.40533	3296.2	1.048	2366.8	12.6538	579.329	726.391	0.235679	1257.87	0.160325	1187.32	0.768	0.925333	0.554667	18.4935	187.5	451	196.5	144	173.5	104
	SHE4	YOR035C	12	8	10	12D	D	5	25.1785	2.511	2548.75	1.0489	2877.5	17.5012	393.105	632.772	0.195346	829.021	0.125548	1150.53	0.474328	0.816626	0.432763	30.8618	45.4444	114.111	47.6667	21.5556	37.1111	19.6667
	SHC1	YER096W	4	10	18	4D	E	9	179.5	2.55307	2593.33	1.05028	1658.71	11.7867	423.552	498.247	0.246971	958.76	0.158195	893.562	0.826816	0.938547	0.567039	46.1411	358	914	376	296	336	203
		YLR111W	9	5	9	9A	C	5	128.5	2.08594	2439.3	1.05078	2082.76	12.7861	394.445	607.993	0.257877	981.66	0.153556	1060.65	0.640625	0.832031	0.550781	40.1995	256	534	269	164	213	141
		YIL110W	7	7	2	7B	D	1	137.5	1.96715	1512.38	1.05109	2184.08	12.4131	311.951	635.095	0.206432	705.49	0.162726	1147.89	0.711679	0.908759	0.565693	54.0463	274	539	288	195	249	155
	PPZ1	YML016C	10	11	8	10B	F	4	214	2.17096	2398.45	1.05855	2656.21	12.5988	515.548	789.725	0.236988	1037.93	0.14975	1287.63	0.679157	0.922717	0.538642	22.561	427	927	452	290	394	230
	DBR1	YKL149C	8	13	9	8A	G	5	222	2.43567	1900.25	1.06095	1947.41	11.9325	350.599	612.411	0.205354	717.269	0.157799	1014.8	0.772009	0.925508	0.559819	52.3927	443	1079	470	342	410	248
	YAT2	YER024W	4	13	13	4A	G	7	236	2.33333	2557.02	1.06157	1957.23	11.3431	456.754	596.818	0.24885	1022.63	0.171036	1050.52	0.789809	0.923567	0.575372	21.1896	471	1099	500	372	435	271
	CCW12	YLR110C	9	5	11	9A	C	6	105.002	2.23445	2383.55	1.0622	2257.25	13.0691	375.338	637.328	0.239913	903.984	0.147916	1105.76	0.614833	0.844498	0.54067	29.3054	209	467	222	128.5	176.5	113
	SET3	YKR029C	8	12	16	8D	F	8	188.5	2.14628	1862.16	1.06649	2012.28	12.087	346.44	557.885	0.216107	788.934	0.15689	975.767	0.699468	0.914894	0.529255	23.5797	376	807	401	263	344	199
	NUP188	YML103C	10	9	23	10A	E	12	126.5	2.89286	3364.09	1.06746	1820.39	13.1964	502.935	542.672	0.25825	1132.43	0.138905	951.498	0.869048	0.956349	0.563492	56.4978	252	729	269	219	241	142
	TGS1	YPL157W	13	2	23	13C	A	12	161	1.8162	1108.27	1.06854	2572.7	13.233	251.296	819.771	0.169985	508.75	0.134079	1350.07	0.548287	0.853583	0.576324	17.5784	321	583	343	176	274	185
	RPS11A	YDR025W	3	13	12	3B	G	6	173.5	2.01445	2082.35	1.06936	1979.93	11.3518	429.87	634.939	0.24529	996.81	0.16487	1096.71	0.731214	0.942197	0.601156	20.3224	346	697	370	253	326	208
	TIF4632	YGL049C	14	2	2	14D	A	1	260	2.54143	2408.26	1.07515	2103.35	10.6918	420.724	658.2	0.233551	931.05	0.151795	1087.53	0.603083	0.967245	0.585742	35.1283	519	1319	558	313	502	304
	CSM2	YIL132C	7	11	22	7B	F	11	153.5	2.28105	2229.92	1.07516	1929.98	13.0873	394.792	563.686	0.22893	883.272	0.166014	985.859	0.836601	0.911765	0.558824	22.0227	306	698	329	256	279	171
	HHT2	YNL031C	11	3	9	11A	B	5	171	2.3607	2441.16	1.07625	2160.68	12.0232	426.877	629.729	0.243367	961.689	0.153277	1082.83	0.806452	0.938416	0.554252	18.2483	341	805	367	275	320	189
	CAC2	YML102W	10	7	3	10A	D	2	141.5	2.16312	2083.94	1.07801	2389.62	12.2579	389.494	627.07	0.228911	845.51	0.155365	1124.26	0.794326	0.868794	0.521277	28.0357	282	610	304	224	245	147
	RAD23	YEL037C	4	7	21	4A	D	11	244	2.40041	2375.56	1.07803	1981.93	11.4702	420.883	593.555	0.232531	923.544	0.161896	995.802	0.811088	0.924025	0.552361	24.5967	487	1169	525	395	450	269
	SIF2	YBR103W	1	12	4	1D	F	2	220	1.98861	1950.57	1.07973	1936.19	10.498	406.954	616.21	0.234229	940.524	0.1654	1048.31	0.774487	0.943052	0.596811	25.1992	439	873	474	340	414	262
		YOR342C	13	5	13	13A	C	7	213.5	2.31455	2898.38	1.07981	1937.03	12.2666	518.462	600.648	0.258211	1196.28	0.173382	1029.58	0.809859	0.950704	0.586854	62.2495	426	986	460	345	405	250
	MKS1	YNL076W	11	9	13	11A	E	7	263	2.75809	2674.19	1.08381	1736.61	11.3431	437.182	531.788	0.240938	913.206	0.157757	891.017	0.817143	0.954286	0.567619	18.8944	525	1448	569	429	501	298
	SNX4	YJL036W	7	11	21	7A	F	11	154.5	1.83117	1868.47	1.08442	2430.15	13.2	399.193	621.084	0.224126	904.977	0.169753	1096.28	0.730519	0.883117	0.496753	19.6214	308	564	334	225	272	153
	SUC2	YIL162W	7	15	22	7B	H	11	206	2.24574	2121.27	1.08516	1949.7	12.0307	399.839	573.456	0.228071	871.554	0.15666	994.312	0.788321	0.922141	0.554745	40.2616	411	923	446	324	379	228
	DFG16	YOR030W	12	8	20	12D	D	10	223.5	2.58072	2430.19	1.0852	1792.53	11.7717	431.98	580.919	0.240219	933.739	0.15643	974.759	0.773543	0.975336	0.598655	26.8142	446	1151	484	345	435	267
	RIS1	YOR191W	12	14	11	12C	G	6	216	2.39211	2538.88	1.08817	1905.7	11.5408	466.033	578.005	0.241126	1017.34	0.15687	990.47	0.786543	0.939675	0.573086	54.2494	431	1031	469	339	405	247
	PTP3	YER075C	4	6	8	4D	C	4	264.5	2.29924	2033.98	1.08902	1873.18	11.0547	361.22	549.495	0.228353	805.224	0.176665	934.595	0.780303	0.903409	0.556818	22.8473	528	1214	575	412	477	294
	VTH1	YIL173W	7	15	6	7B	H	3	157.5	2.49045	2553.18	1.08917	2073.37	12.9425	428.612	552.784	0.243968	972.029	0.179005	1001.99	0.847134	0.933121	0.538217	46.0435	314	782	342	266	293	169
	VPS4	YPR173C	14	11	21	14A	F	11	165	2.51976	2445.97	1.09726	2099.74	12.8811	405.095	591.021	0.230391	904.989	0.172259	1037.91	0.81459	0.927052	0.550152	21.5639	329	829	361	268	305	181
	UBC8	YEL012W	4	3	5	4A	B	3	210.5	2.30238	2152.58	1.09762	1945.28	11.8112	386.974	545.538	0.233471	864.749	0.174387	968.645	0.866667	0.930952	0.552381	48	420	967	461	364	391	232
	RPL16A	YIL133C	7	11	20	7B	F	10	200	2.09524	1689.79	1.09774	1808.83	12.0653	338.124	549.572	0.22222	744.917	0.16762	973.628	0.75188	0.904762	0.596491	39.2683	399	836	438	300	361	238
	RPS17B	YDR447C	4	5	14	4B	C	7	126	2.4741	2162.73	1.0996	1672.08	13.0158	347.946	469.11	0.233399	826.4	0.173811	866.233	0.848606	0.920319	0.577689	21.8632	251	621	276	213	231	145
	RPS26B	YER131W	4	14	16	4D	G	8	203	2.20494	1775.22	1.10123	1882.79	11.4487	335.241	538.065	0.208103	715.979	0.167528	931.322	0.787654	0.891358	0.553086	45.0222	405	893	446	319	361	224
	RPS21A	YKR057W	8	2	7	8C	A	4	150	2.25084	2043.56	1.10368	1878.94	12.6443	359.676	495.653	0.226951	855.569	0.157888	906.349	0.622074	0.949833	0.548495	20.9523	299	673	330	186	284	164
		YOR251C	13	7	4	13B	D	2	171.5	2.69591	2402.66	1.10526	1801.9	13.2174	394.585	629.976	0.241142	868.377	0.181212	1063.82	0.821637	0.959064	0.663743	28.9137	342	922	378	281	328	227
	PRE9	YGR135W	5	12	15	5C	F	8	179.5	2.17039	2217.52	1.10614	2211.29	12.4799	388.941	697.325	0.240932	904.819	0.173435	1218.68	0.748603	0.885475	0.642458	24.8998	358	777	396	268	317	230
	VPS1	YKR001C	8	8	16	8D	D	8	92.5504	2.37057	2568.96	1.10627	2659.29	14.4519	438.664	741.262	0.217217	998.968	0.18416	1263.02	0.735695	0.912807	0.531335	23.1945	183.5	435	203	135	167.5	97.5
	PBS2	YJL128C	7	4	6	7D	B	3	228.5	2.27412	1533.67	1.10746	1325.44	10.478	278.474	384.704	0.184199	583.765	0.145842	686.674	0.776316	0.877193	0.592105	48.8569	456	1037	505	354	400	270
		YJL046W	7	11	7	7A	F	4	138	2.33818	2493.37	1.10909	1956.71	12.8287	403.788	549.682	0.243742	968.961	0.163566	986.561	0.756364	0.909091	0.570909	28.7402	275	643	305	208	250	157
	DBF2	YGR092W	5	6	3	5C	C	2	29.2235	2.13636	2399.41	1.10985	4441.52	19.8494	389.723	744.075	0.190561	803.549	0.121782	1358.48	0.386364	0.734848	0.390152	24.0618	52.8	112.8	58.6	20.4	38.8	20.6
	PIH1	YHR034C	6	15	15	6A	H	8	118.553	2.01483	1690.34	1.11017	2282.4	13.8079	351.276	692.282	0.215451	769.13	0.160042	1167.43	0.584746	0.894068	0.576271	63.525	236	475.5	262	138	211	136
	UTH1	YKR042W	8	14	14	8D	G	7	205	2.36675	2298.99	1.11247	2204.07	11.5517	406.394	663.129	0.228455	892.55	0.151478	1128.5	0.755501	0.91198	0.586797	47.1169	409	968	455	309	373	240
	RAD7	YJR052W	7	10	21	7C	E	11	208.5	2.6274	3011.87	1.11298	1915.9	11.7688	463.796	570.536	0.259039	1098.94	0.176239	1015.69	0.774038	0.961538	0.596154	52.5547	416	1093	463	322	400	248
	EAF6	YJR082C	7	12	9	7C	F	5	239.5	2.04184	2055.67	1.11506	1964.32	10.9354	420.075	602.348	0.239551	948.366	0.176549	1033.65	0.633891	0.905858	0.598326	21.1187	478	976	533	303	433	286
	PUS1	YPL212C	13	10	23	13C	E	12	241.5	2.65975	2346.99	1.11826	1984.57	11.0472	405.065	626.855	0.229691	848.059	0.166941	1035.73	0.827801	0.960581	0.60166	47.3814	482	1282	539	399	463	290
	NHA1	YLR138W	9	9	11	9A	E	6	171	2.1437	1923.75	1.12317	1904.56	11.788	347.268	550.327	0.220629	793.539	0.155926	965.782	0.750733	0.920821	0.595308	18.868	341	731	383	256	314	203
	RPS28A	YOR167C	12	12	21	12C	F	11	182	2.21763	2039.52	1.12672	1946.04	11.6758	397.044	570.968	0.231251	853.929	0.165527	990.161	0.823691	0.928375	0.581267	18.3576	363	805	409	299	337	211
	ELP6	YMR312W	11	11	4	11B	F	2	184.5	2.18478	1736.44	1.13044	3148.52	14.4315	348.058	909.562	0.209323	722.755	0.129194	1441.43	0.597826	0.913043	0.55163	46.0652	368	804	416	220	336	203
	HOS4	YIL112W	7	9	22	7B	E	11	133.5	2.3609	1935.65	1.13158	2044.84	15.7165	325.947	558.511	0.191766	690.179	0.134277	986.968	0.729323	0.864662	0.552632	39.9249	266	628	301	194	230	147
	POL32	YJR043C	7	8	11	7C	D	6	152.5	2.59868	2968	1.13158	2110.74	13.053	472.842	553.768	0.237839	1062.96	0.164892	984.463	0.707237	0.917763	0.555921	45.4863	304	790	344	215	279	169
	SHO1	YER118C	4	12	14	4D	F	7	197	2.47837	2498.27	1.13232	1861.25	12.3849	418.115	556.134	0.243787	958.502	0.1714	988.875	0.872774	0.936387	0.610687	27.7128	393	974	445	343	368	240
	HOM3	YER052C	4	2	12	4D	A	6	203	2.30124	2111.54	1.13333	1921.9	11.8654	359.812	560.244	0.224222	810.991	0.173938	1005.37	0.82716	0.891358	0.602469	24.2693	405	932	459	335	361	244
	DAP1	YPL170W	13	2	3	13C	A	2	197	2.1883	1913.22	1.13486	2086.89	12.9297	364.539	565.315	0.211183	786.451	0.169514	1022.64	0.725191	0.910941	0.552163	23.0651	393	860	446	285	358	217
	TKL1	YPR074C	14	13	2	14B	G	1	159.5	1.91509	1695.36	1.13522	2160.44	11.8179	370.39	668.132	0.225188	821.766	0.179282	1127.59	0.789308	0.921384	0.600629	27.4226	318	609	361	251	293	191
	TRM1	YDR120C	3	9	21	3A	E	11	281.5	2.32206	2825.56	1.13701	1886.02	10.8607	528.486	653.459	0.263407	1192.53	0.187157	1061.3	0.830961	0.969751	0.651246	17.6918	562	1305	639	467	545	366
	LEA1	YPL213W	13	10	21	13C	E	11	269.5	2.09851	1675.8	1.13755	2587.07	11.1034	372.437	759.123	0.215758	767.949	0.157955	1217.14	0.710037	0.94052	0.546468	19.6469	538	1129	612	382	506	294
	SPO73	YER046W	4	15	3	4A	H	2	229.5	2.48253	2416.47	1.14192	1866.95	12.0698	417.453	575.167	0.232863	896.991	0.170141	973.754	0.827511	0.912664	0.598253	16.9411	458	1137	523	379	418	274
		YER137C	4	14	8	4D	G	4	193.5	2.31347	2568.69	1.14249	1932.15	12.2456	421.931	580.335	0.258965	1021.08	0.162768	1012.07	0.88601	0.919689	0.61658	23.4734	386	893	441	342	355	238
	SAP190	YKR028W	8	12	18	8D	F	9	163	1.94154	1713.77	1.14461	2109.9	11.9396	332.177	596.047	0.218234	772.684	0.166006	1042.8	0.695385	0.867692	0.566154	22.6716	325	631	372	226	282	184
	RPL24B	YGR148C	5	14	17	5C	G	9	204.5	2.42157	2167.15	1.14706	1741.96	12.2516	367.95	533.486	0.24677	857.032	0.173786	931.058	0.855392	0.938725	0.622549	27.1109	408	988	468	349	383	254
	PTC1	YDL006W	2	8	16	2D	D	8	241.5	2.3361	2163.47	1.1473	2059.66	11.3714	410.028	629.676	0.238982	899.441	0.167459	1040.86	0.809129	0.939834	0.587137	40.4104	482	1126	553	390	453	283
		YJL055W	7	13	17	7A	G	9	196.5	2.28571	2264.47	1.14796	1854.04	12.7916	416.854	548.029	0.244461	951.967	0.17745	973.372	0.859694	0.931122	0.609694	64.3739	392	896	450	337	365	239
	UBP6	YFR010W	4	14	5	4C	G	3	200.5	2.3725	2363.07	1.15	1988.07	12.5628	400.962	543.187	0.232088	902.732	0.168392	952.921	0.805	0.91	0.565	29.3087	400	949	460	322	364	226
	POR2	YIL114C	7	9	18	7B	E	9	216.5	2.2963	2065.12	1.15046	1893.09	11.504	383.326	564.157	0.225535	830.916	0.159218	985.491	0.831019	0.918981	0.599537	39.8497	432	992	497	359	397	259
	PEX13	YLR191W	9	15	11	9A	H	6	156.5	2.28846	1988.88	1.15064	1862.21	13.1485	359.465	536.888	0.229407	809.681	0.166402	951.186	0.785256	0.929487	0.599359	39.9249	312	714	359	245	290	187
	SPR6	YER115C	4	12	20	4D	F	10	209.5	2.23206	2350.58	1.15072	2022.9	12.0606	434.907	588.803	0.239177	964.979	0.170463	1020.05	0.813397	0.916268	0.586124	46.1519	418	933	481	340	383	245
	TCI1	YDR161W	3	15	21	3A	H	11	254.5	2.20866	2527.15	1.15158	1997.08	10.9141	469.186	621.465	0.251776	1087.6	0.179442	1033.94	0.864173	0.962598	0.608268	21.6564	508	1122	585	439	489	309
	VPS51	YKR020W	8	10	8	8D	E	4	141.044	2.53203	2960.23	1.15302	2166.91	13.1966	495.422	625.479	0.233445	1125.74	0.181194	1066.18	0.809609	0.953737	0.58363	30.9135	281	711.5	324	227.5	268	164
	HIS3	YOR202W	5	16	15	5C	H	8	239	2.24109	2359.27	1.15304	2058	10.6662	452.415	631.469	0.248492	1010.06	0.186458	1083.87	0.832285	0.93501	0.614256	57.2975	477	1069	550	397	446	293
	DFG5	YMR238W	10	14	9	10C	G	5	202.5	1.87129	1911.82	1.15346	1988.94	11.8719	456.717	600.109	0.220835	972.373	0.148025	1031.53	0.715347	0.940594	0.611386	17.8045	404	756	466	289	380	247
		YPL068C	13	4	12	13D	B	6	182.5	2.56593	2684.02	1.15385	1809.11	12.056	448.894	547.889	0.255552	1038.28	0.176664	959.459	0.799451	0.96978	0.620879	18.4932	364	934	420	291	353	226
	RIM20	YOR275C	13	11	18	13B	F	9	260.5	2.61346	2668.67	1.15385	1906.25	10.9299	457.868	620.125	0.245721	999.295	0.1696	1053.92	0.836538	0.967308	0.648077	22.3159	520	1359	600	435	503	337
	HIS3	YOR202W	7	1	4	7B	A	2	240	2.31107	1824.68	1.15449	1902.65	10.9965	362.661	566.708	0.20888	724.604	0.158475	965.493	0.768267	0.914405	0.590814	43.1161	479	1107	553	368	438	283
		YPR158W	14	9	13	14A	E	7	196.5	2.12755	2653.89	1.15816	2020.29	11.5478	502.005	581.468	0.259078	1177.91	0.161054	1005.6	0.790816	0.92602	0.586735	50.3885	392	834	454	310	363	230
	VTC4	YJL012C	7	9	23	7A	E	12	132.5	2.2197	2440.04	1.15909	1910.38	13.3465	427.375	537.89	0.254353	1045.55	0.194694	998.861	0.768939	0.950758	0.613636	61.1392	264	586	306	203	251	162
	LSM7	YNL147W	14	10	21	14C	E	11	31.575	1.41667	1009.06	1.1625	2661.21	15.3671	264.123	652.375	0.171216	561.633	0.151042	1236.61	0.495833	0.791667	0.558333	18.9406	60	85	69.75	29.75	47.5	33.5
	JIP4	YDR475C	4	7	8	4B	D	4	130	2.40927	2467.36	1.16602	2145.46	13.5327	398.011	568.174	0.247937	937.066	0.164107	1043.38	0.776062	0.92278	0.579151	24.7588	259	624	302	201	239	150
	HXK2	YGL253W	5	8	10	5D	D	5	208	2.55181	1883.5	1.16627	1553.87	10.6768	317.657	440.266	0.211581	695.842	0.166091	792.496	0.828916	0.939759	0.6	29.0517	415	1059	484	344	390	249
		YPL102C	13	8	12	13D	D	6	174	2.42939	2673.21	1.17003	2103.53	11.9844	453.22	616.338	0.252112	1028.96	0.172609	1067.9	0.887608	0.948127	0.602305	48.6826	347	843	406	308	329	209
	CYK3	YDL117W	2	6	17	2C	C	9	243.5	2.44444	2943.43	1.17078	2090.72	11.5387	518.933	622.831	0.243817	1131.53	0.157804	1030.54	0.903292	0.936214	0.592593	48.7955	486	1188	569	439	455	288
	RPL42A	YNL162W	11	4	10	11D	B	5	141	2.90392	2352.46	1.17082	1957.79	13.6503	372.354	599.404	0.225749	763.244	0.164632	1004.18	0.964413	0.946619	0.594306	20.9045	281	816	329	271	266	167
	ILM1	YJR118C	8	5	22	8B	C	11	149.402	2.13613	2448.38	1.17143	2078.81	11.7738	472.129	692.114	0.235945	1060.31	0.190133	1162	0.929412	0.934454	0.665546	38.5388	297.5	635.5	348.5	276.5	278	198
		YJL169W	7	10	2	7D	E	1	219	2.47368	3038.9	1.17162	2285.26	12.0859	557.241	710.839	0.253889	1209.51	0.158103	1163.9	0.773455	0.977117	0.615561	17.4642	437	1081	512	338	427	269
	YPS6	YIR039C	7	7	13	7A	D	7	222	2.20316	1983.68	1.17382	2123.42	11.603	375.643	578.222	0.226378	807.915	0.176999	1023.53	0.76298	0.89842	0.571106	62.9285	443	976	520	338	398	253
	MMM1	YLL006W	8	10	13	8C	E	7	87.3594	2.52464	1787.38	1.17391	1798.44	17.6701	335.15	401.092	0.156799	610.725	0.137555	765.368	0.753623	0.895652	0.536232	33.8846	172.5	435.5	202.5	130	154.5	92.5
	YUR1	YJL139C	7	6	8	7D	C	4	221.5	2.3733	2390.9	1.17647	1990.43	11.0571	425.373	598.972	0.231492	921.048	0.148837	980.16	0.859729	0.909502	0.579186	53.1789	442	1049	520	380	402	256
	RPA34	YJL148W	7	8	16	7D	D	8	203	2.2	2033.32	1.17778	1994.35	10.6792	382.544	602.001	0.242329	897.999	0.157564	1024.03	0.767901	0.945679	0.619753	31.9844	405	891	477	311	383	251
		YLR217W	9	2	2	9D	A	1	215.5	2.4814	1973.53	1.17907	2013.84	11.5297	343.444	631.013	0.210966	727.795	0.149794	1026.56	0.753488	0.927907	0.609302	20.9045	430	1067	507	324	399	262
	DPH1	YIL103W	7	7	10	7B	D	5	178.5	2.42135	2758.52	1.17978	1740.05	12.4241	466.09	550.26	0.262749	1115.51	0.181927	969.899	0.926966	0.969101	0.657303	22.9129	356	862	420	330	345	234
	VTC3	YPL019C	13	13	15	13A	G	8	233.5	2.37339	3204.68	1.18026	1899.33	11.7635	567.13	608.181	0.265466	1302.45	0.192872	1033.82	0.875536	0.948498	0.643777	54.9363	466	1106	550	408	442	300
	RPL1A	YPL220W	13	10	13	13C	E	7	219.5	2.44521	2744.27	1.18037	2049.81	11.6476	472.214	586.323	0.252132	1072.26	0.174278	1015.28	0.892694	0.938356	0.593607	44.699	438	1071	517	391	411	260
	PET130	YJL023C	7	9	9	7A	E	5	163.5	2.42331	2649.74	1.18405	1973.91	12.3932	426.429	546.752	0.254127	1018.27	0.193065	1004.24	0.843558	0.92638	0.610429	26.0192	326	790	386	275	302	199
		YPL062W	13	4	20	13D	B	10	174.5	2.25287	1919.86	1.18678	2463.64	11.707	355.637	746.631	0.228164	805.886	0.165101	1254.47	0.772989	0.933908	0.612069	20.9045	348	784	413	269	325	213
	RTG2	YGL252C	5	8	12	5D	D	6	216	2.54756	1985.03	1.18793	1722.32	12.1138	348.266	522.455	0.221746	745.808	0.155339	887.361	0.881671	0.955916	0.62181	64.8691	431	1098	512	380	412	268
	CAJ1	YER048C	4	2	18	4D	A	9	191	3.14436	2351.07	1.18898	1896.86	12.832	357.237	572.619	0.207555	711.419	0.16153	954.359	0.860892	0.963255	0.614173	48.5489	381	1198	453	328	367	234
	RIM21	YNL294C	11	6	17	11C	C	9	258.5	2.43605	2217.04	1.18992	2049.28	10.9996	404.352	660.461	0.23582	870.408	0.159472	1083.15	0.806202	0.947674	0.645349	74.7395	516	1257	614	416	489	333
	VIK1	YPL253C	13	14	13	13C	G	7	199.5	2.54271	2648.24	1.19095	1949.4	12.139	435.11	570.471	0.243063	974.04	0.174862	989.02	0.922111	0.939698	0.613065	20.2978	398	1012	474	367	374	244
		YNR004W	11	12	3	11C	F	2	172.5	1.94186	1576.24	1.19186	2402.92	11.3566	334.561	697.708	0.221446	758.084	0.150624	1187.52	0.744186	0.921512	0.604651	48.7852	344	668	410	256	317	208
	CLG1	YGL215W	5	2	2	5D	A	1	220	2.31891	2005.3	1.19362	1957.31	11.6522	360.039	595.708	0.233807	838.486	0.186151	1006.16	0.849658	0.954442	0.628702	42.1782	439	1018	524	373	419	276
	DCG1	YIR030C	7	5	9	7A	C	5	204.5	2.36274	2475.81	1.19363	1958.83	11.9446	430.91	560.936	0.249852	989.824	0.174802	994.649	0.848039	0.936275	0.612745	26.2488	408	964	487	346	382	250
		YPL080C	13	6	20	13D	C	10	129.5	2.36822	2244.68	1.19767	2125.85	12.4037	390.125	641.135	0.246018	928.756	0.169941	1133	0.79845	0.965116	0.651163	48.5386	258	611	309	206	249	168
	RTG1	YOL067C	12	5	3	12A	C	2	94.0107	2.26471	1528.13	1.19786	2269.02	12.2496	274.195	610.119	0.203612	622.192	0.126085	1063.53	0.697861	0.930481	0.582888	40.1673	187	423.5	224	130.5	174	109
	KAP122	YGL016W	5	11	12	5B	F	6	192	1.82768	1694.6	1.19843	2538.05	11.6512	368.347	735.03	0.220728	828.003	0.155859	1242.8	0.697128	0.879896	0.603133	27.1477	383	700	459	267	337	231
		YER046W-A	4	2	22	4D	A	11	198.5	2.45202	2267.48	1.19949	1937.58	11.8981	385.33	575.879	0.242368	889.91	0.191778	999.272	0.878788	0.941919	0.628788	50.1398	396	971	475	348	373	249
	APL5	YPL195W	13	6	5	13C	C	3	193	2.37922	2887.11	1.2026	2040.16	12.1439	499.831	595.977	0.262276	1184.18	0.196237	1051.33	0.85974	0.955844	0.628571	28.4253	385	916	463	331	368	242
		YER030W	4	13	7	4A	G	4	217.5	2.51383	2425.47	1.20277	1940.15	11.5226	389.91	518.61	0.22504	854.395	0.15893	919.966	0.85023	0.880184	0.592166	45.5302	434	1091	522	369	382	257
	MET22	YOL064C	12	5	7	12A	C	4	90.9694	2.29722	2313.28	1.20278	2572.42	13.4594	392.61	770.013	0.249893	940.224	0.148627	1329.68	0.725	0.941667	0.627778	25.7116	180	413.5	216.5	130.5	169.5	113
	BUB3	YOR026W	12	6	6	12D	C	3	85.9587	2.34218	2454.28	1.20354	2799.11	14.3887	433.634	672.811	0.229328	969.548	0.16682	1238.9	0.787611	0.911504	0.575221	32.119	169.5	397	204	133.5	154.5	97.5
	TDH2	YJR009C	7	4	9	7C	B	5	273	2.48807	2573.87	1.20367	1820.59	11.4995	455.581	543.339	0.238	1005.8	0.177441	914.91	0.770642	0.972477	0.612844	22.0907	545	1356	656	420	530	334
	GDH1	YOR375C	13	9	9	13A	E	5	189.5	2.85979	3740.68	1.2037	1953.53	14.1641	532.857	546.179	0.268798	1263.27	0.18593	950.905	0.952381	0.94709	0.608466	34.8425	378	1081	455	360	358	230
		YEL006W	4	3	15	4A	B	8	226	2.58758	2539.83	1.20399	2051.31	12.2282	423.18	594.686	0.244466	939.839	0.175084	1027.26	0.926829	0.94235	0.614191	24.96	451	1167	543	418	425	277
	FKS1	YLR342W	9	4	9	9C	B	5	152	2.17822	2538.13	1.20462	2045.32	11.1539	424.597	569.131	0.264013	1072.52	0.183169	1030.44	0.881188	0.933993	0.620462	16.7332	303	660	365	267	283	188
	TRP4	YDR354W	3	6	3	3C	C	2	87.6408	2.27586	1740.09	1.2069	2403.22	14.3035	334.476	728.567	0.211311	727.577	0.148817	1231.39	0.824713	0.933908	0.617816	22.5823	174	396	210	143.5	162.5	107.5
	LOT6	YLR011W	9	5	2	9B	C	1	192.5	2.73698	2592.4	1.20833	1851.34	12.1026	414.216	558.142	0.232217	899.953	0.164758	943.57	0.841146	0.955729	0.627604	19.1311	384	1051	464	323	367	241
		YOR192C	12	14	9	12C	G	5	197	2.35878	2856.04	1.20865	1918.68	12.2543	510.058	576.493	0.258988	1171.87	0.174035	990.118	0.842239	0.961832	0.633588	54.5894	393	927	475	331	378	249
	TPO2	YGR138C	5	12	9	5C	F	5	189.5	2.43651	2372.27	1.209	1907.78	12.6333	398.907	520.467	0.241796	921.602	0.174469	926.514	0.859788	0.944444	0.603175	24.8395	378	921	457	325	357	228
		YOL111C	12	11	7	12A	F	4	179	2.2437	2164.42	1.21008	2352.68	11.7966	397.837	691.325	0.244854	894.004	0.155463	1161.88	0.806723	0.938375	0.613445	28.7924	357	801	432	288	335	219
	SPT8	YLR055C	9	13	20	9B	G	10	137.007	2.29121	2306.09	1.21062	2339.85	13.6105	406.577	658.447	0.229729	933.289	0.176112	1144.07	0.78022	0.913919	0.60989	17.4634	273	625.5	330.5	213	249.5	166.5
	SDP1	YIL113W	7	9	20	7B	E	10	215.5	2.48837	2373.56	1.21163	1817.36	11.7918	407.07	544.158	0.235208	901.923	0.178994	948.103	0.918605	0.939535	0.627907	23.622	430	1070	521	395	404	270
		YFL006W	4	8	21	4C	D	11	220	2.15945	1660.99	1.21185	1950.11	11.293	341.284	608.748	0.214687	718.478	0.160521	990.546	0.84738	0.920273	0.630979	19.0263	439	948	532	372	404	277
	PES4	YFR023W	5	5	22	5B	C	11	201	2.41147	2410.07	1.21197	1971.63	11.8553	414.46	556.493	0.238271	946.847	0.183704	989.888	0.880299	0.930175	0.61596	28.1247	401	967	486	353	373	247
	VMA21	YGR105W	5	8	13	5C	D	7	96.7604	2.69271	2795.82	1.21354	2424.3	15.2063	431.669	604.885	0.231209	984.403	0.190754	1104.68	0.867188	0.947917	0.5625	26.2476	192	517	233	166.5	182	108
		YDR360W	3	8	17	3C	D	9	138.5	2.10507	1834.32	1.21377	2279.97	13.0552	356.453	670.467	0.235201	813.843	0.163041	1134.74	0.818841	0.916667	0.615942	26.6271	276	581	335	226	253	170
		YJL028W	7	9	3	7A	E	2	208	2.46747	2543.31	1.21446	2174.74	12.2501	427.034	591.509	0.247044	976.949	0.180091	1025.33	0.836145	0.918072	0.575904	33.0908	415	1024	504	347	381	239
	PPT1	YGR123C	5	10	15	5C	E	8	203.5	2.46552	2343.69	1.21675	1817.12	12.2048	384.522	489.556	0.236354	900.383	0.178043	891.191	0.820197	0.931034	0.605911	53.9166	406	1001	494	333	378	246
	RRP6	YOR001W	12	2	10	12D	A	5	163.5	2.31288	2315.13	1.21779	2076.26	12.1806	431.278	548.836	0.248381	975.413	0.195956	1002.85	0.877301	0.960123	0.607362	24.3516	326	754	397	286	313	198
		YIL100W	7	7	14	7B	D	7	197.5	2.38325	2347.06	1.21827	1915.14	11.8485	418.804	556.628	0.246506	942.133	0.183995	980.484	0.885787	0.954315	0.63198	23.3452	394	939	480	349	376	249
	HIS3	YOR202W	9	15	1	9A	H	1	169.5	2.43491	2238.21	1.21894	1716.93	12.0738	380.949	513.707	0.228712	883.642	0.164076	913.107	0.695266	0.943787	0.653846	20.5183	338	823	412	235	319	221
	SCJ1	YMR214W	10	12	17	10C	F	9	206	2.40146	2432.07	1.21898	2028.4	11.3931	424.684	624.839	0.244727	974.361	0.162226	1061.31	0.892944	0.956204	0.652068	53.9907	411	987	501	367	393	268
	RPL19B	YBL027W	1	3	11	1A	B	6	185	2.25745	2404.12	1.22222	2141.62	11.4801	425.942	626.227	0.240576	967.828	0.168062	1069.71	0.829268	0.910569	0.628726	22.4054	369	833	451	306	336	232
	DLD3	YEL071W	4	11	17	4A	F	9	198.5	2.42929	2597.67	1.22222	1904.14	11.706	441.889	572.105	0.247513	1013.81	0.189955	990.901	0.967172	0.944444	0.633838	38.6652	396	962	484	383	374	251
	URA7	YBL039C	1	5	19	1A	C	10	195.5	2.25385	2899.78	1.22308	2233.45	11.8788	528.525	676.307	0.244796	1199.46	0.184987	1143.2	0.841026	0.920513	0.628205	62.9126	390	879	477	328	359	245
	PMT2	YAL023C	1	5	14	1B	C	7	104.71	2.92944	3614.3	1.22384	2203.52	14.3516	569.07	650.874	0.237703	1165	0.160427	1052.53	0.873479	0.946472	0.59854	50.0291	205.5	602	251.5	179.5	194.5	123
		YJL017W	7	9	17	7A	E	9	189.5	2.45503	2515.89	1.22487	1942.45	12.9563	417.066	536.95	0.240294	954.43	0.176261	960.913	0.902116	0.925926	0.616402	18.735	378	928	463	341	350	233
		YER010C	4	11	3	4A	F	2	209	2.29017	2349.7	1.22782	2063.05	11.4836	414.645	577.037	0.248138	977.037	0.174786	1025.68	0.88729	0.940048	0.623501	19.6214	417	955	512	370	392	260
		YIR007W	7	3	19	7A	B	10	198	2.18987	1917.6	1.22785	2180.49	11.8842	347.775	585.421	0.219178	781.575	0.167127	1038.56	0.822785	0.893671	0.6	61.1555	395	865	485	325	353	237
	NCS2	YNL119W	11	15	19	11A	H	10	301	2.30283	1718.06	1.22795	2948.52	12.2168	360.63	996.717	0.211393	703.491	0.134476	1423.35	0.677205	0.9401	0.615641	18.735	601	1384	738	407	565	370
		YPR044C	14	9	4	14B	E	2	31.7012	2.0332	1900.54	1.22822	3136.29	15.971	359.464	796.086	0.21712	853.891	0.116224	1411.51	0.618257	0.875519	0.585062	27.7582	60.25	122.5	74	37.25	52.75	35.25
	HIS3	YOR202W	5	16	7	5C	H	4	261	2.38772	2521.83	1.23225	2029.95	10.7133	453.746	610.132	0.243563	1012.23	0.167605	1036.8	0.925144	0.942418	0.637236	67.7717	521	1244	642	482	491	332
		YER140W	4	14	4	4D	G	2	242.5	2.39256	2099.79	1.23347	2152.83	11.3966	379.265	602.035	0.223984	802.174	0.163944	1014.73	0.838843	0.921488	0.586777	40.4599	484	1158	597	406	446	284
	PEX4	YGR133W	5	12	19	5C	F	10	208.5	2.29567	2168.7	1.23558	1960.35	12.1235	375.482	550.587	0.236458	875.4	0.177807	963.477	0.884615	0.918269	0.615385	27.313	416	955	514	368	382	256
		YJR061W	7	10	9	7C	E	5	210.5	2.56667	2771.77	1.23571	1798.05	11.7584	436.192	531.119	0.244797	1028.33	0.163105	931.034	0.714286	0.957143	0.647619	48.0729	420	1078	519	300	402	272
		YER128W	4	14	22	4D	G	11	228.5	2.39254	2451.86	1.23684	1962.79	12.0059	432.673	579.336	0.250468	976.079	0.177138	991.865	0.910088	0.940789	0.633772	44.6206	456	1091	564	415	429	289
		YDR348C	3	6	11	3C	C	6	202	2.18114	2273.78	1.23821	1961.58	11.5631	409.609	559.906	0.240181	969.049	0.174757	989.056	0.885856	0.92804	0.635236	23.0217	403	879	499	357	374	256
	JJJ3	YJR097W	7	14	7	7C	G	4	201.5	2.54478	2793.79	1.23881	2048.08	12.5104	483.632	553.963	0.243444	1063.55	0.174709	964.501	0.743781	0.967662	0.587065	22.6716	402	1023	498	299	389	236
	UTR4	YEL038W	4	7	19	4A	D	10	235	2.34115	2443.38	1.23881	2242.01	10.9804	437.537	606.701	0.247376	982.7	0.181425	1058.42	0.872068	0.942431	0.605544	25.671	469	1098	581	409	442	284
	CSM1	YCR086W	2	4	10	2D	B	5	124	2.33198	2267.2	1.23887	2244.5	13.8983	386.492	647.079	0.220507	849.001	0.173198	1100.44	0.821862	0.874494	0.619433	20.7123	247	576	306	203	216	153
		YPL184C	13	6	21	13C	C	11	177.5	2.44915	2816.4	1.24011	2149.24	12.2269	471.21	642.085	0.246303	1083.18	0.172499	1113.23	0.926554	0.932203	0.644068	21.6102	354	867	439	328	330	228
	CAM1	YPL048W	13	2	20	13D	A	10	203	2.23457	1696.88	1.24198	2157.48	11.3975	312.538	585.693	0.202789	671.387	0.16775	1006.68	0.82963	0.883951	0.592593	21.5174	405	905	503	336	358	240
		YLR021W	9	7	4	9B	D	2	153	2.24918	1665.03	1.24262	2189.8	12.3207	300.399	644.316	0.222967	684.926	0.160577	1114.38	0.737705	0.921311	0.642623	41.0244	305	686	379	225	281	196
	CEM1	YER061C	4	4	14	4D	B	7	130	2.42085	2300.92	1.24324	2096.16	13.0848	354.111	569.844	0.239787	891.518	0.177877	1041.83	0.799228	0.934363	0.625483	43.8406	259	627	322	207	242	162
		YPL098C	13	8	20	13D	D	10	135.5	2.41111	2529.98	1.24444	2207.82	12.8362	405.15	650.508	0.249865	1000.32	0.224272	1194.05	0.903704	0.951852	0.681481	48.3529	270	651	336	244	257	184
	TEA1	YOR337W	13	5	19	13A	C	10	209.5	2.7177	3345.94	1.24641	2071.5	11.847	530.222	611.67	0.254209	1190.19	0.164791	1041.92	0.923445	0.956938	0.636364	30.7083	418	1136	521	386	400	266
	SCD6	YPR129W	14	5	9	14A	C	5	204.5	2.93628	3252.62	1.24755	1930.79	11.8586	486.116	536.394	0.24756	1090.99	0.155923	933.635	0.946078	0.970588	0.617647	18.8944	408	1198	509	386	396	252
		YEL047C	4	7	7	4A	D	4	210.5	2.59048	2593.3	1.24762	2022.5	12.1053	427.322	589.847	0.24876	961.416	0.181375	1016.01	0.930952	0.942857	0.642857	20.5913	420	1088	524	391	396	270
		YJL051W	7	13	21	7A	G	11	240.5	2.35417	2578.57	1.24792	1897.54	11.4646	453.08	578.121	0.248915	1035.46	0.163274	975.161	0.908333	0.927083	0.652083	19.3132	480	1130	599	436	445	313
		YDL050C	2	12	14	2D	F	7	192	2.4282	2165.37	1.24804	1931.6	12.1291	391.405	560.638	0.216821	821.15	0.175585	973.795	0.924282	0.916449	0.642298	40.5216	383	930	478	354	351	246
	VPS21	YOR089C	12	2	15	12C	A	8	204	2.46929	2696.51	1.24816	2121.14	11.849	468.495	626.781	0.23881	1033.91	0.181747	1058.41	0.931204	0.955774	0.636364	50.6656	407	1005	508	379	389	259
	GLO4	YOR040W	12	8	2	12D	D	1	252	2.40755	1862.69	1.24851	1819.68	10.7817	384.421	568.775	0.199534	710.719	0.159086	923.201	0.894632	0.916501	0.636183	31.9061	503	1211	628	450	461	320
	GCV2	YMR189W	10	8	9	10C	D	5	179.5	2.44972	2460.77	1.2486	2047.15	12.4463	416.484	602.586	0.24073	954.343	0.172729	1046.08	0.902235	0.955307	0.645251	55.9643	358	877	447	323	342	231
		YLR257W	9	8	14	9D	D	7	185.5	2.4027	2321.88	1.24865	1858.73	11.5223	395.896	506.832	0.236019	905.8	0.177224	919.233	0.932432	0.937838	0.635135	25.1794	370	889	462	345	347	235
		YER049W	4	2	16	4D	A	8	205.5	2.53415	2250.79	1.24878	1975.8	12.0908	376.785	557.609	0.240178	841.856	0.165525	954.981	0.865854	0.956098	0.619512	27.4408	410	1039	512	355	392	254
	SAC7	YDR389W	3	12	21	3C	F	11	226.5	2.34513	2576.98	1.25	1968.21	11.136	423.686	564.801	0.250638	998.803	0.158539	965.201	0.955752	0.896018	0.619469	24	452	1060	565	432	405	280
		YFL040W	4	12	23	4C	F	12	244.5	2.35246	2118.88	1.25205	2026.34	10.9521	410.197	619.781	0.224447	842.191	0.160128	996.389	0.920082	0.930328	0.631148	37.921	488	1148	611	449	454	308
	HIS3	YOR202W	4	1	23	4A	A	12	170.5	2.32059	2089.26	1.25294	2301.25	10.8673	362.987	645.445	0.235573	824.94	0.180484	1133.63	0.9	0.932353	0.629412	25.593	340	789	426	306	317	214
	PCL6	YER059W	4	4	20	4D	B	10	144.5	2.43403	2292.52	1.25347	2047.39	13.0012	375.389	575.588	0.234102	889.146	0.184705	1043.27	0.861111	0.930556	0.638889	49.8999	288	701	361	248	268	184
	AIR1	YIL079C	7	5	20	7B	C	10	169.5	2.3284	2214.24	1.25444	1889.95	12.8038	385.309	511.854	0.240999	905.986	0.189897	941.881	0.890533	0.926036	0.630178	38.9102	338	787	424	301	313	213
	RPS22B	YLR367W	9	8	11	9C	D	6	165.5	2.34242	2289.21	1.25455	1908.31	12.0282	385.032	523.838	0.240458	919.899	0.178468	928.839	0.887879	0.924242	0.630303	49.0306	330	773	414	293	305	208
	GUP1	YGL084C	5	5	23	5A	C	12	82.0276	2.71166	3954.23	1.2546	2400.7	14.2949	582.328	686.321	0.257853	1367.35	0.198078	1203.31	0.907975	0.935583	0.647239	24.3349	163	442	204.5	148	152.5	105.5
	CPR6	YLR216C	9	2	4	9D	A	2	251.5	2.36255	1718.68	1.25498	2097.03	11.8616	319.413	647.071	0.201467	664.207	0.158169	1027.18	0.776892	0.918327	0.623506	46.8615	502	1186	630	390	461	313
	RPL33B	YOR234C	13	5	2	13B	C	1	226	2.33038	1777.85	1.25721	2049.1	10.7372	350.553	618.992	0.221447	728.821	0.178249	1041.98	0.862528	0.944568	0.656319	28.2489	451	1051	567	389	426	296
	HIS3	YOR202W	7	1	20	7B	A	10	247.5	2.36032	1652.63	1.25911	2080.46	11.5009	311.859	614.079	0.189599	637.842	0.170033	1020.56	0.827935	0.925101	0.619433	22.8692	494	1166	622	409	457	306
	EMI1	YDR512C	4	11	2	4B	F	1	96.5131	2.29843	2374.87	1.25916	2232.08	13.7141	391.643	602.06	0.239134	972.43	0.178268	1130.82	0.850785	0.939791	0.646597	26.2821	191	439	240.5	162.5	179.5	123.5
	STE24	YJR117W	8	3	2	8B	B	1	281.5	2.53381	2149.09	1.25979	2079.09	11.3586	393.233	645.115	0.222812	821.552	0.162401	1048.21	0.843416	0.964413	0.642349	45.5631	562	1424	708	474	542	361
	NPP2	YEL016C	4	5	19	4A	C	10	225.5	2.46444	2460.09	1.26	2024.59	11.675	420.556	596.503	0.248161	962.296	0.186714	1028.76	0.915556	0.962222	0.644444	24.454	450	1109	567	412	433	290
	GNP1	YDR508C	4	11	8	4B	F	4	173.5	2.53757	2470.51	1.26012	2030.67	13.1933	407.31	574.458	0.232813	903.351	0.172495	1010.73	0.884393	0.916185	0.632948	24.1039	346	878	436	306	317	219
		YJL043W	7	11	13	7A	F	7	171	2.43402	2588.78	1.261	2016.3	12.671	426.219	544.855	0.257758	1010.29	0.184945	985.045	0.906158	0.938416	0.618768	22.3607	341	830	430	309	320	211
	RPS27B	YHR021C	6	13	13	6A	G	7	170	1.10325	745.671	1.26254	2136.14	13.6234	215.475	623.018	0.151253	439.7	0.135907	978.822	0.342183	0.654867	0.584071	17.9444	339	374	428	116	222	198
	NAP1	YKR048C	8	14	2	8D	G	1	134.456	2.99252	3544.17	1.26355	2126.77	15.1429	511.639	579.946	0.237937	1110.58	0.163212	986.393	0.957009	0.945794	0.611215	36.4505	267.5	800.5	338	256	253	163.5
	RPL8B	YLL045C	8	14	3	8C	G	2	174.5	2.22126	2191.19	1.26437	2384.28	11.4605	412.046	666.553	0.241252	938.043	0.177246	1161	0.856322	0.945402	0.635057	20.3715	348	773	440	298	329	221
	MAK10	YEL053C	4	9	21	4A	E	11	222.5	2.67568	2455.81	1.26577	2122.84	11.6576	400.663	603.64	0.236161	876.182	0.187769	1024.78	0.927928	0.954955	0.623874	39.1791	444	1188	562	412	424	277
		YEL068C	4	11	19	4A	F	10	240.5	2.29583	2295.19	1.26667	2028.5	11.1808	412.011	580.075	0.242592	931.118	0.183267	1001.54	0.904167	0.927083	0.635417	39.3065	480	1102	608	434	445	305
		YPL014W	13	13	21	13A	G	11	236.5	2.65042	3464.8	1.26695	2090.01	11.5932	577.379	633.558	0.255523	1280.81	0.183791	1056.46	0.940678	0.970339	0.646186	29.5127	472	1251	598	444	458	305
	HIS3	YOR202W	7	1	21	7A	A	11	154	2.557	2555.37	1.2671	2091.85	12.4956	399.437	580.956	0.247254	954.302	0.182465	1032.48	0.934853	0.944625	0.641694	18.8149	307	785	389	287	290	197
		YLR235C	9	6	22	9D	C	11	121.033	2.40456	2463.83	1.26764	2406.09	13.3003	435.036	620.92	0.240147	962.051	0.172068	1098.49	0.892116	0.943983	0.612033	25.5457	241	579.5	305.5	215	227.5	147.5
	NTO1	YPR031W	14	9	18	14B	E	9	168.5	2.43452	2583.91	1.26786	2073.92	12.1067	438.009	586.756	0.247153	1007.6	0.17081	1011.04	0.970238	0.943452	0.625	19.7231	336	818	426	326	317	210
	VPS30	YPL120W	13	10	4	13D	E	2	228.5	2.54825	2160.42	1.26974	1958.59	12.4768	381.286	591.708	0.226458	823.952	0.17008	971.846	0.921053	0.940789	0.638158	19.6723	456	1162	579	420	429	291
	RPL24A	YGL031C	5	13	14	5B	G	7	170	2.53097	2197.55	1.27139	1786.5	12.5775	370.929	533.846	0.245943	854.324	0.172072	924.356	0.893805	0.961652	0.663717	46.8188	339	858	431	303	326	225
	PER1	YCR044C	2	15	21	2A	H	11	230.5	2.45	3315.05	1.27174	2633.74	11.0875	668.679	872.128	0.252465	1318.92	0.18117	1298.26	0.93913	0.963043	0.645652	24.6374	460	1127	585	432	443	297
	BDF2	YDL070W	2	14	10	2D	G	5	269	2.32961	2816.95	1.27188	2202.7	10.4127	548.085	680.771	0.255836	1183.97	0.189798	1130.63	0.925512	0.962756	0.66108	44.7884	537	1251	683	497	517	355
	PRK1	YIL095W	7	5	2	7B	C	1	204	2.57985	2719.21	1.27273	1984.38	11.4095	438.205	585.922	0.245486	1016.25	0.185882	1026.67	0.941032	0.953317	0.663391	55.263	407	1050	518	383	388	270
		YOR291W	13	13	18	13B	G	9	220.5	2.36818	2678.38	1.27273	2060.17	11.0516	484.654	628.982	0.255896	1106.6	0.185941	1062.43	0.915909	0.956818	0.665909	24.0208	440	1042	560	403	421	293
	UBP7	YIL156W	7	13	10	7B	G	5	200	2.48622	2752.4	1.27318	2126.14	12.1878	459.077	607.466	0.240421	1042.99	0.18798	1059.55	0.924812	0.93985	0.636591	49.8297	399	992	508	369	375	254
	GPA2	YER020W	4	13	15	4A	G	8	229	2.19475	2146.28	1.27352	2195.93	10.6313	397.403	643.843	0.238037	880.638	0.167947	1086.59	0.864333	0.901532	0.643326	40.7554	457	1003	582	395	412	294
	BEM4	YPL161C	13	2	19	13C	A	10	126.786	3.09127	2906.75	1.27381	2310.84	14.39	412.313	648.362	0.230694	897.043	0.157522	1075.65	0.880952	0.958333	0.615079	20.5402	252	779	321	222	241.5	155
	CBF1	YJR060W	7	10	11	7C	E	6	216.5	2.81944	3008.35	1.27546	1920.41	12.1121	462.673	539.481	0.239047	1024.15	0.179539	936.862	0.826389	0.965278	0.636574	48.4458	432	1218	551	357	417	275
	VTC1	YER072W	4	6	14	4D	C	7	200	2.50627	2308.87	1.27569	1921.18	11.4461	384.947	570.28	0.241402	881.196	0.178733	985.349	0.899749	0.949875	0.656642	26.5707	399	1000	509	359	379	262
		YGR110W	5	8	3	5C	D	2	238	2.15789	1824.1	1.27579	2030.31	11.4413	341.585	545.915	0.224337	753.815	0.170191	942.97	0.856842	0.898947	0.606316	24.9199	475	1025	606	407	427	288
	NCS6	YGL211W	5	2	10	5D	A	5	207	2.58596	1944.77	1.27603	2440.07	13.1872	337.452	780.334	0.220977	728.816	0.156667	1231.03	0.828087	0.946731	0.670702	29.189	413	1068	527	342	391	277
	RAD51	YER095W	4	10	20	4D	E	10	114.264	2.12088	1888.01	1.27692	2692.61	13.4438	342.861	685.318	0.216369	772.978	0.185924	1217.83	0.749451	0.87033	0.61978	37.7745	227.5	482.5	290.5	170.5	198	141
		YNR005C	11	14	23	11C	G	12	279	2.24776	2101.15	1.27828	2086.61	10.8986	404.301	653.548	0.238022	895.752	0.17197	1054.63	0.951526	0.942549	0.667864	25.3574	557	1252	712	530	525	372
	TIS11	YLR136C	9	9	15	9A	E	8	209	2.39808	2293.98	1.28058	1854.77	11.7366	396.989	559.462	0.247135	903.393	0.175541	956.22	0.872902	0.925659	0.671463	17.8606	417	1000	534	364	386	280
	CWH41	YGL027C	5	13	18	5B	G	9	198	2.41772	2826.81	1.28101	2354.74	11.7778	494.892	657.089	0.246226	1099.31	0.160975	1092.75	0.962025	0.939241	0.612658	27.1662	395	955	506	380	371	242
	YRM1	YOR172W	12	12	15	12C	F	8	215.5	2.52558	3062.72	1.2814	2008.6	11.9293	508.956	573.593	0.252754	1120.96	0.174267	982.026	0.967442	0.932558	0.637209	53.8702	430	1086	551	416	401	274
		YBR147W	1	4	13	1C	B	7	272	2.5488	2398.19	1.28177	1857.73	11.3206	429.593	572.265	0.238077	923.49	0.187075	956.898	0.812155	0.972376	0.662983	28.0179	543	1384	696	441	528	360
	MCT1	YOR221C	13	3	2	13B	B	1	147.5	2.35714	2631.79	1.28231	2218.19	11.8931	424.486	629.637	0.247395	1043.88	0.175535	1122.25	0.891156	0.931973	0.663265	26.8514	294	693	377	262	274	195
		YLR143W	9	9	7	9A	E	4	135	2.60223	2585.89	1.28253	1859.36	13.1787	381.06	513.524	0.235857	925.29	0.173307	946.397	0.825279	0.918216	0.669145	24.1454	269	700	345	222	247	180
		YPR147C	14	7	11	14A	D	6	149	2.633	2579.82	1.28283	2033.35	12.4677	393.89	576.275	0.233947	915.17	0.178154	1020.47	0.878788	0.93266	0.656566	52.0865	297	782	381	261	277	195
	VAC14	YLR386W	9	10	5	9C	E	3	91.5687	2.70879	2664.53	1.28297	2263.19	12.6982	391.489	637.047	0.22134	904.582	0.137569	1049.12	0.771978	0.898352	0.607143	21.5976	182	493	233.5	140.5	163.5	110.5
	NDE1	YMR145C	10	2	23	10C	A	12	155.5	2.69032	2550.38	1.28387	2421.19	12.4979	409.823	666.061	0.234768	898.087	0.164943	1117.66	0.848387	0.954839	0.622581	23.9583	310	834	398	263	296	193
	GAT4	YIR013C	7	3	15	7A	B	8	218.5	2.19037	1772.21	1.2844	1849.63	11.8496	332.428	530.573	0.212632	729.519	0.169278	933.361	0.912844	0.892202	0.65367	65.3376	436	955	560	398	389	285
		YLR366W	9	8	13	9C	D	7	176.5	2.36932	2440.5	1.28693	1865.54	12.0466	407.483	517.693	0.247255	973.876	0.170657	912.3	0.934659	0.931818	0.639205	48.2908	352	834	453	329	328	225
		YJR037W	7	8	17	7C	D	9	212	2.60993	2904.03	1.28842	2079	11.5415	454.192	566.173	0.24752	1068.82	0.186841	998.851	0.782506	0.957447	0.624113	20.3961	423	1104	545	331	405	264
		YGL218W	5	4	18	5D	B	9	17.7567	1.43346	1610.04	1.28897	3050.94	13.4946	337.867	720.416	0.211513	857.06	0.143802	1360.07	0.414449	0.745247	0.60076	30.6959	32.875	47.125	42.375	13.625	24.5	19.75
	ALG5	YPL227C	13	12	21	13C	F	11	174	2.69741	3135.3	1.29107	2044.09	12.9644	513.274	648.119	0.251515	1129.13	0.193017	1084.54	1.04323	0.965418	0.70317	46.8402	347	936	448	362	335	244
	MIR1	YJR077C	7	12	17	7C	F	9	216	2.53132	2584.23	1.29234	2238.82	11.1662	434.169	646.06	0.237389	962.63	0.178732	1100.48	0.779582	0.962877	0.647332	52.144	431	1091	557	336	415	279
	PCL1	YNL289W	11	4	3	11C	B	2	183.5	2.42076	2529.41	1.29235	2162.75	12.1798	430.543	599.997	0.241396	986.838	0.179487	1038.09	0.945355	0.948087	0.636612	23.7908	366	886	473	346	347	233
	RMD5	YDR255C	3	10	18	3D	E	9	159.5	2.50314	2355.81	1.29245	2004.74	12.7491	384.923	529.485	0.233651	890.345	0.175287	949.611	0.91195	0.943396	0.632075	49.0204	318	796	411	290	300	201
		YER067C-A	4	6	22	4D	C	11	185	2.52304	2152.65	1.29268	1979.2	12.3	360.928	546.152	0.23159	799.6	0.17772	968.979	0.921409	0.934959	0.639566	48.0416	369	931	477	340	345	236
		YIL096C	7	7	22	7B	D	11	169.5	2.38757	2414.98	1.2929	1904.56	12.6318	404.574	545.687	0.241341	931.066	0.178125	970.534	0.943787	0.928994	0.674556	39.6485	338	807	437	319	314	228
	RAD27	YKL113C	8	9	13	8A	E	7	104.386	2.42169	2721.45	1.29398	2588.83	14.4384	459.228	698.797	0.235898	1045.43	0.177925	1203.85	0.86988	0.946988	0.624096	35.7048	207.5	502.5	268.5	180.5	196.5	129.5
	HIS3	YOR202W	10	16	1	10C	H	1	162	2.68731	2864.1	1.29412	2133.1	11.912	468.096	626.236	0.253015	1044.33	0.164682	1038.02	1.0031	0.965944	0.653251	26.4575	323	868	418	324	312	211
	SIZ1	YDR409W	3	14	19	3C	G	10	184	2.3842	2529.29	1.29428	1997.79	12.6562	413.379	565.42	0.250246	987.067	0.202435	1008.22	0.970027	0.948229	0.667575	25.5539	367	875	475	356	348	245
		YEL028W	4	5	7	4A	C	4	245	2.52147	2563.71	1.29448	2062.18	11.4506	424.232	586.066	0.242775	964.209	0.181556	1007.48	0.99182	0.952965	0.646217	19.3907	489	1233	633	485	466	316
	PKH1	YDR490C	4	9	10	4B	E	5	136	2.25092	2366.61	1.2952	2184.93	12.744	414.866	563.369	0.236404	969.89	0.178355	1032.24	0.811808	0.937269	0.627306	23.9792	271	610	351	220	254	170
	PHM6	YDR281C	3	14	22	3D	G	11	242	2.62526	2509.39	1.29607	1937.94	11.5084	419.844	567.817	0.240246	912.867	0.172009	942.303	1.02899	0.966874	0.648033	45.0999	483	1268	626	497	467	313
	ATF1	YOR377W	13	9	5	13A	E	3	228	2.6967	3178.6	1.2967	2027.6	11.8055	521.105	615.049	0.244486	1159.91	0.186074	1023.46	0.993407	0.969231	0.663736	63.2218	455	1227	590	452	441	302
		YAL049C	1	7	8	1B	D	4	227	2.51876	1995.78	1.29801	1674.7	12.0023	342.143	501.309	0.221551	746.957	0.159734	854.335	0.9117	0.933775	0.673289	18.303	453	1141	588	413	423	305
	SNF6	YHL025W	6	7	15	6A	D	8	128	2.2	1661.7	1.29804	2089.22	13.4719	302.1	598.829	0.19784	629.024	0.146735	999.833	0.811765	0.847059	0.631373	51.8652	255	561	331	207	216	161
		YJL049W	7	13	23	7A	G	12	189.5	2.48942	2609.32	1.29894	2028.16	11.9692	442.734	568.789	0.243282	1004.88	0.177264	998.503	0.957672	0.933862	0.645503	62.1289	378	941	491	362	353	244
		YLL032C	8	14	19	8C	G	10	252.5	2.28175	2541.74	1.2996	2285.63	11.3186	454.198	698.86	0.249474	1048.89	0.177309	1131.32	0.904762	0.930556	0.650794	21.1187	504	1150	655	456	469	328
	SRI1	YEL025C	4	5	9	4A	C	5	269	2.56797	2437.27	1.29981	2023.35	11.2223	413.109	578.868	0.242863	911.72	0.172092	970.108	0.960894	0.951583	0.629423	19.975	537	1379	698	516	511	338
		YPR022C	14	7	12	14B	D	6	182	2.44077	2716.56	1.30028	2169.9	11.816	443.729	582.508	0.247689	1034.88	0.189446	1031.42	0.914601	0.953168	0.625344	24.1868	363	886	472	332	346	227
		YEL048C	4	7	5	4A	D	3	227.5	2.38106	2521.23	1.30176	2230.75	11.701	445.162	620.083	0.239619	981.751	0.186087	1059.57	0.955947	0.940529	0.627753	49.0102	454	1081	591	434	427	285
		YJR026W	7	6	9	7C	C	5	219	2.65904	2848.69	1.30206	1954.7	11.9773	467.607	571.571	0.246525	1050.36	0.181107	982.864	0.768879	0.970252	0.661327	50.892	437	1162	569	336	424	289
	NOP16	YER002W	4	11	13	4A	F	7	220	2.48064	2640.9	1.30296	2200.95	11.8899	453.79	655.263	0.2583	1054.42	0.182887	1105.3	0.958998	0.958998	0.66287	24.6374	439	1089	572	421	421	291
		YOR050C	12	10	8	12D	E	4	223	2.65169	2840.21	1.30337	2283.47	11.0177	465.151	542.203	0.247364	1043.59	0.174638	1007.18	1.00674	0.961798	0.604494	23.388	445	1180	580	448	428	269
		YPL056C	13	2	8	13D	A	4	171	2.39296	2294.42	1.30499	2098.85	11.4772	392.776	576.811	0.242573	927.201	0.187714	1034.41	1	0.947214	0.653959	46.1628	341	816	445	341	323	223
	KIN4	YOR233W	13	5	4	13B	C	2	241	2.51351	2679.32	1.30561	1970.19	11.0249	457.532	591.657	0.242234	1009.32	0.172033	990.685	0.925156	0.943867	0.669439	28.8271	481	1209	628	445	454	322
		YBR246W	2	5	8	2B	C	4	309.5	2.76861	2730.52	1.30583	2076.6	11.3265	463.51	646.528	0.246087	966.756	0.162547	1006.48	0.995146	0.967638	0.645631	17.6352	618	1711	807	615	598	399
		YJL064W	7	13	5	7A	G	3	160.5	2.37188	2299.72	1.30625	1900.5	12.2985	388.336	517.501	0.243972	921.35	0.168699	947.606	0.90625	0.946875	0.659375	30.5614	320	759	418	290	303	211
		YBR174C	1	8	17	1C	D	9	186	2.57143	2864.03	1.30728	2519.65	13.36	486.203	706.6	0.234769	1063	0.172899	1186.42	0.725067	0.940701	0.622642	27.1109	371	954	485	269	349	231
	HIR2	YOR038C	12	8	6	12D	D	3	207	2.3293	1942.63	1.30751	2091.31	11.5708	366.642	568.366	0.21475	765.766	0.172179	977.162	0.94431	0.903148	0.624697	41.5692	413	962	540	390	373	258
		YCR016W	2	11	19	2A	F	10	99.2557	2.46329	1897.68	1.30886	2310.34	13.7971	323.47	603.504	0.204205	702.861	0.163203	1084.75	0.908861	0.911392	0.620253	22.9483	197.5	486.5	258.5	179.5	180	122.5
		YDL096C	2	4	15	2C	B	8	197.5	2.52792	2880.07	1.30964	2211.04	11.9557	506.191	656.575	0.239676	1087.64	0.179112	1088.09	1.03046	0.961929	0.649746	22.4722	394	996	516	406	379	256
	COT1	YOR316C	13	3	17	13A	B	9	208.5	2.50721	2970.39	1.3101	2030.14	12.0752	501.693	585.979	0.249415	1160.52	0.172056	1006.19	0.947115	0.971154	0.663462	30.9354	416	1043	545	394	404	276
	MEU1	YLR017W	9	7	12	9B	D	6	174	2.59942	2414.03	1.31124	1910.49	11.7989	380.468	524.276	0.231163	861.355	0.168099	922.339	0.824207	0.933718	0.639769	19.6723	347	902	455	286	324	222
	NUP2	YLR335W	9	4	17	9C	B	9	204.5	2.25245	2011.01	1.31127	1968.14	11.6928	367.663	558.247	0.231305	834.56	0.167376	962.986	0.877451	0.921569	0.654412	50.319	408	919	535	358	376	267
	SMY2	YBR172C	1	8	19	1C	D	10	242.5	2.47727	2375.83	1.31198	2099.72	11.4867	431.233	635.708	0.231186	938.528	0.174763	1052.73	0.764463	0.960744	0.665289	29.3598	484	1199	635	370	465	322
	FIT2	YOR382W	13	11	19	13A	F	10	245.5	2.46939	3146.69	1.31225	2129.12	11.4085	557.469	628.025	0.249763	1241.08	0.190398	1057.63	0.961224	0.979592	0.663265	33.3916	490	1210	643	471	480	325
	SLA1	YBL007C	1	15	14	1B	H	7	155.5	2.37097	3349.57	1.3129	3088.88	14.3503	618.366	812.226	0.216599	1216.22	0.163171	1268.16	0.767742	0.867742	0.558065	51.8652	310	735	407	238	269	173
	HIS3	YOR202W	7	16	7	7C	H	4	237.5	2.58017	2757.9	1.31435	2148.34	11.3297	456.358	594.75	0.244487	1013.58	0.175464	1018.25	0.829114	0.943038	0.635021	23.3666	474	1223	623	393	447	301
	DYN2	YDR424C	4	3	20	4B	B	10	133.458	2.53484	2634.98	1.3145	2208.68	12.6153	401.311	574.057	0.247304	970.815	0.176561	1048.95	0.885122	0.934087	0.629002	33.6982	265.5	673	349	235	248	167
	VPS27	YNR006W	11	14	21	11C	G	11	186.5	2.14247	1907.84	1.31452	2247.73	12.5085	358.965	624.823	0.217781	800.376	0.189551	1069.06	0.860215	0.892473	0.639785	24.8998	372	797	489	320	332	238
	SMI1	YGR229C	6	11	20	6B	F	10	189.5	2.16402	2255.9	1.31482	2044.54	11.0862	398.543	583.832	0.238324	948.816	0.193863	1029.44	0.960317	0.910053	0.669312	26.8701	378	818	497	363	344	253
	PMT1	YDL095W	2	4	17	2C	B	9	235.5	2.45106	2858.83	1.31489	2272.25	11.3193	489.231	643.833	0.244133	1077.85	0.183016	1069.24	1.04894	0.917021	0.63617	44.7102	470	1152	618	493	431	299
		YOR008C-A	12	4	18	12D	B	9	229	2.71335	2757.01	1.3151	2063.04	11.6004	442.886	578.467	0.243199	984.433	0.177395	981.064	0.997812	0.960613	0.630197	27	457	1240	601	456	439	288
	VTA1	YLR181C	9	13	7	9A	G	4	187.5	2.8369	2243.1	1.31551	1989.01	13.9619	354.703	556.899	0.217951	755.699	0.160135	949.477	0.855615	0.949198	0.652406	21.8403	374	1061	492	320	355	244
	FMP52	YER004W	4	11	11	4A	F	6	179.5	2.39665	2586.7	1.31564	2132.35	11.8165	423.558	585.124	0.242869	995.634	0.175876	1038.05	0.918994	0.916201	0.650838	45.8367	358	858	471	329	328	233
	RPS9A	YPL081W	13	6	18	13D	C	9	215.5	2.23721	1782.42	1.31628	2072.73	11.2253	323.969	552.167	0.206753	701.271	0.181767	965.063	0.937209	0.874419	0.616279	47.8957	430	962	566	403	376	265
	TOS1	YBR162C	1	6	15	1C	C	8	259.5	2.64479	2987.13	1.3166	2211.41	11.3299	508.915	658.7	0.239765	1073.85	0.162482	1062.18	0.797297	0.957529	0.650579	28.5307	518	1370	682	413	496	337
		YML100W-A	10	7	9	10A	D	5	180.5	2.34167	2473.17	1.31667	2000.07	11.6255	436.678	541.74	0.257373	994.233	0.163731	948.896	1.00556	0.947222	0.641667	25.6125	360	843	474	362	341	231
		YLR269C	9	10	14	9D	E	7	194.5	2.49485	2524.48	1.31701	1946.23	12.2241	415.651	551.449	0.241935	959.598	0.189871	963.059	0.981959	0.935567	0.659794	27.2029	388	968	511	381	363	256
	DOM34	YNL001W	11	12	9	11C	F	5	136	2.57934	2689.88	1.31734	2261.27	11.9476	430.483	595.633	0.250712	996.284	0.189941	1057.84	0.95203	0.9631	0.634686	24	271	699	357	258	261	172
	HIS3	YOR202W	4	9	1	4A	E	1	241.5	2.58921	2731.95	1.31743	2055.16	12.0359	469.943	641.442	0.245777	1024.03	0.172584	1052.58	1.03112	0.956432	0.680498	47.9479	482	1248	635	497	461	328
	DPH2	YKL191W	8	4	18	8D	B	9	192.5	2.46094	2666.25	1.31771	2081.1	11.9352	447.509	615.224	0.250409	1018.19	0.182077	1047.19	0.958333	0.960938	0.669271	25.02	384	945	506	368	369	257
		YLR282C	9	12	22	9D	F	11	209.5	2.65311	2594.49	1.31818	1979.05	12.0489	421.002	576.251	0.241072	925.234	0.180516	976.979	0.952153	0.947368	0.657895	46.3465	418	1109	551	398	396	275
		YEL020C	4	5	13	4A	C	7	236	2.45011	2392.73	1.31847	2030.92	11.8722	413.4	582.524	0.246393	929.488	0.18355	992.57	1.02548	0.946921	0.651805	24.1039	471	1154	621	483	446	307
	SWR1	YDR334W	3	4	5	3C	B	3	195	2.0617	2013.85	1.31877	2243.03	12.4176	376.774	606.628	0.244762	946.961	0.187555	1074.85	0.920308	0.951157	0.650386	36.9053	389	802	513	358	370	253
	URH1	YDR400W	3	12	9	3C	F	5	184	2.38692	2247.64	1.3188	2026.77	12.5527	397.754	552.849	0.230357	887.872	0.179144	969.124	0.970027	0.940054	0.637602	22.7816	367	876	484	356	345	234
		YMR153C-A	10	2	15	10C	A	8	158.5	2.73418	3285.63	1.31962	2160.27	12.0653	501.108	612.695	0.267692	1203.38	0.162515	1053.67	0.863924	0.971519	0.661392	21.5407	316	864	417	273	307	209
	HIS3	YOR202W	4	7	1	4A	D	1	219.5	2.38813	1875.63	1.31963	2152.95	11.3271	349.665	614.682	0.209799	724.539	0.153516	1018.86	0.93379	0.920091	0.63242	19.3391	438	1046	578	409	403	277
		YLR104W	9	5	19	9A	C	10	202	2.48883	2242.9	1.3201	2016.2	11.8819	380.508	569.258	0.23737	855.245	0.178454	992.467	0.952854	0.947891	0.66005	17.3781	403	1003	532	384	382	266
	ENB1	YOL158C	12	2	20	12D	A	10	203.5	2.62808	2621.81	1.3202	1992.56	11.8975	432.624	586.897	0.242966	961.916	0.179515	1013.95	0.990148	0.965517	0.679803	25.2389	406	1067	536	402	392	276
	MRPS9	YBR146W	1	4	15	1C	B	8	219	2.36613	2564.76	1.32037	2208.57	11.8124	469.311	629.265	0.239181	1055.25	0.190635	1067.7	0.734554	0.965675	0.649886	60.2329	437	1034	577	321	422	284
	HTA1	YDR225W	3	6	8	3D	C	4	206.5	2.51699	2558.86	1.32039	2015.19	12.5777	446.215	566.623	0.242491	1001.93	0.17841	981.182	0.946602	0.973301	0.65534	66.5056	412	1037	544	390	401	270
		YMR178W	10	6	5	10C	C	3	208	2.56145	2634.14	1.32048	2028.9	11.9932	432.178	596.747	0.247496	986.968	0.16722	1020.71	0.954217	0.946988	0.672289	21.1896	415	1063	548	396	393	279
	PRB1	YEL060C	4	9	13	4A	E	7	184.5	2.38043	2560.62	1.32065	2027.3	11.9138	421.313	602.823	0.254138	1001.28	0.188563	1057.74	1.0163	0.929348	0.695652	45.5741	368	876	486	374	342	256
	SRN2	YLR119W	9	7	21	9A	D	11	134.5	2.26866	1534.53	1.3209	2332.99	13.4405	284.24	582.983	0.198669	619.407	0.152174	1013.15	0.787313	0.914179	0.58209	17.4356	268	608	354	211	245	156
		YPR003C	14	5	18	14B	C	9	140	2.44444	2514.58	1.32258	2059.41	12.3157	410.248	563.251	0.239595	960.221	0.173308	1012.66	0.939068	0.939068	0.65233	47.7493	279	682	369	262	262	182
		YNL109W	14	12	3	14C	F	2	155.5	2.39355	1984.4	1.32258	2171.18	11.7569	351.187	581.176	0.221673	791.156	0.174084	1046.18	0.851613	0.929032	0.651613	33.7343	310	742	410	264	288	202
	UBA3	YPR066W	14	13	14	14B	G	7	192.5	2.51302	2704.86	1.32292	2099.74	12.0189	463.098	589.522	0.248208	1048.05	0.16794	1009.79	0.966146	0.960938	0.651042	24.2899	384	965	508	371	369	250
		YER071C	4	6	16	4D	C	8	181.5	2.54972	2531.02	1.3232	1958.58	11.7815	402.834	563.829	0.242462	943.871	0.188956	995.526	1.01658	0.958564	0.685083	28.0179	362	923	479	368	347	248
	EAF7	YNL136W	11	2	16	11D	A	8	196.5	2.35459	2686.05	1.32398	2617.37	11.5289	504.885	763.423	0.260797	1116.11	0.173972	1277.56	0.943878	0.966837	0.660714	49.679	392	923	519	370	379	259
	LCB3	YJL134W	7	6	18	7D	C	9	214.5	2.48832	2673.58	1.32477	2042.91	11.7906	440.765	571.696	0.248039	1028.75	0.179499	993.724	1.03037	0.957944	0.654206	31.0644	428	1065	567	441	410	280
	FUS2	YMR232W	10	14	17	10C	G	9	223.5	2.74439	3041.22	1.32511	2057.27	11.7451	484.882	623.015	0.254785	1093.71	0.172521	1044.48	0.988789	0.96861	0.686099	23.1084	446	1224	591	441	432	306
	HIS3	YOR202W	4	13	1	4A	G	1	183	2.32329	2185.37	1.32603	1978.71	12.1625	383.98	546.698	0.232284	862.538	0.169474	956.404	0.950685	0.906849	0.643836	47.9166	365	848	484	347	331	235
	RTG3	YBL103C	1	13	11	1A	G	6	247	3.07302	3427.44	1.32657	1824.34	11.4477	543.936	561.604	0.245397	1111.05	0.161883	915.435	1.0142	0.981744	0.669371	21.4476	493	1515	654	500	484	330
	SPC1	YJR010C-A	7	4	7	7C	B	4	224	2.45638	2671.02	1.32662	2093.73	11.7732	442.059	547.328	0.246582	1018.42	0.168351	957.313	0.769575	0.950783	0.612975	45.8585	447	1098	593	344	425	274
	RIM101	YHL027W	6	7	11	6A	D	6	158	2.3746	2024.68	1.32698	2217.53	11.9334	346.98	610.58	0.223396	774.007	0.172761	1062.82	0.75873	0.904762	0.638095	24.3311	315	748	418	239	285	201
	HOS3	YPL116W	13	10	8	13D	E	4	174.5	2.43103	2625.96	1.32759	2167.25	12.2473	442.391	597.579	0.246267	1029.87	0.188685	1044.4	0.913793	0.936782	0.643678	18.1384	348	846	462	318	326	224
	FMP26	YJR080C	7	12	11	7C	F	6	217	2.49885	2971.97	1.32794	2062.43	11.5367	480.873	587.465	0.251579	1121.66	0.179423	1025.18	0.847575	0.937644	0.672055	45.2217	433	1082	575	367	406	291
		YER064C	4	4	8	4D	B	4	230	2.58606	2401.25	1.32898	2046.99	11.9875	386.422	570.843	0.241496	877.986	0.182268	985.531	0.976035	0.936819	0.647059	18.4391	459	1187	610	448	430	297
	DIA2	YOR080W	12	14	10	12D	G	5	64.7857	2.26191	2849.05	1.32936	3809.05	17.5955	531.476	839.78	0.221237	1118.15	0.152049	1447.98	0.65873	0.880952	0.563492	25.8989	126	285	167.5	83	111	71
	APL1	YJR005W	7	4	13	7C	B	7	272	2.49908	2758.23	1.32965	1987.59	10.9331	473.872	577.479	0.250645	1083.79	0.181863	979.177	0.832413	0.974217	0.666667	19	543	1357	722	452	529	362
	ROD1	YOR018W	12	6	20	12D	C	10	211	2.63183	2791.84	1.33017	2081.84	11.7909	462.429	584.271	0.251595	1034.3	0.172172	1009.41	0.971496	0.95962	0.660333	47.0638	421	1108	560	409	404	278
	AVT2	YEL064C	4	9	5	4A	E	3	177.5	2.50847	2762.73	1.33051	2233.72	12.2454	445.32	611.064	0.251457	1028.35	0.179112	1063.54	0.932203	0.932203	0.649718	18.9473	354	888	471	330	330	230
		YJL021C	7	9	13	7A	E	7	179	2.31933	1877.02	1.33053	2056.12	11.6692	337.367	563.592	0.209715	742.941	0.178841	1003.01	0.915966	0.915966	0.652661	22.561	357	828	475	327	327	233
		YJR054W	7	10	17	7C	E	9	186.5	2.73387	3071.77	1.33065	2035.25	11.716	480.214	596.12	0.247758	1091.19	0.190691	1039.28	0.919355	0.967742	0.69086	20.8567	372	1017	495	342	360	257
	CTS2	YDR371W	3	8	5	3C	D	3	245	2.48875	2473.9	1.33129	2080.59	11.5232	408.38	576.126	0.240543	919.007	0.184092	983.414	1.05726	0.936605	0.644172	23.6854	489	1217	651	517	458	315
	YAP5	YIR018W	7	3	7	7A	B	4	208.5	2.38221	2399.44	1.33173	1977.55	11.8921	405.499	559.974	0.250482	951.406	0.187323	996.866	0.997596	0.927885	0.675481	26.8701	416	991	554	415	386	281
	GAT3	YLR013W	9	7	20	9B	D	10	155	2.5534	2266.09	1.33333	1982.24	13.1006	370.472	555.069	0.240239	859.323	0.179564	980.446	0.902913	0.957929	0.666667	39.5474	309	789	412	279	296	206
	PRM5	YIL117C	7	9	14	7B	E	7	185	2.50407	2583.77	1.33333	2061.21	12.0147	434.403	549.667	0.245632	992.607	0.186543	996.064	0.95935	0.95664	0.650407	24.2899	369	924	492	354	353	240
	HIS3	YOR202W	9	1	10	9B	A	5	198.5	2.65657	2758.21	1.33333	2077.3	11.7135	427.597	600.848	0.24949	1001.08	0.177638	1037.87	0.911616	0.964646	0.679293	19.8242	396	1052	528	361	382	269
		YLR063W	9	13	6	9B	G	3	187.5	2.62032	2559.04	1.33422	2184.04	12.4035	418.867	610.45	0.244662	960.183	0.166211	1052.54	0.898396	0.967914	0.65508	20.664	374	980	499	336	362	245
	MRE11	YMR224C	10	12	3	10C	F	2	158.5	2.42405	2655.21	1.33544	3073.91	14.5636	469.249	806.593	0.240155	983.225	0.177755	1303.53	0.876582	0.901899	0.594937	56.4889	316	766	422	277	285	188
	YMD8	YML038C	10	15	14	10B	H	7	154	2.32899	3186.48	1.3355	2184.73	11.7384	562.888	689.383	0.2785	1372.37	0.176215	1157.04	0.973941	0.983713	0.716612	17.4642	307	715	410	299	302	220
	HIS3	YOR202W	13	3	1	13A	B	1	234	2.34689	2319.58	1.33619	2052.97	11.567	430.468	636.205	0.240981	958.805	0.170883	1054.06	0.937901	0.959315	0.700214	26.1725	467	1096	624	438	448	327
	VAC8	YEL013W	4	3	3	4A	B	2	146	2.02749	1708.07	1.33677	2578.74	12.0019	333.461	554.641	0.22921	779.426	0.189743	1027.09	0.85567	0.896907	0.546392	19.4679	291	590	389	249	261	159
	PHR1	YOR386W	13	11	11	13A	F	6	180.5	2.55278	3159.37	1.33889	2112.17	12.1986	537.371	618.104	0.258105	1222.52	0.180747	1047.68	0.975	0.966667	0.672222	31.749	360	919	482	351	348	242
	ACF2	YLR144C	9	9	5	9A	E	3	179	2.44818	2378.54	1.33894	2069.39	12.2629	395.909	571.616	0.242291	910.711	0.17638	995.713	0.957983	0.932773	0.655462	21.5174	357	874	478	342	333	234
	QDR1	YIL120W	7	9	10	7B	E	5	189	2.21751	1733.04	1.33952	2204.01	12.148	334.437	600.595	0.213223	706.35	0.167382	1038.1	0.883289	0.904509	0.64191	30.6594	377	836	505	333	341	242
	VPS38	YLR360W	9	6	3	9C	C	2	206.5	2.65049	2370.31	1.33981	1884.95	12.4956	390.235	561.638	0.239691	882.574	0.173677	953.371	0.956311	0.968447	0.684466	23.6643	412	1092	552	394	399	282
	LRG1	YDL240W	3	9	10	3B	E	5	266.5	2.18797	2728.14	1.34023	2261.54	10.4401	522.805	677.18	0.258798	1170.09	0.179336	1116.21	0.968045	0.941729	0.669173	21.5407	532	1164	713	515	501	356
	TPM2	YIL138C	7	11	12	7B	F	6	232.5	2.46767	2443.87	1.34052	2038.11	11.941	419.319	565.891	0.24785	937.256	0.16906	965.987	0.935345	0.935345	0.640086	45.5631	464	1145	622	434	434	297
	UTR1	YJR049C	7	8	5	7C	D	3	242.5	2.32645	2306.34	1.34091	2002.67	11.3957	424.323	556.04	0.230663	945.29	0.179373	954.625	0.778926	0.950413	0.652893	23.1948	484	1126	649	377	460	316
	HAT2	YEL056W	4	9	19	4A	E	10	190.5	2.47105	2572.71	1.34211	2041.14	12.0232	421.988	576.065	0.253475	1000.63	0.178719	1006.92	0.968421	0.942105	0.665789	25.3969	380	939	510	368	358	253
	RPL37B	YDR500C	4	11	20	4B	F	10	92.589	2.3452	2253.29	1.34247	2412.99	13.3604	379.658	645.97	0.249791	952.313	0.184226	1181.09	0.912329	0.956164	0.668493	19.3563	182.5	428	245	166.5	174.5	122
	CSF1	YLR087C	9	3	23	9A	B	12	142.028	2.41519	2231.27	1.34276	2061.4	11.9	397.806	593.219	0.233226	887.216	0.194831	1021.62	0.968198	0.95053	0.680212	16.5842	283	683.5	380	274	269	192.5
	REI1	YBR267W	2	7	4	2B	D	2	83.5482	2.08735	1543.21	1.34337	2668.82	13.3775	314.28	671.522	0.218736	713.305	0.161982	1207.67	0.740964	0.933735	0.63253	50.6107	166	346.5	223	123	155	105
		YER108C	4	10	8	4D	E	4	216	2.5058	2572.02	1.34339	2102.8	11.6339	423.617	590.995	0.241091	979.195	0.190823	1021.14	1.00696	0.939675	0.663573	23.516	431	1080	579	434	405	286
	HPC2	YBR215W	1	14	19	1C	G	10	208.5	1.9976	1841.69	1.34375	2188.25	11.9614	386.171	606.426	0.209801	808.725	0.170931	1015.23	0.6875	0.887019	0.637019	29.0861	416	831	559	286	369	265
	DAL1	YIR027C	7	5	15	7A	C	8	225.5	2.29333	1972.13	1.34444	2106.61	11.2562	352.888	568.669	0.217931	781.665	0.187573	998.847	0.973333	0.911111	0.646667	21.2132	450	1032	605	438	410	291
	HIS3	YOR202W	4	6	24	4D	C	12	189	2.65782	2580.51	1.34483	2232.74	11.8416	411.491	593.611	0.24335	927.267	0.179084	1024.01	0.976127	0.94695	0.628647	27.55	377	1002	507	368	357	237
	BST1	YFL025C	4	10	23	4C	E	12	145.478	2.4818	3158.43	1.34489	2490.96	12.6763	531.998	686.803	0.244647	1190.51	0.180113	1150.67	1.03639	0.941075	0.649913	37.4837	288.5	716	388	299	271.5	187.5
	ARC18	YLR370C	9	8	7	9C	D	4	92.0521	2.20274	2237.28	1.3452	2582.42	15.5647	351.018	656.033	0.213696	830.573	0.156279	1136.01	0.734247	0.838356	0.624658	25.4456	182.5	402	245.5	134	153	114
		YPL144W	13	14	18	13D	G	9	183	2.57808	2574.63	1.3452	2363.98	12.0776	420.454	684.41	0.2386	936.003	0.168428	1161.05	0.972603	0.942466	0.690411	21.1187	365	941	491	355	344	252
		YPR174C	14	11	19	14A	F	10	261	2.40691	2035.42	1.34741	2076.63	11.118	377.087	619.726	0.219504	778.386	0.166664	1000.27	0.96737	0.909789	0.662188	39.8999	521	1254	702	504	474	345
	DOA1	YKL213C	8	6	12	8D	C	6	184.5	2.65217	2868.15	1.34783	2285.16	12.6805	455.747	635.951	0.239502	1022.73	0.166709	1087.98	0.907609	0.94837	0.644022	42.9302	368	976	496	334	349	237
		YER163C	4	4	19	4C	B	10	204.5	2.3799	2503.56	1.34804	2113.85	11.3243	434.756	631.285	0.244028	1001.96	0.164276	1069.87	0.968137	0.953431	0.693627	20.5913	408	971	550	395	389	283
		YFL015C	4	8	13	4C	D	7	223	2.45168	2820.9	1.34831	2129.22	11.2058	465.897	617.717	0.244756	1072.24	0.195189	1049.13	1	0.939326	0.669663	41.845	445	1091	600	445	418	298
	LIT2	YIL105C	7	7	8	7B	D	4	201	2.46883	2644.81	1.34913	2098.86	11.5237	452.642	593.298	0.258358	1045.19	0.191293	1044.04	0.990025	0.957606	0.683292	48.7545	401	990	541	397	384	274
	SYS1	YJL004C	7	7	5	7A	D	3	197.5	2.5	2046.88	1.35025	2045.73	12.8067	346.21	569.399	0.214775	749.009	0.174848	983.677	0.954315	0.92132	0.652284	30.545	394	985	532	376	363	257
	LRP1	YHR081W	6	4	4	6D	B	2	154.5	2.25974	1917.51	1.35065	2280.13	12.7996	371.806	656.855	0.234997	845.278	0.19567	1130.95	0.922078	0.970779	0.691558	44.9222	308	696	416	284	299	213
		YIR044C	7	7	7	7A	D	4	201.5	2.47015	1991.68	1.35075	1962.73	12.2234	336.692	529.314	0.221313	732.567	0.179573	931.481	0.937811	0.902985	0.651741	27.6043	402	993	543	377	363	262
		YGL046W	5	15	18	5B	H	9	191.5	2.5	2105.21	1.35078	2019.76	12.2809	372.277	600.768	0.223173	800.015	0.155024	1009.12	0.965969	0.950262	0.680628	49.295	382	955	516	369	363	260
	RAD17	YOR368W	13	9	15	13A	E	8	168.5	2.38691	2908.82	1.35119	2311.85	11.8658	504.095	610.851	0.249997	1150.22	0.181733	1052.51	0.875	0.925595	0.636905	32.2955	336	802	454	294	311	214
	HIS3	YOR202W	7	1	10	7B	A	5	205.5	2.67805	2559.85	1.35122	2019.82	11.6539	413.4	576.125	0.242412	918.252	0.184815	999.948	1.03415	0.956098	0.673171	44.6318	410	1098	554	424	392	276
	NTA1	YJR062C	7	10	7	7C	E	4	228	2.61099	2216.34	1.35165	2068.69	11.1352	372.843	575.261	0.210989	803.628	0.172057	997.829	0.716484	0.934066	0.654945	19.975	455	1188	615	326	425	298
	BUD19	YJL188C	7	14	20	7D	G	10	262	2.43977	2728.21	1.35182	2048.72	10.8495	490.104	620.693	0.244092	1087.28	0.182096	1046.29	1.00191	0.971319	0.701721	27.1662	523	1276	707	524	508	367
	DNL4	YOR005C	12	2	4	12D	A	2	186.5	2.6586	2464.07	1.35215	2073.8	12.3318	417.779	583.463	0.22365	905.636	0.166027	981.477	0.884409	0.956989	0.647849	19.2094	372	989	503	329	356	241
	HIS3	YOR202W	2	5	1	2A	C	1	180.5	2.62222	2454.43	1.35278	2403.36	11.9634	409.608	651.835	0.233998	889.313	0.169191	1098.3	1.05278	0.95	0.630556	26.8514	360	944	487	379	342	227
	RME1	YGR044C	5	2	11	5C	A	6	162	2.55108	2630.61	1.35294	2097.42	12.9169	438.284	566.724	0.242813	963.927	0.186056	1008	0.925697	0.931889	0.659443	67.72	323	824	437	299	301	213
		YGL152C	5	11	19	5A	F	10	229.5	2.51747	2485.58	1.35371	2172.52	12.2496	418.354	582.593	0.24349	926.534	0.179432	983.832	0.969432	0.925764	0.617904	27.9643	458	1153	620	444	424	283
	UBX6	YJL048C	7	11	3	7A	F	2	229.5	2.36026	1809.03	1.35371	2139.93	12.0223	329.583	573.843	0.207772	690.215	0.172517	992.457	0.938865	0.908297	0.633188	32.1248	458	1081	620	430	416	290
	SMF3	YLR034C	9	9	12	9B	E	6	187	2.35389	2025.75	1.35389	1906.96	12.1904	354.452	554.127	0.232064	823.269	0.183554	969.933	0.914209	0.924933	0.69437	20.1246	373	878	505	341	345	259
		YGR151C	5	14	13	5C	G	7	243	2.48041	2160.06	1.35464	2060.2	11.5447	386.916	583.011	0.228597	833.695	0.178438	991.939	1.01649	0.950515	0.668041	27.8747	485	1203	657	493	461	324
		YDL012C	2	8	10	2D	D	5	172	2.42857	2049.23	1.35569	2084.33	12.2164	371.263	587.921	0.223192	789.392	0.184341	1033.69	0.970845	0.93586	0.676385	20.5183	343	833	465	333	321	232
	RPS4A	YJR145C	8	7	6	8B	D	3	208.5	2.99519	2371.15	1.35577	2201.74	12.7648	371.742	597.05	0.212058	736.386	0.158595	974.89	1.01442	0.949519	0.617788	60.1914	416	1246	564	422	395	257
	MHP1	YJL042W	7	11	15	7A	F	8	169	2.34421	2175.76	1.35608	2193.83	12.5066	361.961	575.162	0.221064	825.891	0.17437	1029.4	0.961424	0.893175	0.646884	20.9762	337	790	457	324	301	218
	HIS3	YOR202W	4	16	1	4C	H	1	204	2.39312	2360.85	1.35627	2116.52	12.3246	417.09	591.66	0.231574	923.132	0.157038	1004.72	0.953317	0.938575	0.653563	23.5797	407	974	552	388	382	266
		YIR036C	7	7	19	7A	D	10	199.5	2.31407	2400.12	1.35678	1904.82	12.4477	401.153	536.371	0.253993	968.786	0.185301	949.137	0.917085	0.914573	0.683417	66.873	398	921	540	365	364	272
	HIS3	YOR202W	7	1	17	7A	A	9	206.5	2.80825	2763.98	1.3568	2068.96	12.5655	409.958	563.084	0.233419	919.348	0.181935	974.647	1.01214	0.927184	0.645631	19.5959	412	1157	559	417	382	266
		YLL007C	8	10	11	8C	E	6	294.5	2.21769	1929.16	1.35714	2196.88	9.71811	366.919	625.936	0.22099	788.657	0.177288	1024.11	0.938776	0.903061	0.653061	20.6155	588	1304	798	552	531	384
	HIS3	YOR202W	4	5	1	4A	C	1	193.5	2.54922	2498.67	1.35751	2194.76	11.7258	412.685	594.894	0.241252	933.704	0.190648	1046.97	1.00777	0.945596	0.650259	20.347	386	984	524	389	365	251
	HYR1	YIR037W	7	7	17	7A	D	9	222.5	2.40766	1868.75	1.35811	1994.7	11.8498	331.003	527.792	0.200581	700.519	0.17547	923.609	0.934685	0.898649	0.632883	64.0625	444	1069	603	415	399	281
	QRI8	YMR022W	10	15	17	10A	H	9	205.5	2.88537	3143.75	1.35854	2164.84	11.6859	494.568	655.734	0.244615	1012.49	0.162438	1065.6	1.11707	0.946341	0.680488	23.3452	410	1183	557	458	388	279
	IZH1	YDR492W	4	9	6	4B	E	3	88.5071	2.32194	2416.37	1.35897	2208.45	13.6012	394.168	538.956	0.243458	966.771	0.181733	1019.82	0.891738	0.931624	0.643875	54.8635	175.5	407.5	238.5	156.5	163.5	113
	PIB2	YGL023C	5	11	2	5B	F	1	117.5	2.10684	1803.8	1.35897	2390.37	12.7505	365.486	631.374	0.21467	809.467	0.188152	1098.65	0.910256	0.948718	0.649573	21.9317	234	493	318	213	222	152
	TUS1	YLR425W	10	3	8	10B	B	4	203.5	2.49507	2549.03	1.35961	2217.5	12.5699	442.828	618.859	0.239709	933.139	0.163846	1011.67	0.945813	0.921182	0.64532	20.5183	406	1013	552	384	374	262
	PCP1	YGR101W	5	8	15	5C	D	8	168.5	2.13691	2307.47	1.36012	2410.22	11.8719	380.921	649.313	0.247345	999.908	0.187408	1164.48	0.895833	0.91369	0.678571	26.5518	336	718	457	301	307	228
	TES1	YJR019C	7	6	19	7C	C	10	186.5	2.84946	3033.44	1.36021	2003.16	12.4251	449.222	547.908	0.242327	1050.11	0.185955	983.199	0.916667	0.978495	0.677419	53.9722	372	1060	506	341	364	252
	HIS3	YOR202W	9	11	1	9A	F	1	193	2.50649	2425.61	1.36104	2038.68	11.5567	400.635	583.899	0.240725	898.517	0.171938	1006.98	0.927273	0.919481	0.680519	31.5278	385	965	524	357	354	262
		YJL022W	7	9	11	7A	E	6	166.5	2.37349	2146.64	1.36145	2118.1	11.9915	356.919	551.635	0.227519	816.543	0.1821	991.776	0.960843	0.89759	0.638554	23.8747	332	788	452	319	298	212
		YJL027C	7	9	5	7A	E	3	176	2.33903	1948.63	1.36182	2148	12.2745	349.999	595.276	0.223375	780.531	0.172303	1015.38	0.91453	0.908832	0.655271	31.1288	351	821	478	321	319	230
	KRE1	YNL322C	11	10	17	11C	E	9	174.5	2.45402	3363.73	1.36207	2571.6	11.3619	541.925	703.912	0.259866	1276.01	0.180411	1198.01	1.04598	0.928161	0.643678	63.6003	348	854	474	364	323	224
	HIS3	YOR202W	1	1	22	1B	A	11	185.5	2.88108	2364.14	1.36216	2121.97	12.5773	370.639	605.421	0.208086	774.428	0.158831	1019.51	0.902703	0.943243	0.656757	19.0263	370	1066	504	334	349	243
	RIM8	YGL045W	5	15	20	5B	H	10	219.5	2.49315	2176.93	1.36301	1994.91	12.1191	399.107	607.588	0.232785	847.26	0.156516	990.249	0.942922	0.958904	0.680365	26.2679	438	1092	597	413	420	298
	BUD26	YDR241W	3	8	18	3D	D	9	174	2.2536	2135.04	1.36311	1948.61	12.8188	384.296	532.039	0.247277	915.333	0.208871	962.47	0.974063	0.965418	0.685879	47.8748	347	782	473	338	335	238
	CPR7	YJR032W	7	6	3	7C	C	2	45.8768	3.47619	3041.66	1.36415	2373.57	16.1121	444.237	685.03	0.189506	855.003	0.134208	1156.59	0.663866	0.97479	0.686275	25.2667	89.25	310.25	121.75	59.25	87	61.25
	CTF4	YPR135W	14	7	23	14A	D	12	69.7509	2.23466	2219.46	1.36462	3748.53	16.7589	397.671	905.792	0.216405	868.923	0.150856	1502.2	0.808664	0.884477	0.581227	22.5916	138.5	309.5	189	112	122.5	80.5
	TOM70	YNL121C	11	15	15	11A	H	8	108.402	2.20235	2029.49	1.36471	2548.05	11.9718	360.466	708.417	0.225644	830.898	0.164632	1213.96	0.917647	0.875294	0.654118	18.4985	212.5	468	290	195	186	139
		YKR074W	8	4	5	8C	B	3	165	2.04255	2602.74	1.36474	2336.77	12.9115	551.317	754.538	0.245266	1144.89	0.211504	1282.5	0.933131	0.899696	0.762918	21.5407	329	672	449	307	296	251
		YOR135C	12	8	15	12C	D	8	165	2.46201	2845.71	1.36474	2010.58	12.9728	470.971	587.712	0.262092	1131.37	0.193628	1027.45	0.933131	0.957447	0.711246	53.0566	329	810	449	307	315	234
	INH1	YDL181W	2	14	9	2C	G	5	206	2.41849	2925.76	1.36496	1999.01	11.9468	522.471	597.516	0.254329	1153.31	0.193995	1008.32	1.06813	0.958637	0.690998	27.6767	411	994	561	439	394	284
	FCY21	YER060W	4	4	18	4D	B	9	167.5	2.61377	2429.53	1.36527	2124.13	12.3114	383.472	570.727	0.239379	886.756	0.189436	1012.75	1.04192	0.949102	0.661677	48.6107	334	873	456	348	317	221
	SGA1	YIL099W	7	7	16	7B	D	8	182.5	2.46978	2462.21	1.36539	2146.6	10.9283	422.416	597.087	0.23771	955.912	0.17358	1049.15	0.906593	0.956044	0.681319	24.4336	364	899	497	330	348	248
		YPL229W	13	12	19	13C	F	10	220	2.64465	2810.27	1.36674	1928.23	12.0729	449.215	558.184	0.252095	1004.76	0.186721	955.073	1.05467	0.94533	0.685649	47.6235	439	1161	600	463	415	301
	DAL3	YIR032C	7	5	5	7A	C	3	190	2.60158	2684.33	1.36675	2020.59	11.6621	420.156	582.13	0.244833	980.331	0.181252	1018.53	0.941953	0.952507	0.693931	31.0161	379	986	518	357	361	263
	RPL43B	YJR094W-A	7	14	13	7C	G	7	194	2.31783	1981.11	1.36692	2276.08	11.4375	362.21	604.441	0.218695	816.227	0.176769	1059.82	0.731266	0.925065	0.638243	17.6352	387	897	529	283	358	247
	SEM1	YDR363W-A	3	8	13	3C	D	7	119.002	1.96835	1333.36	1.36709	2382.1	14.1268	266.156	576.725	0.193376	595.054	0.16826	1013.1	0.708861	0.879747	0.586498	24.5663	237	466.5	324	168	208.5	139
	NUP53	YMR153W	10	2	13	10C	A	7	192.5	2.61458	2406.83	1.36719	2226.97	11.6911	398.531	599.492	0.23713	897.7	0.177335	1026.21	0.890625	0.958333	0.640625	20.9045	384	1004	525	342	368	246
	VRP1	YLR337C	9	4	15	9C	B	8	123.033	2.1551	2105.69	1.36735	2602.8	14.7625	359.417	641.338	0.222602	837.791	0.158365	1093.88	0.836735	0.846939	0.587755	34.404	245	528	335	205	207.5	144
	AHC1	YOR023C	12	6	12	12D	C	6	221	2.42404	2641.46	1.36735	2046.64	11.7853	446.104	557.273	0.254017	1032.05	0.194387	983.633	0.979592	0.947846	0.666667	44.441	441	1069	603	432	418	294
	PEX25	YPL112C	13	10	16	13D	E	8	182.5	2.71703	2689.78	1.36813	2120.69	12.1171	428.301	570.287	0.249444	955.783	0.181436	993.463	1.03846	0.953297	0.651099	48.2183	364	989	498	378	347	237
	ZRG8	YER033C	4	15	23	4A	H	12	224.5	2.35714	2280.38	1.3683	2192.42	10.8722	404.79	630.305	0.227759	867.071	0.183234	1039.47	1.0558	0.881696	0.651786	23.4307	448	1056	613	473	395	292
	IPK1	YDR315C	3	2	5	3C	A	3	162	2.32508	1943.5	1.36842	2250.06	12.6787	336.069	576.954	0.221953	776.819	0.192799	1014.15	0.891641	0.925697	0.625387	23	323	751	442	288	299	202
	SVF1	YDR346C	3	6	13	3C	C	7	170	2.25959	2308.35	1.36873	2036.14	12.0762	399.815	532.021	0.243768	955.505	0.185505	955.684	0.967552	0.943953	0.669617	46.7012	339	766	464	328	320	227
	RPL34A	YER056C-A	4	2	2	4D	A	1	184.5	2.43478	2354.56	1.36956	2450.43	12.6874	383.823	649.835	0.243117	919.293	0.212502	1145.7	0.980978	0.932065	0.654891	41.1339	368	896	504	361	343	241
		YDR210W	3	4	10	3D	B	5	246.5	2.59553	2525.36	1.36992	2014.64	11.6809	426.431	580.768	0.236648	943.035	0.180175	976.776	1.04472	0.95935	0.678862	31.5595	492	1277	674	514	472	334
		YER077C	4	6	6	4D	C	3	230	2.35076	2153.74	1.37037	2129.36	11.3507	389.837	620.331	0.245342	887.242	0.175062	1042.37	0.973856	0.956427	0.67756	20.7846	459	1079	629	447	439	311
	ALD6	YPL061W	13	4	22	13D	B	11	217.5	2.31797	1864.28	1.37097	2809.12	10.8197	341.217	782.096	0.216151	743.747	0.162562	1302.87	0.900922	0.937788	0.642857	21	434	1006	595	391	407	279
	HIS3	YOR202W	5	5	1	5A	C	1	221.5	2.59276	2572.34	1.37104	2123.13	12.0699	431.81	599.166	0.240435	929.115	0.17394	1008.65	0.929864	0.943439	0.667421	29.2916	442	1146	606	411	417	295
	UPC2	YDR213W	3	4	8	3D	B	4	194.5	2.53093	2632.23	1.37113	2034.85	12.0289	433.14	556.961	0.246588	1018.55	0.174984	967.302	1.00773	0.971649	0.67268	70.0143	388	982	532	391	377	261
	FRT1	YOR324C	13	3	5	13A	B	3	258.5	2.72674	2975.93	1.37209	2207.29	11.4991	495.752	620.819	0.250097	1073.08	0.181497	1043.19	1.02519	0.976744	0.653101	27	516	1407	708	529	504	337
	HIS3	YOR202W	9	11	24	9B	F	12	198	2.55949	2575.51	1.37215	1995.47	11.6528	437.998	589.957	0.246391	962.382	0.178899	1004.94	1.03544	0.949367	0.701266	47.9687	395	1011	542	409	375	277
		YDR509W	4	11	6	4B	F	3	126.199	2.12948	1914.16	1.37251	2378.21	14.2475	348.727	542.903	0.20401	770.97	0.174309	1024.61	0.904382	0.866534	0.60757	38.8539	251	534.5	344.5	227	217.5	152.5
		YMR316C-B	11	13	18	11B	G	9	183	2.42192	2834.77	1.3726	2238.17	11.3769	451.613	598.849	0.252477	1101.82	0.188407	1076.6	0.980822	0.942466	0.665753	25.8844	365	884	501	358	344	243
	HIS3	YOR202W	5	14	1	5C	G	1	193.5	2.49223	2440.27	1.37306	2118.33	12.0198	405.649	543.876	0.244598	922.146	0.170366	953.703	0.974093	0.945596	0.629534	69.1665	386	962	530	376	365	243
	RPS30A	YLR287C-A	9	12	10	9D	F	5	224	1.95749	1292.89	1.3736	1978.32	11.6696	282.218	553.265	0.179233	570.248	0.146967	901.306	0.666667	0.870246	0.630872	24.6779	447	875	614	298	389	282
	RMD1	YDL001W	2	8	20	2D	D	10	179.5	2.75419	2565.12	1.3743	2032.91	12.8551	401.41	530.921	0.226056	887.61	0.180335	946.697	1.08939	0.946927	0.648045	41.2189	358	986	492	390	339	232
		YPR027C	14	7	4	14B	D	2	223.5	2.42152	2569.34	1.37444	2024.2	11.8385	445.057	588.382	0.250694	1021.88	0.169798	990.334	0.919283	0.950673	0.679372	26.1343	446	1080	613	410	424	303
	MAD2	YJL030W	7	11	23	7A	F	12	186	2.531	2717.07	1.37466	1963.18	12.0905	436.64	569.693	0.251613	1024.1	0.169579	979.986	0.981132	0.940701	0.698113	62.578	371	939	510	364	349	259
	HIS3	YOR202W	7	1	1	7A	A	1	215	2.58275	2522.35	1.37529	2294.32	11.8765	403.984	594.296	0.242971	935.417	0.175746	1030.53	0.95338	0.958042	0.634033	32.6343	429	1108	590	409	411	272
	HIS3	YOR202W	7	1	13	7A	A	7	165.5	2.64546	2649.26	1.37576	2241.17	12.9383	403.477	571.668	0.238589	952.592	0.179245	1022.57	0.99697	0.942424	0.636364	22.0907	330	873	454	329	311	210
	BIT61	YJL058C	7	13	13	7A	G	7	174.5	2.61782	2713.2	1.37644	2137.47	12.5878	444.934	558.12	0.254182	1013.3	0.181481	983.67	1.00862	0.962644	0.640805	23.5372	348	911	479	351	335	223
		YIL163C	7	15	20	7B	H	10	199.5	2.42462	2239.56	1.37688	2142.76	11.6957	384.071	583.586	0.232705	838.743	0.189967	1021.42	0.967337	0.914573	0.675879	23.0651	398	965	548	385	364	269
	MXR1	YER042W	4	15	9	4A	H	5	228.5	2.55702	2810.9	1.37719	2304.67	11.4694	482.705	644.574	0.250348	1059.66	0.179647	1069.09	1.00439	0.95614	0.657895	20.8567	456	1166	628	458	436	300
		YIL152W	7	13	18	7B	G	9	229	2.52298	2118.81	1.37856	2069.87	11.5685	374.016	587.13	0.219153	794.244	0.188871	993.783	1.05033	0.929978	0.676149	23.9374	457	1153	630	480	425	309
	PTK2	YJR059W	7	10	13	7C	E	7	165.5	2.62121	2862.16	1.37879	1984.6	12.2962	427.441	513.574	0.251532	1045.76	0.190077	945.63	0.881818	0.948485	0.663636	19.8746	330	865	455	291	313	219
	DST1	YGL043W	5	15	22	5B	H	11	202	2.11166	1798.8	1.37965	2476.86	12.309	361.436	727.221	0.220206	789.77	0.158611	1191.7	0.828784	0.935484	0.674938	26.3059	403	851	556	334	377	272
	SPG3	YDR504C	4	11	14	4B	F	7	129.5	2.54651	2748.09	1.37984	2320.93	13.1964	431.949	596.313	0.247933	1022.79	0.178231	1065.81	1.00388	0.930233	0.635659	21.166	258	657	356	259	240	164
	DAL4	YIR028W	7	5	13	7A	C	7	175.5	2.51143	2587.44	1.38	2022.71	12.4686	424.18	560.51	0.250698	994.019	0.194209	997.505	1	0.957143	0.691429	21.7025	350	879	483	350	335	242
	TPM1	YNL079C	11	9	7	11A	E	4	116.406	3.06911	3218.4	1.38013	2485.48	13.714	461.42	663.702	0.237589	1003.5	0.146422	1118.69	0.900648	0.954644	0.652268	18.8369	231.5	710.5	319.5	208.5	221	151
	RPP1B	YDL130W	2	8	17	2C	D	9	146.5	2.37329	1772.04	1.38014	2256.87	11.8016	331.973	632.482	0.21603	718.013	0.161873	1089.54	0.89726	0.931507	0.674658	19.9499	292	693	403	262	272	197
	RTN1	YDR233C	3	6	2	3D	C	1	263.5	2.65209	2380.58	1.38023	2150.08	11.2198	403.409	590.216	0.215609	840.972	0.17884	979.352	0.990494	0.939163	0.634981	65.3682	526	1395	726	521	494	334
	HIS3	YOR202W	10	15	1	10A	H	1	168.5	2.60417	2913.37	1.38095	2296.56	12.2696	480.835	633.236	0.244792	1054.4	0.169521	1084.44	1.06548	0.96131	0.669643	28.7054	336	875	464	358	323	225
	FIR1	YER032W	4	13	3	4A	G	2	185.5	2.55135	2815.56	1.38108	2300.11	12.4238	459.669	624.107	0.253491	1035	0.192895	1070.15	1.10811	0.945946	0.648649	19.3132	370	944	511	410	350	240
	HSP30	YCR021C	2	11	9	2A	F	5	176	2.32479	1826.25	1.38177	2274.21	12.3446	341.96	612.858	0.199255	704.633	0.162091	1046.42	0.948718	0.900285	0.652422	31.496	351	816	485	333	316	229
	DAL81	YIR023W	7	5	21	7A	C	11	206	2.23844	1857.12	1.382	2520.68	11.338	339.675	735.82	0.229417	794.978	0.182039	1244.59	0.92944	0.922141	0.686131	18.8944	411	920	568	382	379	282
		YER097W	4	10	16	4D	E	8	221.5	2.50453	2439.82	1.38235	2200.73	11.716	406.239	577.858	0.230268	902.596	0.18027	1008.11	1.06109	0.927602	0.642534	45.6508	442	1107	611	469	410	284
	RGM1	YMR182C	10	8	19	10C	D	10	234.5	2.55983	3167.57	1.38248	2232.63	11.0715	518.536	641.68	0.265913	1206.71	0.17005	1074.89	0.933761	0.959402	0.681624	22.7816	468	1198	647	437	449	319
	VPS9	YML097C	10	7	15	10A	D	8	175.5	2.40857	2690.93	1.38286	2369.81	12.2476	474.669	649.69	0.249167	1074.86	0.201296	1130.66	1.06571	0.954286	0.68	27.3679	350	843	484	373	334	238
	RRI1	YDL216C	3	5	2	3B	C	1	310	2.49758	2514.72	1.38288	2052.86	10.5618	459.783	632.949	0.236607	968.281	0.167429	1005.39	1.021	0.957997	0.684976	22.4722	619	1546	856	632	593	424
		YDL183C	2	14	5	2C	G	3	195	2.52442	3073.5	1.38303	2071.57	11.7567	533.113	605.665	0.261106	1182.43	0.174961	1018.69	1.06427	0.96144	0.699229	32.0624	389	982	538	414	374	272
	FPR1	YNL135C	11	2	18	11D	A	9	157	2.21725	1557.8	1.38339	2330.05	11.1727	291.623	627.068	0.202889	622.686	0.155539	1045.38	0.811502	0.897764	0.632588	49.7192	313	694	433	254	281	198
	FLO8	YER109C	4	10	6	4D	E	3	188	2.57333	2698.58	1.384	2033.44	12.1577	422.316	562.935	0.249087	1002.68	0.210335	1003.46	1.10933	0.946667	0.693333	42.8719	375	965	519	416	355	260
	CAF40	YNL288W	11	4	5	11C	B	3	199	2.46096	2391.34	1.38539	2010.39	11.2349	394.76	558.586	0.245473	928.662	0.160609	969.621	0.97733	0.939547	0.68262	26.4008	397	977	550	388	373	271
	AGP3	YFL055W	4	14	17	4C	G	9	184.5	2.44837	2683.38	1.38587	2160.76	12.1248	463.689	601.551	0.242005	1028.68	0.181546	1033.96	1	0.942935	0.673913	19.1572	368	901	510	368	347	248
	MSB1	YOR188W	12	14	17	12C	G	9	184.5	2.48098	3102.87	1.38587	2164.79	11.823	518.789	613.937	0.257214	1179.31	0.179515	1051.46	0.98913	0.940217	0.684783	50.3289	368	913	510	364	346	252
		YJL037W	7	11	19	7A	F	10	216.5	2.44907	2545.81	1.38657	2044.55	12.5274	421.208	546.796	0.246487	974.872	0.176423	954.199	0.981481	0.921296	0.657407	67.5278	432	1058	599	424	398	284
		YER066C-A	4	4	4	4D	B	2	212.5	2.35613	1985.98	1.38679	2264.04	11.2738	341.014	610.648	0.218241	771.038	0.188675	1054.01	0.903302	0.910377	0.653302	21.1424	424	999	588	383	386	277
		YOR385W	13	11	13	13A	F	7	212.5	2.60849	3455.05	1.38679	2216.52	11.8151	568.957	660.512	0.257052	1280.47	0.184164	1109.34	1.10142	0.962264	0.700472	33.0908	424	1106	588	467	408	297
	RPL35B	YDL136W	2	10	23	2C	E	12	122.403	2.32305	2398.58	1.38683	2224.25	11.9736	430.197	636.658	0.255441	1022.82	0.21026	1126.45	1.08848	0.971193	0.716049	19.6671	243	564.5	337	264.5	236	174
		YGR058W	5	4	17	5C	B	9	202	2.33499	2134.37	1.3871	2091.8	11.8639	372.713	547.397	0.227763	847.794	0.184154	990.522	1.00248	0.92804	0.669975	26.3818	403	941	559	404	374	270
	ECM10	YEL030W	4	5	5	4A	C	3	214.5	2.55607	2595.42	1.38785	2100.96	11.8525	425.562	590.596	0.247367	972.781	0.17144	997.889	1.07009	0.948598	0.668224	48.4458	428	1094	594	458	406	286
	HIS3	YOR202W	2	1	21	2A	A	11	255.5	2.69412	2433.44	1.38824	2046.12	12.0572	402.121	633.782	0.237198	884.156	0.186732	1026.74	1.07059	0.954902	0.698039	28.8271	510	1374	708	546	487	356
	PUT4	YOR348C	13	5	3	13A	C	2	231	2.55531	2878.63	1.38829	2124.88	11.5447	499.134	635.523	0.24444	1112.85	0.189442	1073.31	1.02169	0.9718	0.70282	24.8596	461	1178	640	471	448	324
	BEM3	YPL115C	13	10	10	13D	E	5	166.5	2.47892	2090.35	1.38855	2124.6	12.1648	354.594	573.25	0.223885	775.006	0.169986	996.268	1.03615	0.918675	0.668675	18.0831	332	823	461	344	305	222
	ECM23	YPL021W	13	13	13	13A	G	7	229.5	2.49345	3167.39	1.38865	2149.9	11.7061	556.138	635.962	0.256291	1223.42	0.179825	1062.39	1.04804	0.962882	0.69869	31.0805	458	1142	636	480	441	320
		YCL049C	2	5	3	2A	C	2	219	2	1437.56	1.38902	2254.68	11.4795	291.032	624.357	0.186009	590.065	0.164771	1045.42	0.867277	0.830664	0.652174	48.5592	437	874	607	379	363	285
	VPS62	YGR141W	5	12	5	5C	F	3	221.5	2.24208	1794.87	1.38914	2112.73	11.4822	328.57	567.748	0.202807	711.795	0.174645	976.624	0.975113	0.88009	0.649321	72.7118	442	991	614	431	389	287
	RIM1	YCR028C-A	2	13	17	2A	G	9	158.5	2.35443	2594.58	1.38924	2549.79	11.7854	448.493	745.969	0.258804	1078.17	0.191559	1271.95	1	0.955696	0.699367	27.8927	316	744	439	316	302	221
	MNN1	YER001W	4	11	15	4A	F	8	224	2.53244	2717.2	1.38926	2115.66	12.0733	445.002	587.834	0.248928	1004.51	0.183248	999.114	1.07383	0.939597	0.66443	43.5316	447	1132	621	480	420	297
	REV1	YOR346W	13	5	7	13A	C	4	206	2.51095	3040.68	1.38929	2217.64	11.5292	527.911	643.743	0.256997	1189.15	0.170496	1072.54	0.93674	0.978102	0.683698	28.8791	411	1032	571	385	402	281
	FYV10	YIL097W	7	7	20	7B	D	10	173	2.48406	1970.79	1.3913	2244.54	13.1207	343.508	563.015	0.210717	728.831	0.18043	1002.13	0.944928	0.930435	0.631884	38.4448	345	857	480	326	321	218
		YJR098C	7	14	5	7C	G	3	249.5	2.36948	2580.49	1.39157	2074.44	11.5317	470.144	584.672	0.241207	1019.96	0.185889	994.375	0.86747	0.947791	0.678715	24.2899	498	1180	693	432	472	338
	PEP8	YJL053W	7	13	19	7A	G	10	221	2.7483	2633.77	1.39229	2003.67	12.7543	420.433	558.431	0.236633	900.845	0.167785	933.627	1.04762	0.938776	0.659864	18.1108	441	1212	614	462	414	291
	MND2	YIR025W	7	5	17	7A	C	9	228.5	2.76754	2803.45	1.39254	2122.87	11.7131	449.646	603.323	0.246481	1003.25	0.182257	1024.73	1.02851	0.973684	0.675439	66.8581	456	1262	635	469	444	308
		YPL114W	13	10	12	13D	E	6	201.5	2.41791	2424.43	1.39304	2168.74	11.6547	413.98	590.792	0.232779	918.251	0.174189	1027.02	1.00249	0.920398	0.669154	32.6037	402	972	560	403	370	269
	MLH2	YLR035C	9	9	10	9B	E	5	187.5	2.56952	2512.06	1.39305	2027.87	12.6184	402.411	542.873	0.245102	928.257	0.175668	943.255	0.986631	0.938503	0.657754	21	374	961	521	369	351	246
		YEL010W	4	3	9	4A	B	5	239.5	2.55858	2457.83	1.39331	2110.03	11.6941	409.999	594.997	0.239557	930.837	0.186398	1022.89	1.00837	0.960251	0.67364	20.5913	478	1223	666	482	459	322
	AVT7	YIL088C	7	5	12	7B	C	6	247	2.39757	1844.86	1.39351	2007.89	11.3963	344.224	565.721	0.213908	727.692	0.180699	951.399	0.918864	0.939148	0.693712	42.9535	493	1182	687	453	463	342
		YOL153C	14	10	11	14C	E	6	149	2.51852	2739.66	1.39394	2112.53	12.4269	451.938	571.594	0.256677	1049.08	0.196683	1025.53	1.01347	0.956229	0.683502	25.1992	297	748	414	301	284	203
		YJR096W	7	14	9	7C	G	5	222.5	2.51351	2567.32	1.39414	2130.38	11.8071	442.295	556.537	0.242575	989.804	0.164553	965.482	0.817568	0.954955	0.641892	20.0749	444	1116	619	363	424	285
	PPQ1	YPL179W	13	4	11	13C	B	6	202	2.49132	1948.81	1.39454	2264.98	11.6908	333.803	621.48	0.210719	714.519	0.180716	1062.82	1.00496	0.920596	0.665012	47.0638	403	1004	562	405	371	268
	TRI1	YMR233W	10	14	15	10C	G	8	242.5	2.67149	2753.65	1.39463	2171.83	12.029	466.707	612.987	0.255645	1026.4	0.163072	1008.64	1.04339	0.96281	0.659091	51.7301	484	1293	675	505	466	319
	SAP1	YER047C	4	2	20	4D	A	10	188	2.632	2350.92	1.39467	1979.37	11.8006	377.546	566.041	0.235591	847.685	0.180318	971.421	0.976	0.96	0.685333	52.5738	375	987	523	366	360	257
		YNL120C	11	15	17	11A	H	9	151	2.28239	1825.76	1.39535	3244.4	14.4645	365.929	950.995	0.219473	751.691	0.136229	1462.47	0.704319	0.916944	0.66113	50.7543	301	687	420	212	276	199
		YGL160W	5	11	5	5A	F	3	209	2.35971	2546.4	1.39568	2166.32	12.1401	447.529	614.896	0.242569	1006.7	0.173286	1039.34	0.908873	0.923261	0.681055	30.282	417	984	582	379	385	284
	PRM3	YPL192C	13	6	9	13C	C	5	224	2.49888	2580.05	1.39597	2092.12	11.5263	438.413	586.236	0.254758	977.941	0.203887	1007.65	1.04474	0.95302	0.684564	26.5895	447	1117	624	467	426	306
		YDL062W	2	14	16	2D	G	8	212.5	2.54009	2694.74	1.39623	2204.43	11.4473	456.72	609.494	0.251036	1040.37	0.181491	1059.78	0.985849	0.957547	0.679245	42.0357	424	1077	592	418	406	288
	PEX12	YMR026C	10	15	11	10A	H	6	129	2.46304	2636.91	1.39689	2260.73	12.6549	449.833	606.009	0.249993	1024.5	0.151525	1047.33	1.01556	0.945525	0.661479	27.4226	257	633	359	261	243	170
	ARG3	YJL088W	7	15	3	7A	H	2	56.5091	2.26667	2208.07	1.39697	4028.56	17.3274	420.684	893.378	0.211576	890.551	0.143447	1539.31	0.709091	0.89697	0.548485	34.6941	110	249.333	153.667	78	98.6667	60.3333
	FUS3	YBL016W	1	3	23	1A	B	12	184	2.58856	2660.26	1.39782	2377.54	11.6566	468.277	601.886	0.23091	975.971	0.186821	1019.85	1.06812	0.929155	0.613079	16.8226	367	950	513	392	341	225
	MAD3	YJL013C	7	9	21	7A	E	11	199	2.57934	2731.48	1.39799	2184.53	12.6072	438.525	583.552	0.241246	994.177	0.188228	1018.57	1.0403	0.939547	0.65995	19.4165	397	1024	555	413	373	262
	URA2	YJL130C	7	4	4	7D	B	2	183.5	2.5	2521.15	1.39891	2208.09	12.3592	426.973	657.422	0.24336	952.609	0.170295	1090.11	0.989071	0.953552	0.696721	34.1906	366	915	512	362	349	255
	RFX1	YLR176C	9	13	17	9A	G	9	149.5	2.53356	2209.51	1.39933	1894.51	13.199	369.515	507.141	0.234224	836.234	0.168416	905.794	0.939597	0.956376	0.677852	16.9706	298	755	417	280	285	202
	PMD1	YER132C	4	14	14	4D	G	7	229.5	2.61572	2874.73	1.39956	2107.53	11.6852	463.542	606.246	0.261913	1064.45	0.19542	1023.85	0.995633	0.958515	0.689956	42.4264	458	1198	641	456	439	316
	WHI2	YOR043W	12	10	18	12D	E	9	247	2.56187	2046.06	1.39959	2144.66	10.8751	371.662	593.791	0.210115	746.777	0.18223	995.217	1.06694	0.939148	0.667343	47.4131	493	1263	690	526	463	329
	HIS3	YOR202W	13	16	11	13C	H	6	179	2.52661	2706.94	1.40056	2146.88	12.1159	441.367	592.729	0.257395	1018.3	0.191266	1031.75	1.02801	0.943978	0.680672	44.3847	357	902	500	367	337	243
	CSI1	YMR025W	10	15	13	10A	H	7	141.5	2.5461	3037.51	1.40071	2192.52	12.201	487.351	605.486	0.253135	1116.28	0.17118	1045.94	1.17021	0.932624	0.677305	25.5147	282	718	395	330	263	191
	HAP5	YOR358W	13	7	7	13A	D	4	188.5	2.52128	2997.09	1.4016	2255.28	12.0545	493.716	641.106	0.244524	1145.1	0.183013	1094.61	0.978723	0.968085	0.694149	27.0555	376	948	527	368	364	261
	HIS3	YOR202W	12	10	24	12D	E	12	186	2.68464	2790.48	1.40162	2127.74	12.1962	468.849	594.608	0.242208	1010.28	0.181948	1017.21	1.02426	0.967655	0.67655	42.4617	371	996	520	380	359	251
		YLR412W	9	14	7	9C	G	4	161	2.56386	3239.68	1.40187	2294.08	12.524	523.038	643.802	0.256988	1215.66	0.167939	1110.67	0.968847	0.959502	0.691589	19.6469	321	823	450	311	308	222
	HIS3	YOR202W	9	13	1	9A	G	1	197	2.45547	2286.91	1.40204	2008.47	12.0131	392.2	579.224	0.227609	882.64	0.180858	988.833	0.860051	0.94402	0.70229	20.8087	393	965	551	338	371	276
	RSR1	YGR152C	5	14	11	5C	G	6	220.5	2.54318	2656.63	1.40227	2193.88	11.5143	433.4	575.558	0.244293	980.341	0.184409	1008.74	1.02727	0.95	0.661364	29.2916	440	1119	617	452	418	291
	MBP1	YDL056W	2	14	22	2D	G	11	293.5	2.7099	2276.58	1.40273	1919.15	10.9636	417.979	570.211	0.217808	808.122	0.165905	922.833	1.09215	0.943686	0.682594	23.1948	586	1588	822	640	553	400
		YPL260W	13	14	3	13C	G	2	206.5	2.6068	2913.4	1.40291	2252.95	12.336	460.464	627.681	0.251939	1056.5	0.170743	1052.97	0.946602	0.944175	0.657767	29.9333	412	1074	578	390	389	271
	HIS3	YOR202W	4	16	11	4C	H	6	207.5	2.4686	2546.69	1.40338	2047.95	12.4084	443.34	616.021	0.237096	967.753	0.180627	1025.15	1.04106	0.944444	0.707729	18.8414	414	1022	581	431	391	293
	MSC1	YML128C	10	11	11	10A	F	6	110.796	2.63492	3145.84	1.40363	2686.76	14.4141	506.587	672.917	0.25118	1126.55	0.160864	1162.82	0.986395	0.950113	0.641723	37.926	220.5	581	309.5	217.5	209.5	141.5
	HIS3	YOR202W	7	9	24	7B	E	12	182.5	2.59066	2056.93	1.40385	2087.04	12.3844	348.683	544.471	0.205002	740.697	0.166018	953.788	0.961538	0.923077	0.648352	23.4094	364	943	511	350	336	236
	TPC1	YGR096W	5	8	21	5C	D	11	269	2.74488	2697.32	1.4041	2086.91	11.5	436.799	592.999	0.241574	932.968	0.176467	979.567	1.08939	0.947858	0.664804	24.1454	537	1474	754	585	509	357
	FMP49	YER038W-A	4	15	17	4A	H	9	243	2.61031	2721.03	1.40412	2245.19	11.3523	463.101	617.599	0.245919	1004.43	0.172422	1025.62	1.07423	0.954639	0.651546	25.04	485	1266	681	521	463	316
	VPS29	YHR012W	6	11	3	6A	F	2	187	2.53083	1993.33	1.40483	2045.89	12.726	346.915	592.365	0.228279	746.91	0.161343	977.786	0.908847	0.9437	0.675603	25.7099	373	944	524	339	352	252
	HIS3	YOR202W	10	4	1	10C	B	1	203	2.72593	2707.64	1.40494	2108.23	12.2129	430.178	588.511	0.249039	965.797	0.176922	1002.11	1.00741	0.967901	0.679012	25.2389	405	1104	569	408	392	275
	MPM1	YJL066C	7	15	23	7A	H	12	209	2.42446	2571.09	1.40528	2196.42	11.9266	454.151	630.114	0.241141	997.811	0.18332	1064.95	1.08393	0.928058	0.695444	63.4271	417	1011	586	452	387	290
	RPL11B	YGR085C	5	6	13	5C	C	7	186.5	2.19355	1688.12	1.40591	2319.89	11.9172	309.827	626.834	0.216596	721.239	0.189887	1077.86	0.903226	0.938172	0.658602	25.0998	372	816	523	336	349	245
	TCB2	YNL087W	11	11	17	11A	F	9	227	2.27815	2426.12	1.40618	2189.28	10.927	440.512	631.701	0.25668	1003.44	0.187649	1077.13	1.06181	0.944812	0.710817	46.4004	453	1032	637	481	428	322
	ARP8	YOR141C	12	8	3	12C	D	2	57.1098	2.10683	2425.17	1.40653	3614.52	14.8065	474.758	716.865	0.18756	982.435	0.125651	1281.47	0.578635	0.875371	0.52819	26.0587	112.333	236.667	158	65	98.3333	59.3333
		YPL185W	13	6	19	13C	C	10	193.5	2.58808	2771.72	1.40674	2145.46	11.7697	436.018	579.833	0.246399	985.508	0.195149	1019	1.04145	0.945596	0.681347	48.6313	386	999	543	402	365	263
	HAM1	YJR069C	7	10	5	7C	E	3	266	2.50659	2038.31	1.40678	2138.84	11.3675	360.142	553.96	0.206454	754.864	0.170187	928.494	0.757062	0.926554	0.636535	23.4734	531	1331	747	402	492	338
	FSH2	YMR222C	10	12	7	10C	F	4	220.5	2.63409	2757.77	1.40682	2254.13	11.7248	458.839	618.255	0.25812	1020.99	0.174741	1043.67	1.04546	0.959091	0.668182	21.0713	440	1159	619	460	422	294
		YLR125W	9	7	9	9A	D	5	169	2.4362	2285.97	1.4095	2044.73	12.0646	382.669	567.135	0.243113	880.62	0.188126	1004.75	0.940653	0.952522	0.709199	18.7617	337	821	475	317	321	239
	KEX1	YGL203C	5	2	20	5D	A	10	271.5	2.5369	2354.4	1.40959	2198.6	11.5552	398.939	629.406	0.233453	878.027	0.16988	1021.97	1.03321	0.946494	0.669742	24.1454	542	1375	764	560	513	363
		YDR266C	3	12	20	3D	F	10	209	2.65228	2430.6	1.41007	2076.84	11.9841	396.012	563.524	0.225193	857.972	0.173159	959.935	1.03837	0.954436	0.659472	45.913	417	1106	588	433	398	275
	BUD4	YJR092W	7	14	17	7C	G	9	206.5	2.56796	2679.57	1.41019	2198.06	11.3336	419.093	598.993	0.234066	952.132	0.187239	1039.76	0.837379	0.910194	0.669903	20.025	412	1058	581	345	375	276
		YER067W	4	6	20	4D	C	10	201.5	2.44279	2340.82	1.41045	2194.98	11.4978	401.66	592.685	0.254568	926.163	0.193938	1025.28	0.960199	0.952736	0.661692	47.7074	402	982	567	386	383	266
	FMP10	YER182W	4	6	13	4C	C	7	249	2.56942	2466.6	1.41046	2125.9	11.3785	415.849	612.141	0.239614	912.622	0.184176	1022	1.05835	0.953722	0.688129	40.7922	497	1277	701	526	474	342
	RIM9	YMR063W	10	4	2	10D	B	1	227	2.70419	2218.39	1.4106	2200.91	11.7113	393.925	662.412	0.226521	813.596	0.150943	1065.8	1.05298	0.97351	0.697572	18.6279	453	1225	639	477	441	316
		YOR315W	13	3	19	13A	B	10	188	2.63467	3331.16	1.41067	2155.82	11.4143	537.754	627.214	0.262953	1255.13	0.185265	1067.88	0.978667	0.978667	0.712	32.9697	375	988	529	367	367	267
	HIS3	YOR202W	10	16	13	10C	H	7	187.5	2.54546	2819.6	1.41176	2156.43	11.5357	464.701	615.133	0.250553	1084.13	0.176666	1041.99	1	0.967914	0.692513	53.6936	374	952	528	374	362	259
	ICL1	YER065C	4	4	6	4D	B	3	233.5	2.52146	2430.93	1.41202	2207.26	11.3546	398.081	582.075	0.244743	912.359	0.193268	1023.67	1.06438	0.944206	0.66309	21.6102	466	1175	658	496	440	309
		YLR199C	9	15	3	9A	H	2	154.5	2.50325	2189.76	1.41234	2176.16	12.109	378.242	613.649	0.229348	836.915	0.16468	1059.49	0.850649	0.948052	0.694805	21.095	308	771	435	262	292	214
	PTP2	YOR208W	13	3	18	13B	B	9	226	2.56098	2683.87	1.41242	2080.74	11.6386	440.922	576.503	0.2555	1019.93	0.184613	992.467	0.949002	0.964523	0.694013	55.0273	451	1155	637	428	435	313
	MRPL10	YNL284C	14	10	19	14C	E	10	172.5	2.57267	2467.71	1.41279	2221.61	12.2448	465.727	651.278	0.219679	907.722	0.156033	1041.49	0.895349	0.947674	0.665698	30.4138	344	885	486	308	326	229
	EGD1	YPL037C	13	15	11	13A	H	6	176	2.58974	2842.63	1.41311	2248.96	12.2791	458.517	607.022	0.244697	1041.39	0.186857	1048.32	1.04558	0.951567	0.672365	29.4618	351	909	496	367	334	236
	ESC2	YDR363W	3	8	15	3C	D	8	84.4286	2.20365	1985.36	1.41337	2589.98	14.513	354.6	677.048	0.229605	793.477	0.1466	1140.85	0.908815	0.878419	0.650456	38.4359	164.5	362.5	232.5	149.5	144.5	107
	SUR1	YPL057C	13	2	6	13D	A	3	217	2.62587	2719.9	1.41339	2218.01	11.2871	451.567	642.828	0.248591	1008.89	0.194849	1087.21	1.10854	0.972286	0.699769	17.3781	433	1137	612	480	421	303
	YBT1	YLL048C	9	3	18	9B	B	9	206	2.72749	2467.22	1.41362	2042.77	12.1338	395.286	594.335	0.239843	885.485	0.169101	990.354	1.00243	0.973236	0.690998	18.3576	411	1121	581	412	400	284
	MSL1	YIR009W	7	3	17	7A	B	9	185	2.59892	2571.33	1.41463	2029.14	12.4404	401.991	559.327	0.23736	933.159	0.178814	976.128	1.00542	0.943089	0.682927	64.6065	369	959	522	371	348	252
	CAR1	YPL111W	13	10	18	13D	E	9	217.5	2.59908	2733.95	1.41475	2192.1	11.8297	455.765	608.749	0.245471	1009.57	0.177163	1024.5	1.06221	0.960829	0.679724	49.548	434	1128	614	461	417	295
	MUB1	YMR100W	10	8	8	10D	D	4	135.5	2.06667	1950.86	1.41481	2662.57	13.4405	371.659	616.466	0.215315	836.124	0.182361	1077.6	0.748148	0.9	0.581481	42.2019	270	558	382	202	243	157
	CLN3	YAL040C	1	7	16	1B	D	8	204	2.55283	2870.89	1.41523	2144.85	12.335	473.667	578.571	0.251766	1067.95	0.180829	999.625	1.02703	0.948403	0.675676	46.3465	407	1039	576	418	386	275
	SDC1	YDR469W	4	7	14	4B	D	7	124.744	2.63307	2252.46	1.41532	2417.68	13.7349	350.224	552.6	0.211766	773.002	0.171955	1012.69	1.04032	0.929435	0.620968	21.5561	248	653	351	258	230.5	154
	WHI4	YDL224C	3	7	14	3B	D	7	287	2.41361	2311.79	1.41536	2190.69	10.0324	427.78	666.859	0.241015	936.899	0.179569	1071.18	1.01571	0.961606	0.701571	25.2587	573	1383	811	582	551	402
	SPC2	YML055W	10	3	17	10A	B	9	193	2.52208	2897.55	1.41558	2244.84	11.7219	478.748	638.83	0.248676	1064.86	0.187059	1082.04	1.15065	0.94026	0.696104	53.6004	385	971	545	443	362	268
	CHA4	YLR098C	9	3	3	9A	B	2	172.5	2.21802	1614.42	1.4157	2228.54	11.616	291.312	600.468	0.191583	629.979	0.170095	1021.33	0.796512	0.877907	0.65407	22.3383	344	763	487	274	302	225
	SBP1	YHL034C	6	9	19	6A	E	10	239.5	2.35774	2236.45	1.41632	2311.04	11.0791	388.092	631.318	0.238607	887.945	0.170906	1048.5	0.914226	0.926778	0.658996	25.7294	478	1127	677	437	443	315
	VPS71	YML041C	10	15	12	10B	H	6	124.02	1.95935	2106.61	1.41667	2601.64	12.7151	416.555	710.965	0.241949	1008.78	0.190664	1255.74	0.892276	0.928862	0.70122	19.5436	246	482	348.5	219.5	228.5	172.5
	ICE2	YIL090W	7	5	8	7B	C	4	187.5	2.61497	2047.91	1.41711	2528.35	12.1003	339.966	607.151	0.211002	719.559	0.164099	1046.06	0.946524	0.92246	0.604278	19.799	374	978	530	354	345	226
	SKG3	YLR187W	9	15	19	9A	H	10	175.5	2.50571	2243.61	1.41714	2124.83	12.1336	386.661	580.467	0.231793	853.971	0.176066	993.826	0.994286	0.96	0.682857	16.9411	350	877	496	348	336	239
	SAC1	YKL212W	8	6	14	8D	C	7	58.0725	2.21159	2684.38	1.41739	3378.72	12.138	436.412	786.29	0.245961	1117.61	0.168964	1426.8	0.84058	0.930435	0.64058	22.7763	115	254.333	163	96.6667	107	73.6667
	SMP2	YMR165C	14	10	3	14C	E	2	105.623	2.42482	2632.18	1.41766	2489.43	13.7052	414.099	592.375	0.235255	991.689	0.180031	1097.16	0.887828	0.902148	0.651551	32.6831	209.5	508	297	186	189	136.5
	AGE1	YDR524C	4	13	8	4B	G	4	118.263	2.40977	2568.41	1.41826	2247.95	13.1513	425.249	564.556	0.249611	1006.47	0.18562	1044.46	0.972399	0.949045	0.66879	39.3235	235.5	567.5	334	229	223.5	157.5
	MET18	YIL128W	7	9	4	7B	E	2	218	2.73563	2692.48	1.41839	2065.52	12.2482	428.614	568.47	0.243848	944.104	0.188388	975.648	1.04598	0.954023	0.673563	53.2165	435	1190	617	455	415	293
		YDR401W	3	12	7	3C	F	4	188	2.432	2327.4	1.41867	2075.14	12.4384	405.432	569.89	0.24142	916.064	0.174459	978.625	1.06667	0.957333	0.685333	23.2164	375	912	532	400	359	257
	PMT3	YOR321W	13	3	9	13A	B	5	212.5	2.61557	3028.77	1.41981	2234.84	11.8072	507.267	635.588	0.250703	1132.34	0.174788	1057.02	0.997642	0.966981	0.676887	27.4226	424	1109	602	423	410	287
	THI21	YPL258C	13	14	7	13C	G	4	175.5	2.55714	2760.76	1.42	2190.94	12.6586	448.897	592.07	0.253473	1024.94	0.194609	1036.24	1.00857	0.954286	0.685714	28.9482	350	895	497	353	334	240
	UBP9	YER098W	4	10	14	4D	E	7	217	2.29792	1933.64	1.42032	2377.94	11.3687	348.255	667.383	0.216224	761.968	0.161223	1108.2	0.919169	0.900693	0.676674	44.2154	433	995	615	398	390	293
	HIS3	YOR202W	7	6	1	7C	C	1	245.5	2.65714	2737.93	1.42041	2093.84	11.6731	450.562	571.665	0.242867	992.108	0.174991	963.612	0.836735	0.953061	0.661224	26.5518	490	1302	696	410	467	324
	GAT1	YFL021W	4	8	5	4C	D	3	227.5	2.39427	2455.37	1.42071	2099.03	11.3337	415.354	591.983	0.246747	966.122	0.180509	1008.82	1.01101	0.938326	0.689427	52.4595	454	1087	645	459	426	313
	HIS3	YOR202W	4	3	1	4A	B	1	241.5	2.63485	2418.06	1.42116	2169.13	10.8189	416.359	642.606	0.23435	885.669	0.176172	1046.87	1.06224	0.96473	0.695021	46.2277	482	1270	685	512	465	335
	SNA2	YDR525W-A	4	13	4	4B	G	2	88.5641	2.53561	2111.45	1.42165	2277.61	12.8966	338.021	624.143	0.212909	758.421	0.166027	1103.92	0.931624	0.911681	0.698006	25.7693	175.5	445	249.5	163.5	160	122.5
	DCN1	YLR128W	9	7	5	9A	D	3	157	2.54313	2405.67	1.42172	2110.99	12.6162	391.533	585.296	0.242878	909.648	0.190999	1029.48	0.948882	0.955272	0.702875	22.2036	313	796	445	297	299	220
	CHA1	YCL064C	2	7	5	2A	D	3	234	2.50535	2304.85	1.42184	2182.51	11.2414	397.897	601.279	0.231002	864.872	0.176018	1013.44	1.00642	0.940043	0.67666	31.4325	467	1170	664	470	439	316
	HIS3	YOR202W	4	1	3	4A	A	2	215	2.4359	2293.57	1.42191	2268.63	11.5602	397.644	643.689	0.24121	893.365	0.192398	1092.29	0.972028	0.944056	0.692308	18.9737	429	1045	610	417	405	297
	ATG26	YLR189C	9	15	15	9A	H	8	174.5	2.27586	1625.37	1.42241	2110.91	11.9359	307.127	577.449	0.200303	641.128	0.158049	985.158	0.801724	0.896552	0.672414	34.7563	348	792	495	279	312	234
	TIM18	YOR297C	13	13	10	13B	G	5	168.5	2.27083	2933.53	1.42262	2374.78	11.54	504.849	709.837	0.245348	1205.23	0.176872	1189.87	0.970238	0.9375	0.714286	28.178	336	763	478	326	315	240
	HIS3	YOR202W	5	8	1	5C	D	1	220.5	2.69545	2519.99	1.42273	1938.35	12.3217	392.511	546.626	0.235986	886.431	0.18381	945.193	1.09318	0.945455	0.702273	24.1868	440	1186	626	481	416	309
		YKL121W	8	11	23	8A	F	12	189.5	2.83333	2764.79	1.42328	2200.86	12.7748	428.617	626.699	0.235329	924.724	0.186541	1056.88	1.02116	0.965608	0.698413	48.518	378	1071	538	386	365	264
		YER051W	4	2	14	4D	A	7	232	2.62851	2159.23	1.42333	2103.06	11.5168	359.158	615.381	0.216782	760.78	0.186595	1014.45	1.06048	0.937365	0.695464	28.5482	463	1217	659	491	434	322
		YFR011C	4	14	3	4C	G	2	219	2.35469	2091.94	1.42334	2084.82	11.5105	380.139	620.758	0.225754	836.818	0.171151	1024.16	0.995423	0.924485	0.707094	21.8632	437	1029	622	435	404	309
	SET2	YJL168C	7	10	4	7D	E	2	219	2.46224	2403.03	1.42334	2531.09	12.4645	435.354	664.918	0.240336	937.819	0.164859	1100.44	0.954233	0.963387	0.656751	18.8414	437	1076	622	417	421	287
	UBC4	YBR082C	1	10	10	1D	E	5	216.5	2.59954	3166.64	1.42361	2787.02	12.2538	559.412	720.389	0.24232	1172.26	0.183339	1201.21	1.02315	0.953704	0.631944	23.7276	432	1123	615	442	412	273
		YIR042C	7	7	11	7A	D	6	216.5	2.42593	2354.49	1.42361	2076.97	12.139	415.668	560.878	0.24344	934.177	0.195466	976.648	1.02778	0.960648	0.675926	24.5967	432	1048	615	444	415	292
	PSP1	YDR505C	4	11	12	4B	F	6	138.5	2.7029	2943.85	1.42391	2308.6	14.4396	436.392	598.58	0.24652	1009.88	0.185074	1055.97	0.974638	0.92029	0.655797	23.5372	276	746	393	269	254	181
		YDR476C	4	7	6	4B	D	3	127.724	2.6075	2669.47	1.42406	2260.46	13.2563	415.42	574.172	0.237463	960.309	0.182703	1040.9	1.02761	0.946746	0.66075	58.0328	253.5	661	361	260.5	240	167.5
	MPD1	YOR288C	13	13	22	13B	G	11	226.5	2.74558	3294.49	1.42478	2182.28	11.4076	530.542	626.077	0.264774	1176.4	0.174854	1057.7	1.03982	0.975664	0.70354	20.6398	452	1241	644	470	441	318
	WTM2	YOR229W	13	5	10	13B	C	5	230	2.72331	2975.58	1.42484	2138.5	11.3504	483.385	605.275	0.253858	1057.59	0.187369	1028.46	1.01525	0.956427	0.697168	54.5344	459	1250	654	466	439	320
		YOR352W	13	7	17	13A	D	9	208.5	2.63942	3340.02	1.42548	2272.21	11.8944	536.512	612.183	0.266128	1231.15	0.187994	1038.35	1.04086	0.971154	0.663462	29.8998	416	1098	593	433	404	276
		YGR139W	5	12	7	5C	F	4	253	2.54059	2377.87	1.42574	2151.81	11.7809	392.35	558.392	0.240577	871.749	0.177079	956.995	1.03564	0.920792	0.643564	24.4131	505	1283	720	523	465	325
	YVC1	YOR087W	12	2	19	12C	A	10	180	2.60724	2922.89	1.42618	2170.19	11.717	452.929	607.867	0.250032	1058.47	0.203907	1048.95	1.10864	0.938719	0.696379	20.0998	359	936	512	398	337	250
		YPR015C	14	7	20	14B	D	10	190.5	2.53684	2852.09	1.42632	2234.09	11.6694	458.345	603.03	0.250151	1071.56	0.182893	1032.66	1.00789	0.947368	0.673684	48.9387	380	964	542	383	360	256
	YNK1	YKL067W	8	3	15	8A	B	8	219.5	2.50457	2448.26	1.42694	2155.46	11.3353	412.459	600.632	0.25056	959.729	0.190656	1027.79	1.01598	0.961187	0.687215	48.6518	438	1097	625	445	421	301
	TPO3	YPR156C	14	9	17	14A	E	9	167.5	2.55689	2874.81	1.42814	2203.41	12.7302	450.994	616.936	0.249013	1058.18	0.18294	1068.7	1.08383	0.94012	0.700599	50.9902	334	854	477	362	314	234
		YPL261C	14	3	22	14B	B	11	137	2.48718	2505.61	1.42857	2212.51	12.2202	416.522	600.117	0.224347	963.761	0.170023	1038.88	0.974359	0.948718	0.677656	44.9444	273	679	390	266	259	185
	PAC2	YER007W	4	11	5	4A	F	3	147.5	2.5	2510.4	1.42857	2556.15	12.6965	423.371	603.874	0.236773	953.75	0.191373	1082.22	1.04422	0.942177	0.622449	46.1086	294	735	420	307	277	183
	AST2	YER101C	4	10	12	4D	E	6	175.5	2.60286	2649.46	1.42857	2165.42	12.1636	399.704	565.883	0.234884	935.725	0.184835	995.052	1.04286	0.902857	0.662857	23.5584	350	911	500	365	316	232
		YLR224W	9	4	14	9D	B	7	209	2.52038	2538.59	1.42926	2263.24	11.7455	424.724	597.466	0.252248	966.458	0.18723	1032.37	0.990408	0.966427	0.666667	26.3249	417	1051	596	413	403	278
		YJR038C	7	8	15	7C	D	8	241.5	2.69917	2279.88	1.42946	2131.89	11.1721	372.362	583.84	0.219349	803.46	0.164871	973.643	0.8361	0.93361	0.672199	20.7123	482	1301	689	403	450	324
	GIF1	YIR024C	7	5	19	7A	C	10	224	2.57718	2510.69	1.42953	2222.93	12.1029	410.276	596.342	0.240277	915.899	0.177583	1022.31	0.982103	0.935123	0.659955	18.5742	447	1152	639	439	418	295
	ADP1	YCR011C	2	9	3	2A	E	2	225	2.47884	2334.86	1.42984	2073.23	11.3615	418.979	578.121	0.234757	911.494	0.178778	982.875	1.049	0.959911	0.688196	53.376	449	1113	642	471	431	309
	ICT1	YLR099C	9	5	23	9A	C	12	200.5	2.33	1747.64	1.43	2066.7	12.2532	321.834	551.743	0.212075	678.88	0.164377	928.129	0.87	0.9125	0.65	35.7211	400	932	572	348	365	260
	SWC3	YAL011W	1	3	10	1B	B	5	236.5	2.36229	3040.81	1.43009	2326.13	11.8807	523.382	656.461	0.268776	1264.74	0.213143	1108.28	1.05297	0.957627	0.692797	21.2132	472	1115	675	497	452	327
	HIS3	YOR202W	13	11	1	13A	F	1	241	2.42412	2918.03	1.43035	2291.97	11.3442	531.296	664.266	0.254176	1180.98	0.186252	1094.03	1.09148	0.960499	0.694387	22.0681	481	1166	688	525	462	334
	CGR1	YGL029W	14	4	9	14C	B	5	177	2.50142	2581.4	1.4306	2217.7	11.8027	448.513	626.052	0.253556	1020.47	0.185032	1076.13	0.994334	0.971671	0.708215	36.428	353	883	505	351	343	250
		YER034W	4	15	21	4A	H	11	242	2.61698	2771.36	1.43064	2132.59	11.3132	482.329	629.303	0.247691	1016.81	0.182755	1020.57	1.10973	0.952381	0.697723	24.5561	483	1264	691	536	460	337
	SHE10	YGL228W	5	4	2	5D	B	1	287	2.7103	2256.4	1.43107	2164.66	11.519	386.073	609.394	0.225266	800.657	0.166111	977.347	1.01396	0.95986	0.659686	28.3373	573	1553	820	581	550	378
	PFA3	YNL326C	11	10	9	11C	E	5	167.5	2.32335	2677.61	1.43114	2573.87	11.4307	462.753	660.358	0.243715	1085.38	0.197322	1144.01	0.95509	0.937126	0.649701	29.3769	334	776	478	319	313	217
	HIS3	YOR202W	1	2	1	1C	A	1	244	2.73306	2742.25	1.43121	2411.04	11.085	446.308	653.419	0.243903	986.969	0.176801	1088.05	0.770021	0.967146	0.661191	25.8457	487	1331	697	375	471	322
	RDS2	YPL133C	13	12	14	13D	F	7	237	2.37209	1829.57	1.43129	2312.51	11.0087	336.399	622.173	0.213865	706.86	0.18416	1034.98	1.03171	0.913319	0.651163	51.0392	473	1122	677	488	432	308
	ERP4	YOR016C	12	4	2	12D	B	1	256.5	2.54688	2218.09	1.43164	2056.02	10.8116	410.275	592.353	0.229717	854.032	0.173084	963.642	0.988281	0.960938	0.681641	42.4146	512	1304	733	506	492	349
	MAM1	YER106W	4	10	10	4D	E	5	209	2.33094	1944.49	1.43165	2156.89	11.5612	341.125	574.766	0.214223	752.33	0.166177	996.121	0.954436	0.911271	0.685851	22.4722	417	972	597	398	380	286
		YIL067C	7	3	14	7B	B	7	209	2.66187	2715.11	1.43165	2174.24	11.613	443.549	597.704	0.25176	1002.75	0.184179	1019.77	1.00959	0.964029	0.681055	22.9347	417	1110	597	421	402	284
	KAP120	YPL125W	13	12	20	13D	F	10	199.5	2.24874	2515.11	1.43216	2204.6	11.6189	443.207	591.439	0.268289	1101.34	0.199488	1069.53	1.01507	0.967337	0.69598	51.2055	398	895	570	404	385	277
	IDH1	YNL037C	11	5	23	11A	C	12	185.5	2.44324	2550.35	1.43243	2434.91	11.412	440.954	668.284	0.250669	989.894	0.200733	1126.98	1.06757	0.945946	0.678378	42.3438	370	904	530	395	350	251
	PDA1	YER178W	4	6	21	4C	C	11	178.5	2.25	1763.39	1.43258	2097.42	11.5913	327.586	566.353	0.213387	712.875	0.184355	970.336	0.955056	0.910112	0.668539	18.1659	356	801	510	340	324	238
		YJL038C	7	11	17	7A	F	9	208.5	2.35337	2099.49	1.43269	2162.81	11.5313	369.395	575.617	0.217588	810.215	0.192731	1004.73	1.08894	0.896635	0.670673	20.4695	416	979	596	453	373	279
	GON5	YPL183W-A	13	6	23	13C	C	12	194.5	2.68299	2455.5	1.43299	2174.82	12.6621	387.218	632.093	0.229138	870.391	0.172516	1067.67	1.02577	0.948454	0.716495	19.3649	388	1041	556	398	368	278
	NGL3	YML118W	10	9	3	10A	E	2	184	2.51226	2783.23	1.43324	2184.12	11.7139	462.204	606.165	0.248399	1058.13	0.182125	1048.77	1.10354	0.945504	0.700272	28.7054	367	922	526	405	347	257
		YOR296W	13	13	12	13B	G	6	252	2.51491	2198.05	1.4334	2091.63	10.9723	385.623	573.629	0.232734	823.119	0.179169	964.782	0.922465	0.932406	0.681909	25.8844	503	1265	721	464	469	343
		YDR124W	3	9	13	3A	E	7	271.5	2.35609	2583.9	1.43358	2235.75	10.3123	469.262	650.997	0.251212	1045.22	0.191315	1073.43	1.04981	0.942804	0.697417	23.2594	542	1277	777	569	511	378
	UTR2	YEL040W	4	7	15	4A	D	8	178	2.48732	2505.51	1.4338	2292.19	11.6524	421.271	620.231	0.248511	957.407	0.188468	1074.34	1.12676	0.952113	0.684507	24.1247	355	883	509	400	338	243
		YOR166C	12	12	23	12C	F	12	205.5	2.56098	3076.39	1.43415	2148.21	11.7733	527.378	638.379	0.246039	1148.33	0.166572	1052.49	1.10488	0.960976	0.721951	18.6548	410	1050	588	453	394	296
		YGR107W	5	8	9	5C	D	5	228.5	2.45175	2059.61	1.43421	2124.02	11.6225	345.292	541.106	0.21901	757.975	0.192229	936.61	1.10965	0.907895	0.64693	27.9285	456	1118	654	506	414	295
		YER093C-A	4	10	22	4D	E	11	213.5	2.56338	2585.3	1.43427	2175.76	12.0161	427.723	601.396	0.251563	983.972	0.188552	1033.33	1.05869	0.960094	0.690141	50.3389	426	1092	611	451	409	294
	HIS3	YOR202W	9	1	18	9B	A	9	213.5	2.67371	2394.64	1.43427	2117.75	11.5002	394.722	592.217	0.232792	864.045	0.17852	988.113	0.899061	0.957746	0.678404	16.3707	426	1139	611	383	408	289
	LIP5	YOR196C	12	14	3	12C	G	2	111.326	2.36425	2841.12	1.43439	2040.46	13.4381	464.112	536.009	0.252009	1165.87	0.200577	988.159	1.02715	0.957014	0.708145	26.7204	221	522.5	317	227	211.5	156.5
	NCE4	YPL024W	13	13	7	13A	G	4	145.5	2.28276	2953.3	1.43448	2877.31	13.5353	533.647	719.921	0.247294	1217.48	0.177333	1224.77	0.975862	0.92069	0.651724	27.7308	290	662	416	283	267	189
	ATC1	YDR184C	3	2	16	3D	A	8	180	2.56267	2390.81	1.43454	2036.79	11.8886	406.211	547.551	0.233965	925.4	0.184385	955.422	1.05014	0.983287	0.688022	51.1175	359	920	515	377	353	247
	XRS2	YDR369C	3	8	9	3C	D	5	88.9091	2.32954	2446.63	1.43466	3622.94	16.2093	407.308	740.898	0.220442	931.509	0.167368	1309.43	0.801136	0.886364	0.573864	22.2928	176	410	252.5	141	156	101
	HIS3	YOR202W	13	5	1	13A	C	1	188	2.40267	2493.06	1.43467	2144.55	12.3387	442.044	627.964	0.242924	986.724	0.173628	1057.33	1.08533	0.944	0.717333	22.9783	375	901	538	407	354	269
	GCS1	YDL226C	3	7	12	3B	D	6	284.5	2.27817	1953.02	1.43486	2038.74	10.2696	387.889	627.984	0.220521	808.989	0.176917	1005.37	0.992958	0.941901	0.714789	23.4521	568	1294	815	564	535	406
		YML122C	10	11	17	10A	F	9	158	2.31746	2885.17	1.43492	2423.03	11.7785	509.937	623.029	0.251173	1160.19	0.203817	1103.38	1.10476	0.936508	0.666667	23.1301	315	730	452	348	295	210
		YLR046C	9	11	12	9B	F	6	154.5	2.51623	2785.97	1.43507	1999.9	11.922	424.825	565.533	0.250307	1024.43	0.17818	991.184	0.961039	0.938312	0.717532	20	308	775	442	296	289	221
	HIR1	YBL008W	1	15	12	1B	H	6	185.5	2.64595	2783.8	1.43514	2176.24	12.6632	471.521	600.773	0.237156	1004.74	0.161965	1002	0.951351	0.943243	0.672973	19.2094	370	979	531	352	349	249
	LSB1	YGR136W	5	12	13	5C	F	7	237	2.65962	2546.64	1.43552	2059.52	11.9746	408.021	562.672	0.243846	928.747	0.194817	970.696	1.09091	0.961945	0.676533	24.6171	473	1258	679	516	455	320
	HXT14	YNL318C	11	8	3	11C	D	2	175	2.42693	2980.93	1.43553	2196.43	11.0656	464.223	607.681	0.265249	1139.02	0.178713	1063.31	1.09456	0.928367	0.707736	23.2809	349	847	501	382	324	247
		YCL062W	2	7	9	2A	D	5	179.5	2.2486	1965.22	1.43575	2563.9	11.7378	361.705	685.536	0.228625	808.337	0.168321	1131.85	0.952514	0.891061	0.648045	31.6544	358	805	514	341	319	232
	AXL2	YIL140W	7	11	8	7B	F	4	199	2.7204	2807.61	1.43577	2303.52	12.5515	453.338	601.326	0.240277	993.548	0.18323	1043.57	1.10076	0.95466	0.662469	50.5668	397	1080	570	437	379	263
	HIS3	YOR202W	4	15	1	4A	H	1	176	2.46724	2369.16	1.4359	2402.16	11.9153	407.785	632.948	0.238058	898.962	0.1763	1077.23	0.960114	0.94302	0.652422	46.9361	351	866	504	337	331	229
	RIM13	YMR154C	10	2	11	10C	A	6	203.5	2.59113	2380.13	1.43596	2500.48	11.2796	401.566	691.432	0.226551	865.972	0.151689	1148.6	0.87931	0.948276	0.665025	19.8746	406	1052	583	357	385	270
	HIS3	YOR202W	4	1	21	4A	A	11	263	2.61714	2602.91	1.43619	2126.33	10.9651	430.501	611.202	0.250863	965.874	0.196154	1016.57	1.09714	0.954286	0.695238	23.9165	525	1374	754	576	501	365
	YTA6	YPL074W	13	4	2	13D	B	1	228.5	2.51974	2220.88	1.4364	2177.04	11.1139	410.092	608.297	0.232526	867.034	0.189015	1015.87	1.07895	0.964912	0.679825	20.5426	456	1149	655	492	440	310
	HAP2	YGL237C	5	6	8	5D	C	4	194	2.5323	2210.6	1.43669	2283.19	12.7227	364.23	568.879	0.222432	820.713	0.184468	1021.23	0.96124	0.94832	0.664083	29.2746	387	980	556	372	367	257
	KEL1	YHR158C	6	14	4	6D	G	2	246.5	2.77236	3015.62	1.43699	1974.43	11.9662	471.268	580.722	0.245138	1044.41	0.166258	959.039	1.12195	0.945122	0.711382	31.7962	492	1364	707	552	465	350
	HBS1	YKR084C	8	6	15	8C	C	8	151.5	2.23841	2126.16	1.43709	2141.54	12.383	384.869	582.291	0.236084	899.558	0.182287	1020.23	0.956954	0.937086	0.701987	21.5407	302	676	434	289	283	212
	PEX19	YDL065C	2	14	14	2D	G	7	235	2.52879	2831.03	1.4371	2114.95	11.4534	491.111	602.311	0.250118	1078.93	0.176956	1019.47	1.03411	0.944563	0.701493	25.5343	469	1186	674	485	443	329
	FPS1	YLL043W	8	14	7	8C	G	4	166	2.40181	2826.88	1.43807	2712.52	11.7454	467.401	749.053	0.254492	1095.91	0.167815	1256.09	0.966767	0.942598	0.673716	53.1319	331	795	476	320	312	223
	IMG2	YCR071C	2	2	10	2D	A	5	150	2.52843	2584.11	1.43813	2876.76	11.9478	398.244	712.441	0.251141	991.247	0.206806	1308.16	0.9699	0.966555	0.668896	19.2614	299	756	430	290	289	200
	RAD52	YML032C	10	13	6	10B	G	3	118	2.13617	2599.41	1.4383	3071.72	15.0485	473.88	826.559	0.237629	1036.96	0.162033	1331.72	0.970213	0.851064	0.638298	23.4094	235	502	338	228	200	150
		YGR111W	5	10	23	5C	E	12	254.5	2.17717	1617.89	1.43898	2354.64	11.2922	323.423	624.18	0.200537	667.493	0.174719	1024.48	0.933071	0.895669	0.63189	26.0768	508	1106	731	474	455	321
	MFA2	YNL145W	11	2	4	11D	A	2	212	2.48936	2480.91	1.43972	2313.44	10.9864	409.777	634.793	0.248773	937.436	0.179169	1061.48	0.985816	0.93617	0.676123	21.6564	423	1053	609	417	396	286
	NOP6	YDL213C	3	5	8	3B	C	4	320	2.15806	1775.82	1.43975	2361.05	9.66525	371.38	677.098	0.223498	784.039	0.167693	1063.45	0.938967	0.935837	0.663537	21.1424	639	1379	920	600	598	424
	RAD30	YDR419W	3	14	9	3C	G	5	205	2.34719	2281.1	1.4401	2159.7	12.2395	406.844	570.033	0.239679	933.981	0.18734	988.624	1.01467	0.96088	0.672372	22.2486	409	960	589	415	393	275
		YIR020W-B	7	5	23	7A	C	12	180	2.26741	1999.69	1.44011	2170.1	12.4016	350.963	559.617	0.225867	788.883	0.168994	983.672	0.966574	0.888579	0.662953	17.5784	359	814	517	347	319	238
	HXT12	YIL170W	7	15	8	7B	H	4	172	2.55394	2732.25	1.44023	1987.38	12.6352	438.441	575.083	0.259032	1033.53	0.180676	1010.64	1.09621	0.938776	0.734694	52.2685	343	876	494	376	322	252
	XDJ1	YLR090W	9	3	19	9A	B	10	201.5	2.4403	2229.21	1.4403	2093.41	11.6806	376.853	562.916	0.240389	838.662	0.174304	965.81	0.91791	0.915423	0.674129	16.8523	402	981	579	369	368	271
	UBA4	YHR111W	6	8	14	6D	D	7	100.028	2.13854	1628.71	1.44081	3242.04	15.0002	312.505	857.023	0.203752	684.51	0.13168	1401.06	0.692695	0.896725	0.664987	20.3893	198.5	424.5	286	137.5	178	132
		YPL216W	13	10	17	13C	E	9	183	2.67397	2890.39	1.4411	2143.21	12.7896	453.383	582.654	0.259895	1063.52	0.18549	1016.79	1.01644	0.975342	0.69589	49.0102	365	976	526	371	356	254
	MMS1	YPR164W	14	9	9	14A	E	5	62.3725	2.38866	2207.5	1.4413	2933.7	15.4176	368.969	726.654	0.227612	836.349	0.156101	1243.38	0.854251	0.890688	0.639676	37.3326	123.5	295	178	105.5	110	79
	VPS60	YDR486C	4	9	14	4B	E	7	145.5	2.35172	1741.08	1.44138	2360.04	13.1419	303.611	593.341	0.204539	647.662	0.161907	1019.32	0.927586	0.87931	0.634483	22.6274	290	682	418	269	255	184
		YLR053C	9	11	2	9B	F	1	150	2.35452	1849.95	1.44147	2317.18	11.7248	322.533	645.01	0.216121	703.705	0.165106	1084.48	0.772575	0.913043	0.702341	19.6723	299	704	431	231	273	210
	HIS3	YOR202W	9	16	11	9C	H	6	220	2.59226	2586.93	1.44191	2245.49	11.7624	435.549	608.609	0.236035	957.214	0.175663	1030.97	1.08656	0.954442	0.671982	19.105	439	1138	633	477	419	295
	PDH1	YPR002W	14	5	20	14B	C	10	187	2.47989	2658.26	1.44236	2157.3	12.3588	414.527	558.265	0.250247	997.913	0.186603	977.196	1.02681	0.932976	0.670241	18.303	373	925	538	383	348	250
		YPL109C	13	10	22	13D	E	11	218.5	2.58945	2671.5	1.44266	2176.7	11.6665	454.967	612.76	0.255566	1008.67	0.181934	1036.37	1.08257	0.965596	0.697248	49.4368	436	1129	629	472	421	304
	IKS1	YJL057C	7	13	15	7A	G	8	192.5	2.70052	2784.24	1.44271	2124.55	12.1846	438.631	585.839	0.244673	983.809	0.189027	1017.47	1.07292	0.955729	0.690104	48.3011	384	1037	554	412	367	265
		YDR340W	3	6	19	3C	C	10	175.5	2.27429	2345.52	1.44286	2149.12	12.0898	396.455	560.957	0.250385	976.941	0.195121	1001.28	1.04571	0.931429	0.691429	24.779	350	796	505	366	326	242
	ARG81	YML099C	10	7	13	10A	D	7	210.5	2.50714	2706.94	1.44286	2203.56	11.6473	481.907	626.631	0.254123	1040.71	0.178305	1034.23	1.09524	0.959524	0.683333	24.8193	420	1053	606	460	403	287
	HIS3	YOR202W	10	6	1	10C	C	1	210.5	2.84762	2712.25	1.44286	2168.87	12.7164	430.812	598.977	0.244882	954.324	0.162421	1005.19	1.08571	0.97619	0.680952	25.923	420	1196	606	456	410	286
	SOH1	YGL127C	5	7	5	5A	D	3	219.5	2.15753	1790.05	1.44292	3497.72	13.1528	365.191	899.95	0.201343	745.425	0.15228	1396	0.703196	0.881279	0.600457	30.8545	438	945	632	308	386	263
	TOS10	YGR153W	5	14	9	5C	G	5	204.5	2.52941	2589.96	1.44363	2109.8	12.4428	425.733	567.731	0.252807	979.086	0.198669	995.164	1.02206	0.953431	0.686275	25.8844	408	1032	589	417	389	280
	STD1	YOR047C	12	10	12	12D	E	6	183	2.58082	2786.29	1.44384	2277.03	11.8796	458.315	612.961	0.252452	1049.76	0.199374	1076.78	1.10137	0.956164	0.687671	43.6578	365	942	527	402	349	251
		YDR426C	4	3	16	4B	B	8	112.504	2.37892	2458.65	1.44395	2420.69	12.266	395.35	601.877	0.250214	964.417	0.189893	1106.03	0.955157	0.926009	0.674888	20.3952	223	530.5	322	213	206.5	150.5
	RIT1	YMR283C	11	7	4	11B	D	2	223	2.49663	2552.18	1.44494	2159.11	11.2646	430.512	606.633	0.258138	1000.72	0.193291	1037.09	1.06517	0.964045	0.705618	17.8326	445	1111	643	474	429	314
	RAX2	YLR084C	9	15	4	9B	H	2	205	2.61369	2527.45	1.44499	2189.41	12.0838	427.921	603.067	0.240972	945.887	0.177288	1014.97	1.01222	0.968215	0.687042	19.7231	409	1069	591	414	396	281
	HIS3	YOR202W	4	11	1	4A	F	1	200.5	2.4925	2640.21	1.445	2256.82	11.6996	439.526	605.496	0.245489	1004.11	0.186894	1037.2	1.05	0.9425	0.6775	20.1742	400	997	578	420	377	271
		YGR137W	5	12	11	5C	F	6	222.5	2.5045	2426.74	1.44595	2096.37	11.8367	391.15	554.421	0.241677	912.55	0.192876	977.073	1.06982	0.927928	0.682432	28.3725	444	1112	642	475	412	303
	HIS3	YOR202W	9	16	22	9D	H	11	200	2.7193	2830.72	1.44612	2318.36	12.2347	464.264	621.884	0.247979	1001.62	0.171477	1042.62	1.04511	0.954887	0.659148	42.7668	399	1085	577	417	381	263
	GLR1	YPL091W	13	6	6	13D	C	3	186.5	2.49193	2350.26	1.44624	2147.42	12.3059	400.317	561.844	0.237565	907.296	0.185048	1007.92	1.15591	0.943548	0.685484	18.2209	372	927	538	430	351	255
	TUB3	YML124C	10	11	13	10A	F	7	154	2.5798	3105.42	1.44625	2447.79	12.3992	501.642	624.74	0.254769	1124.37	0.174202	1059.47	1.10749	0.934853	0.641694	24.5153	307	792	444	340	287	197
	TWF1	YGR080W	5	6	19	5C	C	10	308.5	2.26136	1638.81	1.44643	2011.08	10.5197	317.496	577.978	0.198513	656.033	0.177177	948.13	0.957792	0.904221	0.686688	51.0196	616	1393	891	590	557	423
	NFI1	YOR156C	12	10	13	12C	E	7	198.5	2.48485	3179.34	1.44697	2215.89	12.0921	519.736	601.162	0.261465	1218.57	0.188535	1027.05	1.0404	0.95202	0.686869	52.5833	396	984	573	412	377	272
		YDR539W	4	15	6	4B	H	3	108.278	2.48956	2626.83	1.4478	2346.02	13.3951	411.603	568.259	0.241248	979.813	0.194163	1055.94	1.01624	0.914153	0.663573	24.5354	215.5	536.5	312	219	197	143
	MON1	YGL124C	5	7	11	5A	D	6	149	2.65993	2912.98	1.44781	2102.45	12.4252	443.078	537.548	0.240196	1022.05	0.182375	954.773	0.952862	0.93266	0.680135	29.0689	297	790	430	283	277	202
	STL1	YDR536W	4	15	12	4B	H	6	108.755	2.40185	2563.34	1.44804	2280.45	13.3348	410.241	563.423	0.24558	1000.15	0.186996	1044.31	0.986143	0.928406	0.667436	22.4282	216.5	520	313.5	213.5	201	144.5
		YIL086C	7	5	16	7B	C	8	198	2.24304	1783.67	1.4481	2121.26	11.5377	332.234	564.989	0.217385	724.385	0.173525	967.835	0.974684	0.898734	0.665823	23.1948	395	886	572	385	355	263
	APJ1	YNL077W	11	9	11	11A	E	6	252.5	2.05159	1968.76	1.44841	2238.62	10.9843	405.012	655.261	0.234153	865.978	0.184893	1079.98	1.04564	0.882937	0.706349	18.8414	504	1034	730	527	445	356
	MAM33	YIL070C	7	3	12	7B	B	6	209	2.76499	2488.54	1.44844	2044.18	12.5479	395.834	559.076	0.23593	880.804	0.178603	962.634	1.02158	0.966427	0.697842	23.8328	417	1153	604	426	403	291
	SNC2	YOR327C	13	3	3	13A	B	2	220	2.63326	2891.33	1.44875	2026.77	11.4939	475.293	600.18	0.250502	1084	0.186143	1008.08	1.15718	0.977221	0.733485	23.7908	439	1156	636	508	429	322
	PLM2	YDR501W	4	11	18	4B	F	9	152	2.46865	2769.6	1.44884	2321.61	12.3631	443	599.016	0.254607	1051.82	0.175223	1060.98	1.0066	0.937294	0.676568	16.2173	303	748	439	305	284	205
	MMR1	YLR190W	9	15	13	9A	H	7	118.332	2.13449	1635.15	1.44902	2216.76	12.2877	326.831	627.443	0.195222	661.43	0.170404	1060.32	0.804772	0.854664	0.698482	18.2796	230.5	492	334	185.5	197	161
	HIS3	YOR202W	2	16	2	2D	H	1	183	2.73425	3112.03	1.44931	2424.31	12.205	505.024	619.547	0.249108	1089.71	0.181031	1077.91	1.03562	0.961644	0.657534	23.1733	365	998	529	378	351	240
	HUL4	YJR036C	7	8	19	7C	D	10	218.5	2.58486	2750.23	1.44954	2219.44	11.3871	453.849	588.164	0.244819	1032.8	0.182203	1011.31	0.899083	0.972477	0.672018	20.347	436	1127	632	392	424	293
	RPL13A	YDL082W	2	2	15	2C	A	8	119.67	2.28151	2231.13	1.44958	2377.09	11.5797	392.344	667.082	0.248125	947.265	0.184722	1155.83	0.941176	0.955882	0.722689	23.11	238	543	345	224	227.5	172
	ESC1	YMR219W	10	12	11	10C	F	6	160.5	2.4375	2552.49	1.45	2449.25	12.5969	430.824	618.25	0.243571	1009.69	0.185982	1083.83	0.909375	0.94375	0.65	57.7927	320	780	464	291	302	208
	YEA4	YEL004W	4	3	19	4A	B	10	286	2.40806	2007.26	1.45009	2235.69	10.6748	365.458	626.451	0.226659	772.546	0.182199	1025.4	1.06305	0.929947	0.670753	24.8193	571	1375	828	607	531	383
	HIS3	YOR202W	13	16	17	13C	H	9	226	2.59645	2705.42	1.45011	2269.13	11.9496	448.888	618.691	0.250824	1001.63	0.184809	1036.54	1.04435	0.95122	0.676275	48.4149	451	1171	654	471	429	305
		YLR016C	9	7	14	9B	D	7	192.5	2.72656	2521.61	1.45052	2050.89	12.1264	389.119	537.602	0.233335	885.19	0.175821	951.372	1.03125	0.945313	0.679688	19.3907	384	1047	557	396	363	261
		YOR154W	12	10	15	12C	E	8	228	2.53407	2402.58	1.45055	2302.39	11.351	421.028	609.242	0.23423	891.618	0.179247	1013.13	1.06154	0.931868	0.652747	53.4603	455	1153	660	483	424	297
	HIS3	YOR202W	4	16	24	4D	H	12	223.5	2.56278	2532.25	1.45067	2081.63	11.4385	438.624	594.821	0.232592	946.007	0.182128	995.707	1.08072	0.93722	0.697309	28.3549	446	1143	647	482	418	311
		YJL068C	7	15	19	7A	H	10	223.5	2.50224	2558.05	1.45067	2289.81	11.8246	428.479	620.657	0.238308	943.048	0.187307	1054.87	1.04709	0.921525	0.679372	66.8506	446	1116	647	467	411	303
	ALD3	YMR169c	10	4	5	10C	B	3	217.5	2.54378	2754.16	1.45161	2189.83	11.7747	454.216	622.143	0.254268	1046.75	0.1789	1039.87	1.06452	0.953917	0.698157	54.6535	434	1104	630	462	414	303
	MPH1	YIR002C	7	15	2	7B	H	1	146.5	2.61301	2292.82	1.45206	2604.1	12.4138	377.076	592.242	0.228578	828.949	0.16961	1029.82	0.972603	0.938356	0.616438	17.4356	292	763	424	284	274	180
	HIS3	YOR202W	13	13	1	13A	G	1	226	2.56541	2949.64	1.45233	2288.55	11.8443	518.464	636.85	0.247234	1111.46	0.188578	1058.73	1.11973	0.973392	0.691796	19.5704	451	1157	655	505	439	312
		YIR035C	7	7	21	7A	D	11	222.5	2.71847	2798.84	1.4527	2127.24	11.7112	445.544	601.857	0.25111	1005.43	0.182649	1007.76	1.07883	0.959459	0.702703	17.2047	444	1207	645	479	426	312
		YIR003W	7	3	23	7A	B	12	201.5	2.6791	2597.23	1.45274	2167.09	12.0644	410.934	586.366	0.239832	930.605	0.170631	1015.71	1.03731	0.937811	0.691542	18.2757	402	1077	584	417	377	278
	HIS3	YOR202W	10	10	1	10C	E	1	205.5	2.67805	2718.33	1.45366	2290.57	12.4446	451.278	623.466	0.255786	1015.62	0.165764	1035.37	1.03902	0.978049	0.663415	26.8142	410	1098	596	426	401	272
	AFT2	YPL202C	13	8	13	13C	D	7	218.5	2.67431	2860.13	1.45413	2169.38	11.9721	455.312	608.018	0.245401	1017.93	0.203216	1043.07	1.20642	0.940367	0.704128	25.2389	436	1166	634	526	410	307
		YLR118C	9	7	23	9A	D	12	197.5	2.43147	1914.06	1.45432	1898.27	11.9873	344.426	531.572	0.215609	723.744	0.166478	909.17	0.941624	0.92132	0.703046	16.6132	394	958	573	371	363	277
	SDS23	YGL056C	5	15	8	5B	H	4	203	2.61728	2721.29	1.45432	2102.14	12.3235	449.205	584.76	0.237423	992.176	0.177024	988.387	1.02963	0.955556	0.698765	24.6779	405	1060	589	417	387	283
	CYC7	YEL039C	4	7	17	4A	D	9	236	2.54989	2704.39	1.45435	2239.8	11.3062	445.34	633.461	0.255207	1010.26	0.190086	1069.66	1.07431	0.949045	0.70913	40.2741	471	1201	685	506	447	334
	ACA1	YER045C	4	15	5	4A	H	3	209.5	2.62919	2746.78	1.45454	2117.09	12.1523	449.947	589.244	0.243862	997.505	0.175888	1002.95	1.0622	0.952153	0.698565	50.0699	418	1099	608	444	398	292
	TOF1	YNL273W	11	2	5	11C	A	3	155.5	2.43226	2637.25	1.45484	2546.12	12.11	455.486	710.187	0.242231	1041.16	0.175605	1172.87	0.974194	0.96129	0.687097	22.891	310	754	451	302	298	213
	HIS3	YOR202W	13	13	24	13B	G	12	191.5	2.64921	3363.04	1.4555	2291.61	11.4518	558.304	640.446	0.256082	1216.19	0.186943	1063.29	0.95288	0.958115	0.693717	19.5959	382	1012	556	364	366	265
	YME1	YPR024W	14	7	8	14B	D	4	130.031	1.85907	1952.36	1.4556	3012.13	10.3432	393.348	821.715	0.252081	1015.26	0.130429	1372.43	0.606178	0.949807	0.687259	43.7126	259	481.5	377	157	246	178
	KIN3	YAR018C	1	11	8	1B	F	4	214.5	2.74766	3228.21	1.45561	2431.01	13.0279	520.096	656.102	0.237873	1088.75	0.169234	1075.57	1.05374	0.920561	0.647196	19.5192	428	1176	623	451	394	277
	SMY1	YKL079W	8	5	15	8A	C	8	206.5	2.58981	2713.91	1.45631	2241.7	12.0072	423.618	604.235	0.241531	996.382	0.180994	1020.49	1.04369	0.93932	0.677184	46.1736	412	1067	600	430	387	279
	FRE3	YOR381W	13	11	21	13A	F	11	225	2.54566	3202.09	1.45657	2337.81	11.2839	573.585	642.448	0.25697	1268.07	0.187617	1080.73	1.05791	0.986637	0.69265	32.7261	449	1143	654	475	443	311
	HLJ1	YMR161W	10	4	17	10C	B	9	215	2.92774	2456.4	1.45688	2327.16	11.4999	400.167	641.367	0.21287	800.7	0.161892	1048.55	0.993007	0.960373	0.675991	20.7846	429	1256	625	426	412	290
		YPL236C	13	12	13	13C	F	7	232.5	2.26724	2108.36	1.4569	2308.14	10.1609	397.263	660.162	0.222597	866.772	0.186542	1104.59	1.01078	0.918103	0.696121	47.8226	464	1052	676	469	426	323
		YKL136W	8	11	3	8A	F	2	222.5	2.24775	2322.37	1.45721	2284.47	11.7835	437.693	647.876	0.245259	1000.79	0.180808	1094.47	1	0.970721	0.716216	29.6142	444	998	647	444	431	318
		YGR273C	14	4	19	14C	B	10	176.5	2.49148	2576.13	1.45739	2360.99	11.9681	423.158	606.375	0.24034	959.17	0.170287	1054.2	0.917614	0.926136	0.670455	18	352	877	513	323	326	236
		YDR219C	3	6	18	3D	C	9	189.5	2.55291	2473.28	1.45767	2025.54	12.1541	405.258	574.361	0.243299	936.633	0.176484	982.576	1.05556	0.952381	0.722222	45.5961	378	965	551	399	360	273
		YEL023C	4	5	11	4A	C	6	268	2.5028	2038.85	1.45794	2124.23	10.8416	358.272	594.209	0.215704	770.171	0.194166	1006.23	1.11776	0.928972	0.691589	47.3709	535	1339	780	598	497	370
	ATG18	YFR021W	5	3	4	5B	B	2	245	2.74642	2439.42	1.45808	2110.45	11.5324	416.497	617.878	0.232783	886.449	0.175386	1011.43	1.12883	0.97546	0.699387	44.1814	489	1343	713	552	477	342
		YLR031W	9	9	16	9B	E	8	191.5	2.68586	2638.23	1.45812	2045.67	12.4713	410.434	546.767	0.243317	932.957	0.1829	955.592	1.02618	0.950262	0.688482	18.8414	382	1026	557	392	363	263
	OM45	YIL136W	14	6	9	14C	C	5	180.5	2.69722	2848.74	1.45833	2153.12	12.2481	444.913	589.895	0.251809	1014.96	0.193852	1030.97	1.02778	0.955556	0.708333	34.3948	360	971	525	370	344	255
	OSM1	YJR051W	7	10	23	7C	E	12	278.5	2.56655	1971.02	1.45863	2314.5	10.7368	362.1	635.788	0.215241	747.146	0.168768	1033.44	0.866906	0.956835	0.665468	20.3715	556	1427	811	482	532	370
	MEI4	YER044C-A	4	15	7	4A	H	4	200	2.60902	2779.81	1.45865	2274.92	12.2089	443.371	590.275	0.240885	1001.05	0.179279	1013.33	1.03509	0.932331	0.661654	46.4543	399	1041	582	413	372	264
	HIS3	YOR202W	10	3	1	10A	B	1	200	2.51629	2708.19	1.45865	2187.63	11.5276	463.384	642.832	0.248178	1030.84	0.180929	1086.26	1.06015	0.962406	0.739348	28.2843	399	1004	582	423	384	295
	RPP1A	YDL081C	2	2	17	2C	A	9	94.2827	2.77067	1847.62	1.45867	2265.65	12.5518	304.629	682.82	0.208039	652.505	0.154926	1134.63	0.917333	0.965333	0.736	37.0766	187.5	519.5	273.5	172	181	138
		YKR047W	8	14	4	8D	G	2	188	2.62667	3224.51	1.45867	2349.42	12.2463	521.383	622.36	0.253049	1159.16	0.159077	1036.01	1.00267	0.949333	0.664	20.7364	375	985	547	376	356	249
	HOR2	YER062C	4	4	12	4D	B	6	182.5	2.54121	2519.13	1.45879	2124.38	11.8215	406.87	588.925	0.252711	969.634	0.184579	1019.29	1	0.950549	0.714286	26.2679	364	925	531	364	346	260
	SUL2	YLR092W	9	3	15	9A	B	8	182.5	2.53846	2187.78	1.45879	2102.69	12.0967	372.43	599.359	0.23494	821.352	0.175841	1024.03	0.989011	0.950549	0.722527	17.4069	364	924	531	360	346	263
		YJL007C	7	7	3	7A	D	2	256.5	2.54492	2076.27	1.45898	2274.92	11.537	361.656	611.958	0.217134	750.871	0.168541	1001.7	1.05078	0.914063	0.667969	31.1929	512	1303	747	538	468	342
	DDC1	YPL194W	13	6	7	13C	C	4	193	2.4987	2688.59	1.45974	2193.91	11.6724	436.895	606.515	0.243922	998.495	0.186566	1042.56	1.03117	0.932468	0.706494	27.6406	385	962	562	397	359	272
	EFT2	YDR385W	3	10	7	3C	E	4	160	2.53292	1871.14	1.46081	1895.81	12.8992	331.355	524.88	0.200875	699.985	0.156617	903.343	1.02821	0.956113	0.711599	34.1028	319	808	466	328	305	227
	HOP1	YIL072W	7	3	8	7B	B	4	199	2.58438	2594.61	1.46096	2291.17	11.6458	423.004	587.403	0.246625	973.967	0.184521	1040.51	1.05038	0.952141	0.675063	21.7256	397	1026	580	417	378	268
	PCI8	YIL071C	7	3	10	7B	B	5	225	2.62583	2524.87	1.46102	2192.85	11.3494	430.66	591.887	0.24953	959.525	0.178325	1019.68	1.05345	0.98441	0.690423	23.0651	449	1179	656	473	442	310
	SAT4	YCR008W	2	9	9	2A	E	5	97.5232	2.3634	1923.19	1.46134	2223.7	13.7782	327.565	606.619	0.231392	770.466	0.184559	1074.43	1.03866	0.935567	0.719072	32.3804	194	458.5	283.5	201.5	181.5	139.5
		YOR246C	13	7	8	13B	D	4	191	2.5748	2853.9	1.46194	2146.12	11.4157	458.965	575.747	0.256989	1075.77	0.194773	1015.84	1.01575	0.955381	0.706037	29.6648	381	981	557	387	364	269
	DIE2	YGR227W	6	9	2	6B	E	1	212.5	2.26179	2287.3	1.46226	2210.3	11.326	436.737	645.33	0.243934	980.45	0.187428	1082.48	0.950472	0.948113	0.721698	20.0998	424	959	620	403	402	306
	GPH1	YPR160W	14	9	11	14A	E	6	193	2.5013	2633.65	1.46234	2139.54	11.889	425.129	570.137	0.246351	1006.29	0.188925	1005.7	1.0026	0.94026	0.693506	21.3542	385	963	563	386	362	267
		YJR020W	7	6	17	7C	C	9	221	2.44444	2324.33	1.46259	2191.28	11.2434	401.12	571.963	0.233425	888.768	0.181481	992.117	0.875283	0.945578	0.673469	20.567	441	1078	645	386	417	297
	HIS3	YOR202W	7	15	1	7A	H	1	188.5	2.87234	2749.63	1.46277	2211.7	12.7478	424.113	595.89	0.240455	928.757	0.178008	1013.62	1.07713	0.957447	0.678191	33.541	376	1080	550	405	360	255
		YMR206W	10	10	3	10C	E	2	182	2.57851	2732.47	1.46281	2178.5	12.0303	452.187	607.36	0.259488	1046.52	0.183839	1044.4	0.99449	0.977961	0.710744	22.4277	363	936	531	361	355	258
	HIS3	YOR202W	13	7	1	13A	D	1	251	2.5489	2793.29	1.46307	2119.13	11.8265	495.812	617.207	0.251062	1065.97	0.182366	1017.2	1.04591	0.97006	0.710579	23.5372	501	1277	733	524	486	356
	HIS3	YOR202W	5	2	1	5C	A	1	252	2.57853	2249.9	1.46322	2090.5	11.5436	380.079	578.55	0.228618	824.287	0.19226	967.839	1.05567	0.93837	0.691849	68.0441	503	1297	736	531	472	348
	HIS3	YOR202W	7	8	1	7C	D	1	218.5	2.53899	2710.72	1.4633	2141.07	11.8329	455.452	566.801	0.242503	1024.53	0.190243	982.258	0.816514	0.956422	0.678899	26.7395	436	1107	638	356	417	296
	ARR4	YDL100C	2	4	11	2C	B	6	219.5	2.65525	2706.02	1.46347	2451.9	11.5614	464.835	715.704	0.242745	989.151	0.213408	1197.79	1.16895	0.972603	0.719178	25.8457	438	1163	641	512	426	315
	FMP29	YER080W	4	8	22	4D	D	11	199	2.61965	2438.63	1.46348	2156.9	11.9729	393.813	550.936	0.240284	904.917	0.176894	972.231	1.11083	0.957179	0.667506	51.7494	397	1040	581	441	380	265
	FMP42	YMR221C	10	12	9	10C	F	5	193.5	2.71762	2928.36	1.46373	2219.11	11.99	475.823	597.813	0.251008	1066.89	0.171285	1013.15	1.00777	0.968912	0.676166	56.7186	386	1049	565	389	374	261
	STP1	YDR463W	4	7	22	4B	D	11	93.7668	2.48525	1831.79	1.46381	2605.46	14.2849	314.403	665.649	0.199985	672.441	0.166458	1156.49	0.871314	0.922252	0.646113	19.1719	186.5	463.5	273	162.5	172	120.5
	HIS3	YOR202W	5	6	1	5C	C	1	188	2.42933	2190.93	1.464	2187.94	12.5707	381.791	580.574	0.233392	855.487	0.183384	993.11	0.986667	0.936	0.682667	68.5201	375	911	549	370	351	256
	HES1	YOR237W	13	7	20	13B	D	10	244	2.68994	3217.98	1.46407	2257.39	11.0211	517.626	624.286	0.259107	1163.14	0.186705	1056.72	0.997947	0.960986	0.704312	61.0901	487	1310	713	486	468	343
	PUF3	YLL013C	8	10	3	8C	E	2	265.5	2.29057	1747.25	1.46415	2248.72	10.687	337.139	619.551	0.199267	683.339	0.150848	999.545	1	0.896226	0.669811	58.6941	530	1214	776	530	475	355
	HIS3	YOR202W	4	16	20	4D	H	10	197.5	2.57614	2528.69	1.46447	2152.51	11.9023	428.697	590.799	0.23709	931.277	0.170137	995.482	1.08376	0.944162	0.687817	29.0517	394	1015	577	427	372	271
		YEL008W	4	3	11	4A	B	6	205	2.49878	2033.99	1.46455	2427.95	11.2277	356.29	645.09	0.221053	775.571	0.178315	1085.87	1.03423	0.93643	0.667482	22.8692	409	1022	599	423	383	273
		YLR236C	9	6	20	9D	C	10	191	2.60892	2674	1.46457	2224.71	11.7586	425.171	574.268	0.248678	985.058	0.183361	999.265	0.96063	0.958005	0.669291	24.6982	381	994	558	366	365	255
		YKL137W	8	13	23	8A	G	12	255.5	2.39608	2435.07	1.46471	2461.16	11.0077	421.127	658.714	0.240627	939.1	0.18676	1088.5	0.992157	0.935294	0.660784	19.5192	510	1222	747	506	477	337
	ALD4	YOR374W	13	9	11	13A	E	6	213.5	2.70423	3241.6	1.46479	2258.48	12.3543	529.802	615.956	0.257634	1160.82	0.180475	1040.26	1.06808	0.964789	0.680751	31.1448	426	1152	624	455	411	290
	JLP1	YLL057C	9	3	2	9B	B	1	200.5	2.7	2508.78	1.465	2140.4	11.9329	410.758	593.136	0.235051	911.261	0.175943	999.416	0.9575	0.9725	0.6875	38.833	400	1080	586	383	389	275
		YOR022C	12	6	14	12D	C	7	217.5	2.67051	2439.44	1.46544	2213.56	11.3823	398.464	615.559	0.229733	862.819	0.182758	1035.04	1.11751	0.937788	0.691244	28.0891	434	1159	636	485	407	300
	SNX41	YDR425W	4	3	18	4B	B	9	160.5	2.67813	2782.65	1.46562	2289.85	12.3808	425.058	597.674	0.237637	982.895	0.184134	1055.04	1.08438	0.946875	0.69375	20.4939	320	857	469	347	303	222
		YOR235W	13	7	22	13B	D	11	160.5	2.5375	2619.25	1.46562	2299.16	11.9756	445.048	569.801	0.24204	981.057	0.182082	1011.77	0.93125	0.95625	0.659375	53.7308	320	812	469	298	306	211
	RSA3	YLR221C	9	4	16	9D	B	8	157	2.46006	2411.92	1.46645	2134.93	12.2855	412.176	593.876	0.256724	973.29	0.185037	1034.15	1.07987	0.974441	0.734824	26.0768	313	770	459	338	305	230
	HIS3	YOR202W	5	16	1	5C	H	1	158	2.54603	2291.92	1.46667	1984.36	12.435	367.929	533.776	0.228301	839.426	0.176138	941.667	1.00635	0.920635	0.701587	67.9706	315	802	462	317	290	221
	PEX30	YLR324W	9	2	15	9C	A	8	165.5	2.68788	2444.62	1.46667	2405.85	13.0751	386.013	594.783	0.227514	862.558	0.162374	1021.96	0.942424	0.954545	0.636364	20.6882	330	887	484	311	315	210
		YER135C	4	14	10	4D	G	5	210.5	2.67381	2826.56	1.46667	2069.16	12.4532	441.755	593.375	0.25171	1014.81	0.182321	1009.4	1.09286	0.959524	0.72619	24.96	420	1123	616	459	403	305
	HIS3	YOR202W	4	16	3	4C	H	2	234	2.64668	2602.66	1.46681	2187.63	11.7153	442.722	607.412	0.230869	945.845	0.173388	1009.48	1.06852	0.959315	0.689507	53.9073	467	1236	685	499	448	322
		YJL215C	7	2	3	7C	A	2	295	2.6163	2061.89	1.46689	2026.88	10.6092	359.23	576.996	0.204029	751.169	0.168406	928.606	0.772496	0.942275	0.684211	22.0454	589	1541	864	455	555	403
	HIS3	YOR202W	12	16	4	12D	H	2	129	2.78988	3038.54	1.46693	2195.04	12.9642	446.251	548.508	0.239061	1026.43	0.178495	991.107	1.01167	0.937743	0.677043	42.8836	257	717	377	260	241	174
		YER156C	4	2	5	4C	A	3	139.5	2.35611	1778.04	1.46763	2567.72	11.9595	315.357	665.85	0.199527	678.309	0.125615	1107.77	0.755396	0.910072	0.654676	19.6214	278	655	408	210	253	182
	GTT1	YIR038C	7	7	15	7A	D	8	225	2.65256	2773.32	1.46771	2084.59	11.7562	448.31	582.116	0.249108	1022.72	0.184052	996.774	1.12918	0.951002	0.706013	21.166	449	1191	659	507	427	317
	FIS1	YIL065C	7	3	18	7B	B	9	210	2.32936	1865.91	1.46778	2199.96	11.6966	332.42	572.646	0.20625	721.261	0.173765	990.623	0.98568	0.909308	0.668258	23.1733	419	976	615	413	381	280
	SBE2	YDR351W	3	6	7	3C	C	4	198	2.34177	2448.8	1.46835	2127.67	12.0737	412.682	581.462	0.243252	995.948	0.201217	1024.62	1.07848	0.951899	0.721519	22.5389	395	925	580	426	376	285
	PMP2	YEL017C-A	4	5	17	4A	C	9	214	2.60187	2713.4	1.46838	2311.48	11.4649	447.669	623.435	0.245137	1006.96	0.189088	1061.33	1.12881	0.960187	0.688525	31.7648	427	1111	627	482	410	294
		YER130C	4	14	18	4D	G	9	231	2.61605	2852.53	1.46855	2213.04	11.5974	465.181	597.946	0.250986	1032.6	0.185578	1011.19	1.13883	0.939262	0.67679	46.0109	461	1206	677	525	433	312
	PGU1	YJR153W	8	9	14	8B	E	7	200	2.4411	2605.44	1.46867	2244.57	11.7705	429.904	607.931	0.245125	996.678	0.180228	1052.13	1.06015	0.934837	0.696742	22.1359	399	974	586	423	373	278
	TIR1	YER011W	4	13	23	4A	G	12	193.5	2.37565	1921.86	1.46891	2234.7	11.1557	355.633	595.657	0.208936	735.105	0.176975	1006.35	1.12694	0.909326	0.670984	22.9565	386	917	567	435	351	259
	SGE1	YPR198W	14	13	15	14A	G	8	204	2.51843	2805.8	1.46929	2108.06	12.3942	471.203	630.49	0.251392	1070.97	0.184501	1053.3	1.11548	0.955774	0.746929	56.285	407	1025	598	454	389	304
		YLR177W	9	13	15	9A	G	8	173	2.27246	1888.9	1.46957	2216.2	12.43	340.014	579.844	0.212236	740.666	0.176991	1003.33	0.892754	0.904348	0.672464	23.0651	345	784	507	308	312	232
		YJR154W	8	9	12	8B	E	6	207	2.54964	2622.83	1.46973	2215.12	11.7323	425.887	598.931	0.240654	981.754	0.191545	1030.31	0.987893	0.939467	0.692494	24.0832	413	1053	607	408	388	286
	GIM4	YEL003W	4	3	21	4A	B	11	166.5	2.51205	2523.34	1.46988	2317.71	13.1892	399.823	600.263	0.24858	940.695	0.17712	1040.72	0.990964	0.921687	0.671687	23.7697	332	834	488	329	306	223
	AVT1	YJR001W	7	4	17	7C	B	9	258	2.75146	3084.64	1.4699	2241.91	11.2622	480.215	608.258	0.247454	1079.44	0.186964	1020.88	0.953398	0.957282	0.687379	53.4322	515	1417	757	491	493	354
	VBA3	YCL069W	2	7	3	2A	D	2	235.5	2.46383	2376.75	1.47021	2175.91	11.165	412.814	581.442	0.235453	915.153	0.188744	996.023	1.08936	0.929787	0.682979	27.9464	470	1158	691	512	437	321
		YPL176C	13	4	17	13C	B	9	248	2.41616	2019.69	1.47071	2214.02	11.6247	355.638	605.254	0.21717	756.831	0.180661	1005.07	1.06465	0.89697	0.678788	47.4447	495	1196	728	527	444	336
	MAG1	YER142C	4	14	2	4D	G	1	146	2.53265	2496.74	1.47079	2183.1	12.5381	391.16	572.417	0.234995	915.467	0.189081	1007.12	0.738832	0.934708	0.687285	20.7846	291	737	428	215	272	200
	HIS3	YOR202W	3	16	15	3C	H	8	233	2.43441	2552.1	1.47097	2072.63	11.6921	435.381	591.944	0.23985	984.368	0.179593	990.572	1.09677	0.939785	0.709677	59.279	465	1132	684	510	437	330
		YJL067W	7	15	21	7A	H	11	253	2.35248	1902.1	1.47129	2228.59	11.1323	355.656	622.077	0.214079	742.636	0.16884	1010.31	1.09901	0.912871	0.681188	63.9922	505	1188	743	555	461	344
	KRE11	YGR166W	6	3	18	6B	B	9	167	2.20721	2001.26	1.47147	2358.88	11.5048	374.439	630.178	0.216119	821.272	0.18023	1072.09	1.07207	0.90991	0.66967	26.7021	333	735	490	357	303	223
	HIS3	YOR202W	5	9	24	5B	E	12	216.5	2.48148	2357.43	1.47222	2100.1	11.7037	415.234	588.525	0.234759	910.52	0.177223	988.916	1.01852	0.949074	0.703704	26.6833	432	1072	636	440	410	304
		YMR173W-A	10	6	15	10C	C	8	182.5	2.59615	2751.34	1.47253	2149.53	11.9988	450.279	607.872	0.255709	1045.3	0.175628	1034.91	1.04396	0.978022	0.728022	20.1246	364	945	536	380	356	265
		YLR004C	9	5	6	9B	C	3	203.5	2.62808	2529.36	1.47291	2204.04	11.9644	400.204	573.819	0.248946	915.237	0.182668	997.646	1.00493	0.958128	0.67734	21.5407	406	1067	598	408	389	275
	EDE1	YBL047C	1	5	11	1A	C	6	135.328	2.54731	3284.55	1.4731	2628.76	13.1154	527.392	653.09	0.24159	1168.84	0.179496	1121.13	0.938776	0.916512	0.653061	21.2425	269.5	686.5	397	253	247	176
	GRH1	YDR517W	4	13	16	4B	G	8	86.1053	2.33626	2514.49	1.47368	2280.24	12.8584	394.376	588.963	0.250023	983.514	0.203845	1116.62	1.04678	0.923977	0.736842	21.1994	171	399.5	252	179	158	126
	STE13	YOR219C	13	3	4	13B	B	2	258	2.73981	2788.56	1.47379	2121.45	11.2683	455.538	606.594	0.248342	988.189	0.191878	1010.91	1.02524	0.968932	0.716505	27.6225	515	1411	759	528	499	369
	YHC3	YJL059W	7	13	11	7A	G	6	231.5	2.32035	2017.49	1.47403	2271.99	11.5411	375.721	617.228	0.224253	801.978	0.180163	1040.13	1.04978	0.91342	0.677489	23.9792	462	1072	681	485	422	313
	PUF6	YDR496C	4	9	2	4B	E	1	72.7716	2.35986	2457.37	1.47405	2533.56	14.1183	402.036	613.165	0.238896	956.871	0.174491	1130.22	0.906574	0.920415	0.67128	25.7435	144.5	341	213	131	133	97
		YIR043C	7	7	9	7A	D	5	203	2.54321	2597.33	1.47407	2138.39	11.8641	436.673	578.563	0.248089	993.735	0.179457	1008.5	1.0321	0.955556	0.701235	26.4764	405	1030	597	418	387	284
	ATG21	YPL100W	13	8	16	13D	D	8	165	2.38298	2519.65	1.47416	2363	12.2342	420.444	603.114	0.255164	987.736	0.190325	1070.2	0.951368	0.930091	0.677812	49.3255	329	784	485	313	306	223
	HIS3	YOR202W	7	16	11	7C	H	6	243	2.7299	2855.44	1.47423	2232.37	11.3681	471.171	605.593	0.237982	1034.29	0.183298	1021.37	0.878351	0.969072	0.684536	18.5472	485	1324	715	426	470	332
		YOR356W	13	7	11	13A	D	6	196.5	2.58929	3238.56	1.47449	2264.66	11.9271	532.688	629.327	0.255676	1208.78	0.175725	1063.9	1.04847	0.969388	0.704082	29.7321	392	1015	578	411	380	276
	WSC2	YNL283C	11	4	11	11C	B	6	189	2.28647	2226.37	1.4748	2108.96	11.3973	403.068	562.489	0.232076	944.368	0.185143	987.696	1.04774	0.944297	0.70557	24.2281	377	862	556	395	356	266
		YOR338W	13	5	17	13A	C	9	201.5	2.71144	3108.59	1.47512	2165.69	11.9276	502.304	607.105	0.245496	1112.73	0.172786	1016.14	1.10696	0.977612	0.708955	32.3574	402	1090	593	445	393	285
	DBP1	YPL119C	13	10	6	13D	E	3	224.5	2.42411	1944.73	1.47545	2134.5	11.5105	358.782	587.871	0.222492	757.27	0.182226	996.094	1.14286	0.939732	0.689732	25.5734	448	1086	661	512	421	309
	DFM1	YDR411C	3	14	15	3C	G	8	215	2.38695	2461.56	1.47552	2053.87	12.1139	417.54	561.356	0.251397	983.853	0.185051	961.178	1.08159	0.934732	0.69697	51.0784	429	1024	633	464	401	299
	HIS3	YOR202W	7	13	1	7A	G	1	186.5	2.78495	2797.07	1.47581	2200.26	12.495	432.755	598.711	0.240637	958.121	0.196127	1022.96	1.05914	0.956989	0.698925	32.6497	372	1036	549	394	356	260
		YOR051C	12	10	6	12D	E	3	198	2.57721	2658.7	1.47595	2162.58	11.9632	441.236	567.96	0.239562	970.649	0.177126	983.606	0.98481	0.941772	0.683544	43.4051	395	1018	583	389	372	270
	TAX4	YJL083W	7	15	7	7A	H	4	179	2.67787	2646.39	1.47619	2223.7	12.7686	419.234	608.537	0.242624	941.456	0.183907	1045.57	1.06443	0.94958	0.697479	29.6816	357	956	527	380	339	249
	ELG1	YOR144C	12	10	21	12C	E	11	212.5	2.44576	2475.19	1.47642	2323.06	11.7299	444.24	652.24	0.23085	955.175	0.172127	1070.35	1.12972	0.929245	0.698113	18.6548	424	1037	626	479	394	296
	COX10	YPL172C	13	4	21	13C	B	11	170.5	2.60588	2452.83	1.47647	2460.98	12.1848	386.057	685.036	0.238769	895.952	0.185431	1166.57	1.08824	0.95	0.708824	20.3715	340	886	502	370	323	241
		YDL211C	3	5	10	3B	C	5	309	2.26256	2371.64	1.4765	2194	10.0123	467.484	684.131	0.243212	1026.91	0.191239	1093.96	1.05997	0.969206	0.752026	20.9285	617	1396	911	654	598	464
	PMS1	YNL082W	11	11	23	11A	F	12	220.5	2.24091	1858.75	1.47727	2351.15	11.2697	367.972	676.607	0.232585	779.158	0.165694	1083.47	0.995455	0.920455	0.697727	44.5197	440	986	650	438	405	307
	UBP8	YMR223W	10	12	5	10C	F	3	210	2.27208	2431.35	1.47733	2588.05	11.2376	450.292	730.122	0.257352	1032.85	0.189202	1223.4	1.03819	0.954654	0.72315	20.9045	419	952	619	435	400	303
	UGA3	YDL170W	2	12	9	2C	F	5	230.5	2.45652	2867.57	1.47826	2154.26	11.251	518.83	642.107	0.251111	1133.38	0.188079	1055.1	1.1	0.96087	0.736957	26.533	460	1130	680	506	442	339
	FET5	YFL041W	4	12	21	4C	F	11	230.5	2.5	2579.13	1.47826	2224.03	11.4794	435.26	586.323	0.24364	975.429	0.180198	998.368	1.03913	0.95	0.673913	39.2301	460	1150	680	478	437	310
	MET28	YIR017C	7	3	9	7A	B	5	220	2.73121	2716.96	1.47836	2127.89	11.8847	429.461	594.954	0.249625	977.087	0.185372	1010.9	1.05923	0.958998	0.719818	26.5141	439	1199	649	465	421	316
	ATP11	YNL315C	11	8	7	11C	D	4	103.756	2.1358	2516.03	1.47901	2809.54	11.7421	449.262	757.312	0.258947	1152.94	0.159101	1315.44	0.901235	0.953086	0.701235	41.6881	202.5	432.5	299.5	182.5	193	142
		YDR467C	4	7	16	4B	D	8	168.5	2.65476	2748.14	1.47917	2308.88	12.2817	432.805	611.913	0.243504	969.754	0.187062	1063.87	1.06845	0.943452	0.693452	19.4679	336	892	497	359	317	233
	BLM3	YFL007W	14	2	11	14C	A	6	168.5	2.66667	2906.51	1.47917	2542.07	11.9658	464.793	682.845	0.245845	1066.39	0.173834	1159.12	0.886905	0.979167	0.684524	39.7366	336	896	497	298	329	230
	SER33	YIL074C	7	3	4	7B	B	2	208	2.56867	2293.35	1.47952	2116.84	11.4705	384.725	575.688	0.233776	857.179	0.192152	1000.51	1.09879	0.959036	0.706024	19.9499	415	1066	614	456	398	293
	THI22	YPR121W	14	5	23	14A	C	12	233	2.57204	2536.65	1.47957	2234.06	11.4568	426.434	619.026	0.252343	950.124	0.179655	1028.04	1.05591	0.954839	0.701075	21.3073	465	1196	688	491	444	326
	SKS1	YPL026C	13	13	3	13A	G	2	265	2.46314	2478.09	1.48015	2197.59	11.1798	440.228	600.417	0.23567	928.76	0.168727	986.284	1.05671	0.928166	0.674858	58.6174	529	1303	783	559	491	357
		YMR075C-A	10	6	12	10D	C	6	203.5	2.58621	2865.49	1.4803	2353	11.6461	488.38	674.409	0.256593	1110.48	0.182857	1127.97	1.07882	0.987685	0.719212	21.2132	406	1050	601	438	401	292
	MMP1	YLL061W	9	5	16	9B	C	8	196	2.57289	2521.21	1.48082	2159.05	12.1017	415.677	578.41	0.250976	963.292	0.183697	1015.04	1.04092	0.976982	0.70844	18.6548	391	1006	579	407	382	277
	RIC1	YLR039C	9	9	2	9B	E	1	138.082	2.57377	2250.98	1.48087	2515.62	12.8343	364.778	709.881	0.228112	831.494	0.190543	1181	0.91439	0.969035	0.708561	20.5672	274.5	706.5	406.5	251	266	194.5
	HIS3	YOR202W	14	1	13	14A	A	7	225	2.70601	2807.13	1.48107	2316.02	11.8203	441.548	634.7	0.246985	1000.25	0.184945	1064.66	1.05345	0.955457	0.697105	23.1517	449	1215	665	473	429	313
	CIN5	YOR028C	12	6	2	12D	C	1	227	2.883	2961.12	1.48124	2103.98	11.8909	473.554	604.731	0.24872	1005.44	0.179503	999.546	1.19867	0.969095	0.715232	17.5784	453	1306	671	543	439	324
		YDL071C	2	14	8	2D	G	4	295.5	2.41525	2678.35	1.48136	2242.26	10.6566	526.207	679.061	0.260752	1127.61	0.197805	1089.44	1.07966	0.981356	0.725424	19.7737	590	1425	874	637	579	428
	MUP1	YGR055W	14	2	18	14D	A	9	190.5	2.81842	2480.29	1.48158	2112.37	11.2375	386.41	558.155	0.220819	851.355	0.171732	950.338	0.886842	0.960526	0.686842	37.1214	380	1071	563	337	365	261
	HIS3	YOR202W	8	1	15	8A	A	8	239	2.47589	2421.16	1.48218	2395.24	11.1912	416.235	654.766	0.242429	937.757	0.190004	1090.29	1.01887	0.960168	0.689727	17.6918	477	1181	707	486	458	329
		YPL230W	13	12	17	13C	F	9	197.5	2.40355	2851	1.48223	2563.19	11.5275	484.058	636.673	0.252623	1102.9	0.186647	1110	1.06091	0.92132	0.64467	61.5873	394	947	584	418	363	254
	ARO80	YDR421W	3	14	5	3C	G	3	201.5	2.45771	2454.94	1.48259	1979.4	12.2214	397.129	548.349	0.238373	932.625	0.180658	951.295	1.11692	0.935323	0.723881	24.6982	402	988	596	449	376	291
	FMP14	YPL099C	13	8	18	13D	D	9	202.5	2.63861	2742.69	1.48267	2214.73	11.6597	432.105	596.279	0.242667	977.668	0.185222	1028.4	1.12129	0.94802	0.695545	20.1742	404	1066	599	453	383	281
	SCM4	YGR049W	5	2	7	5C	A	4	246	2.77393	2666.65	1.48269	2178.04	11.7285	404.731	580.092	0.233824	905.163	0.192456	991.035	1.08961	0.953157	0.684318	25.318	491	1362	728	535	468	336
	RAD1	YPL022W	13	13	11	13A	G	6	251	2.38523	2534.41	1.48303	2272.94	11.4362	453.875	648.01	0.241677	978.648	0.19237	1058.97	1.12774	0.918164	0.706587	31.209	501	1195	743	565	460	354
	UBC4	YBR082C	14	10	16	14D	E	8	134	2.82023	3493.06	1.48315	2789.18	14.2035	545.949	723.134	0.247336	1215.35	0.186029	1247.92	0.947566	0.977528	0.677903	37.1618	267	753	396	253	261	181
		YJL211C	7	2	11	7C	A	6	267.5	2.59925	2130.81	1.48315	2238.86	11.0552	366.457	593.881	0.219594	776.765	0.177635	985.575	0.846442	0.955056	0.672285	18.8944	534	1388	792	452	510	359
	DDR48	YMR173W	10	6	17	10C	C	9	195	2.46787	2004.51	1.48329	2272.49	11.3623	341.641	586.857	0.219494	747.117	0.174515	1013.51	0.956298	0.915167	0.676093	22.6936	389	960	577	372	356	263
	HIS3	YOR202W	5	16	9	5C	H	5	226	2.49224	2744.72	1.48337	2302.59	10.3862	466.856	646.026	0.253711	1049.87	0.187078	1090.81	1.08869	0.944568	0.713969	68.4617	451	1124	669	491	426	322
	PEX1	YKL197C	8	4	16	8D	B	8	106.287	2.23223	1831.09	1.48341	2673.99	12.1115	331.435	712.883	0.21533	756.676	0.157622	1232.51	0.93128	0.912322	0.684834	21.2537	211	471	313	196.5	192.5	144.5
	RPL19A	YBR084C-A	1	10	6	1D	E	3	289	2.15251	2124.48	1.48354	2605.94	10.0737	428.551	728.734	0.238496	945.059	0.18305	1166.54	1	0.934142	0.684575	26.8142	577	1242	856	577	539	395
	GIN1	YIL130W	7	9	2	7B	E	1	185.5	2.66216	2754.74	1.48378	2203.14	12.6656	443.965	592.186	0.248325	995.673	0.189052	1005.96	1.06486	0.956757	0.689189	22.2261	370	985	549	394	354	255
	RAD26	YJR035W	7	8	21	7C	D	11	186.5	2.52419	2901.11	1.48387	2312.54	11.6876	467.26	586.33	0.249097	1088.71	0.182911	1019.89	0.930108	0.959677	0.663978	55.1271	372	939	552	346	357	247
	HIS3	YOR202W	4	16	18	4D	H	9	204	2.61917	2595.83	1.48403	2165.52	11.9047	431.19	588.337	0.249318	955.496	0.180219	994.845	1.13268	0.943489	0.68059	47.9687	407	1066	604	461	384	277
		YLR149C	9	11	23	9A	F	12	204	2.58722	2323.17	1.48403	2108.65	11.9115	400.946	587.303	0.23176	856.793	0.172618	978.606	1.00983	0.938575	0.700246	16.5831	407	1053	604	411	382	285
	LPE10	YPL060W	13	2	2	13D	A	1	237	2.60254	2333.73	1.48414	2626.52	11.2083	394.377	717.329	0.239942	857.782	0.171418	1174.99	1.07822	0.961945	0.682875	19.7231	473	1231	702	510	455	323
	CUP9	YPL177C	13	4	15	13C	B	8	210	2.80668	2936.48	1.48449	2478.79	12.1282	465.355	639.162	0.243404	1007.73	0.17692	1067.35	1.11933	0.954654	0.646778	46.1086	419	1176	622	469	400	271
	AKL1	YBR059C	1	8	22	1D	D	11	270.5	2.14259	2430.8	1.48518	3062.89	10.4532	489.005	908.589	0.242851	1067.71	0.194151	1388.53	0.966667	0.935185	0.694444	27	540	1157	802	522	505	375
		YLR049C	9	11	6	9B	F	3	144.5	2.62153	2555.77	1.48611	2252.56	13.3092	402.362	593.752	0.245887	942.015	0.179877	1032.61	1.05208	0.965278	0.6875	20.0998	288	755	428	303	278	198
	SIM1	YIL123W	7	9	8	7B	E	4	180.5	2.63889	2622.29	1.48611	2179.13	12.3045	419.666	556.238	0.23983	954.854	0.188887	994.066	1.09167	0.952778	0.688889	47.9062	360	950	535	393	343	248
	PCL8	YPL219W	13	10	15	13C	E	8	218.5	2.52064	2683.65	1.48624	2290.5	11.8145	444.05	598.414	0.250193	1014.22	0.184411	1030.63	1.04128	0.93578	0.676606	21.6564	436	1099	648	454	408	295
		YDR332W	3	4	9	3C	B	5	146.5	2.05137	2048.68	1.4863	2578.86	12.3515	382.435	705.774	0.242644	939.035	0.176113	1218.1	0.886986	0.934932	0.732877	22.2036	292	599	434	259	273	214
	MF(ALPHA)1	YPL187W	13	6	15	13C	C	8	221.5	2.69457	2461.31	1.48643	2102.75	11.9787	404.906	598.435	0.229612	874.243	0.184341	989.09	1.09502	0.945701	0.719457	45.4092	442	1191	657	484	418	318
	HMS1	YOR032C	12	8	16	12D	D	8	241	2.34719	1951.17	1.48649	2191.36	11.1793	355.957	578.39	0.219705	760.598	0.184116	982.715	1.0395	0.900208	0.677755	44.6878	481	1129	715	500	433	326
		YPR097W	14	3	21	14A	B	11	243	2.55464	2472.45	1.4866	2206.77	11.2546	428.039	646.369	0.239868	942.404	0.187376	1081.2	1.0866	0.96701	0.729897	22.561	485	1239	721	527	469	354
	YTA7	YGR270W	6	15	10	6B	H	5	188.5	2.21808	1929.22	1.4867	2470.42	11.6233	375.021	627.029	0.225263	826.012	0.176824	1059.11	1.07979	0.933511	0.670213	50.5074	376	834	559	406	351	252
	HPA2	YPR193C	14	11	3	14A	F	2	208	2.62169	2719.77	1.48675	2308.94	12.366	433.539	578.479	0.237486	971.38	0.175421	1002.1	1.04819	0.956627	0.655422	22.4944	415	1088	617	435	397	272
	FTR1	YER145C	4	2	19	4C	A	10	250	2.51303	2489.69	1.48697	2198.48	11.2181	429.8	643.307	0.238383	956.982	0.179624	1048.55	1.06613	0.961924	0.725451	18.9473	499	1254	742	532	480	362
	MGA2	YIR033W	7	5	3	7A	C	2	163.5	1.87423	1611	1.48773	2686.08	11.9502	296.203	682.803	0.177034	653.34	0.179932	1150.3	0.736196	0.800613	0.641104	31.209	326	611	485	240	261	209
	ERV41	YML067C	10	5	19	10A	C	10	246.5	2.88618	3049.71	1.48781	2224.05	11.5509	483.82	641.288	0.241286	1022.64	0.168944	1037.27	1.19715	0.95935	0.713415	21.0238	492	1420	732	589	472	351
	SSE1	YPL106C	13	8	6	13D	D	3	227	2.68212	2638.09	1.48786	2263.47	11.8992	434.942	612.771	0.247837	955.229	0.184731	1039.57	1.18543	0.96468	0.684327	18.1934	453	1215	674	537	437	310
		YOR013W	12	4	8	12D	B	4	251.5	2.60956	2003.88	1.48805	2240.21	10.8605	354.746	609.645	0.21025	715.944	0.183104	1011.94	1.0737	0.938247	0.689243	23.1084	502	1310	747	539	471	346
		YMR148W	10	2	19	10C	A	10	215.5	2.6814	3090.16	1.48837	2366.6	11.1305	494.843	655.686	0.267518	1143.96	0.174517	1099.11	0.988372	0.97907	0.702326	23.8956	430	1153	640	425	421	302
	DIT1	YDR403W	3	12	3	3C	F	2	195	2.45501	2505.54	1.48843	2241.96	12.3522	433.969	600.613	0.24268	973.488	0.187106	1023.38	1.01799	0.96144	0.696658	24.1661	389	955	579	396	374	271
		YLR460C	10	9	18	10B	E	9	192.5	2.07552	2098.83	1.48958	2365.17	11.0989	399.932	622.999	0.23381	892.758	0.18769	1076.39	0.994792	0.880208	0.6875	19.6214	384	797	572	382	338	264
		YEL067C	4	11	21	4A	F	11	266	2.2693	1888.2	1.48964	2286.85	10.4208	366.237	626.918	0.215861	753.234	0.180718	1033.13	1.1017	0.900188	0.676083	25.8263	531	1205	791	585	478	359
	ACF4	YJR083C	7	12	7	7C	F	4	199.5	2.52764	2338.81	1.48995	2252.18	11.9079	393.044	582.82	0.225482	878.252	0.182645	1004.38	0.836683	0.924623	0.670854	44.5533	398	1006	593	333	368	267
	HIS3	YOR202W	14	7	1	14A	D	1	226	2.70066	2650.03	1.49002	2132.56	11.5546	424.767	594.583	0.23912	950.443	0.179421	999.493	1.08869	0.960089	0.709534	24.1868	451	1218	672	491	433	320
	SOD2	YHR008C	14	13	7	14A	G	4	176	2.58405	2814.41	1.49003	2287.78	12.3116	450.065	620.057	0.256541	1050.18	0.187955	1070.29	1.01994	0.965812	0.700855	22.0907	351	907	523	358	339	246
	VTC2	YFL004W	14	2	13	14C	A	7	204.5	2.72794	2954.95	1.4902	2237.14	11.3368	472.943	636.16	0.252317	1055.73	0.174929	1061.65	1.02206	0.968137	0.723039	36.0278	408	1113	608	417	395	295
	RBF46	YOR091W	12	2	11	12C	A	6	183	2.6411	2883.34	1.49041	2171.5	12.0388	468.097	619.417	0.245356	1058.49	0.180556	1045.41	1.09589	0.969863	0.723288	53.9073	365	964	544	400	354	264
	SLM3	YDL033C	2	10	12	2D	E	6	187	2.55496	2833.79	1.49062	2544.42	12.0086	452.44	733.597	0.254898	1053.27	0.19495	1219.97	1.03217	0.959786	0.731903	24.3721	373	953	556	385	358	273
	WTM1	YOR230W	13	5	8	13B	C	4	246	2.40937	2738.37	1.49083	2364.02	10.6262	468.427	599.857	0.253735	1052.02	0.170321	1025.76	1.01222	0.928717	0.668024	45.1331	491	1183	732	497	456	328
		YPL071C	13	4	6	13D	B	3	199	2.67758	2457.52	1.49118	2168.25	12.2312	408.574	581.021	0.238318	889.576	0.17836	990.28	1.12091	0.969773	0.687657	18.7617	397	1063	592	445	385	273
	PDR15	YDR406W	3	14	23	3C	G	12	232.5	2.53879	2526.93	1.49138	2238.92	11.6428	425.072	595.766	0.251389	945.363	0.194417	991.611	1.0819	0.946121	0.672414	24.3516	464	1178	692	502	439	312
		YER066W	4	4	2	4D	B	1	238.5	2.47899	1842.64	1.4916	2244.05	11.5172	329.601	632.513	0.212616	691.155	0.172765	1029.45	1.0042	0.92437	0.695378	21.0238	476	1180	710	478	440	331
		YFR032C	5	5	8	5B	C	4	210	2.6253	2707.58	1.49165	2281.71	11.8336	439.498	606.202	0.237826	970.039	0.190306	1033.04	1.14081	0.959427	0.687351	25.7682	419	1100	625	478	402	288
	SEL1	YML013W	10	11	10	10B	F	5	211	2.56057	2706.81	1.49169	2306.75	11.5765	457.316	632.611	0.233709	961.751	0.17681	1057.18	1.06413	0.904988	0.693587	20	421	1078	628	448	381	292
		YIL064W	7	3	20	7B	B	10	246.5	2.39634	1769.5	1.49187	2041.31	11.2249	319.224	551.822	0.204459	666.287	0.18572	926.446	1.07927	0.888211	0.686992	41.6533	492	1179	734	531	437	338
		YPL199C	13	8	19	13C	D	10	185.5	2.53513	2782.26	1.49189	2241.16	12.0939	442.026	584.885	0.253149	1021.17	0.186521	1022.15	1.00541	0.935135	0.691892	49.6991	370	938	552	372	346	256
	GTT3	YEL017W	4	5	15	4A	C	8	265.5	2.48302	2370.28	1.49245	2176	11.3193	401.473	599.522	0.23932	894.011	0.187339	1009.52	1.0566	0.928302	0.7	24.779	530	1316	791	560	492	371
		YGL010W	5	11	20	5B	F	10	207.5	2.4372	2393.98	1.49275	2101.6	11.8891	408.849	569.189	0.249261	941.685	0.180124	971.778	1.07488	0.94686	0.700483	27.9106	414	1009	618	445	392	290
	COX12	YLR038C	9	9	4	9B	E	2	144.5	2.67014	2652.33	1.49306	2549.86	12.5028	393.551	646.045	0.239824	928.808	0.171686	1119.54	0.947917	0.934028	0.670139	38	288	769	430	273	269	193
	AEP2	YMR282C	11	7	6	11B	D	3	182	2.47107	2490.53	1.49311	2611.13	11.8177	399.051	692.345	0.250868	976.079	0.187171	1218.29	1.03306	0.953168	0.705234	48.6004	363	897	542	375	346	256
	URA4	YLR420W	10	3	16	10B	B	8	185	2.48509	2638.12	1.49323	2602.79	11.7146	462.032	687.773	0.250352	1022.04	0.17895	1175.67	1.04065	0.948509	0.680217	17.4642	369	917	551	384	350	251
	GEA1	YJR031C	7	6	5	7C	C	3	261	2.52015	2076.42	1.49328	2133.51	11.4069	372.533	556.431	0.21351	771.79	0.177912	937.154	0.867562	0.934741	0.666027	24	521	1313	778	452	487	347
	UBX5	YDR330W	3	4	11	3C	B	6	226.5	2.54867	2449.46	1.49336	2231.78	11.9094	392.791	608.533	0.237952	915.821	0.185123	1030.3	1.09513	0.942478	0.701327	23.2594	452	1152	675	495	426	317
		YIL024C	6	10	17	6C	E	9	232.5	2.62284	2600.52	1.49353	2209.18	11.8047	442.603	604.213	0.240651	963.537	0.185506	1008.64	1.0431	0.959052	0.698276	36.9865	464	1217	693	484	445	324
	HIS3	YOR202W	7	11	24	7B	F	12	195	2.60154	2471.61	1.49357	2115.6	12.1654	411.308	550.423	0.241946	924.673	0.173919	963.086	1.12854	0.951157	0.691517	39.724	389	1012	581	439	370	269
		YIR014W	7	3	13	7A	B	7	164.5	2.60366	2581.65	1.4939	2206.23	12.4918	395.948	555.871	0.242813	936.306	0.182474	997.437	0.978659	0.939024	0.692073	21.8632	328	854	490	321	308	227
	PHO8	YDR481C	4	9	22	4B	E	11	126.852	2.546	2692.42	1.494	2294.62	13.2015	419.649	595.182	0.251181	1013.94	0.197536	1073.69	1.07	0.948	0.718	19.2242	250	636.5	373.5	267.5	237	179.5
	RVS167	YDR388W	3	12	23	3C	F	12	213	2.38588	2023.9	1.49412	2352.45	12.062	380.539	679.932	0.208595	781.422	0.159655	1074.62	1.04	0.92	0.694118	23.3238	425	1014	635	442	391	295
		YNL228W	11	12	10	11D	F	5	145	2.45329	2617.34	1.49481	2230.99	11.8004	430.463	644.058	0.256773	1057.13	0.19276	1119.08	1.07612	0.972318	0.768166	24.6171	289	709	432	311	281	222
	HIS3	YOR202W	7	3	1	7A	B	1	244	2.40657	1884.35	1.49487	2173.19	11.2848	336.482	600.847	0.212163	712.314	0.187224	1002.75	1.02875	0.915811	0.691992	32.6497	487	1172	728	501	446	337
	HIS3	YOR202W	10	16	2	10D	H	1	211.5	2.86493	3046.96	1.49526	2286.57	11.5955	478.125	626.152	0.244278	1027.2	0.17593	1043.46	1.15877	0.966825	0.694313	18.6548	422	1209	631	489	408	293
	CYM1	YDR430C	4	3	12	4B	B	6	161	2.36449	2279.59	1.49533	2199.76	12.5975	379.108	574.744	0.241811	907.428	0.185142	1018.38	1.00623	0.922118	0.700935	22.1133	321	759	480	323	296	225
	MEP3	YPR138C	14	7	21	14A	D	11	228	2.45714	2543.1	1.4967	2148.24	11.1287	434.766	606.578	0.252951	990.204	0.183899	1026.6	1.05055	0.951648	0.725275	21.5174	455	1118	681	478	433	330
	DMC1	YER179W	4	6	19	4C	C	10	244	2.56879	2474.84	1.49692	2226.81	10.8504	413.781	597.806	0.235729	910.799	0.170399	1000.9	1.03901	0.956879	0.683778	34.6987	487	1251	729	506	466	333
		YGR228W	6	11	22	6B	F	11	218.5	2.41743	2542.49	1.49771	2185.31	11.5339	425.548	594.308	0.246195	977.952	0.181652	1013.8	1.11927	0.940367	0.701835	25.9422	436	1054	653	488	410	306
	CSM4	YPL200W	13	8	17	13C	D	9	229.5	2.4345	2210.05	1.49782	2315.67	11.3757	381.039	611.704	0.232412	828.911	0.182657	1031.47	1.05895	0.908297	0.679039	48.7647	458	1115	686	485	416	311
		YPL110C	13	10	20	13D	E	10	252.5	2.44246	2009.25	1.49802	2264.99	11.1253	362.393	602.305	0.215505	764.359	0.174699	1011.61	1.01389	0.928571	0.680556	20.1494	504	1231	755	511	468	343
	CWC21	YDR482C	4	9	20	4B	E	10	141	2.76157	2671.61	1.49822	2221.15	12.9734	409.317	592.613	0.230293	933.983	0.180878	1035.5	1.11032	0.964413	0.715302	19.105	281	776	421	312	271	201
	MNN10	YDR245W	3	8	14	3D	D	7	59.6239	2.59259	2815.03	1.49857	3689.89	18.4441	451.878	708.319	0.197405	975.379	0.171783	1245.49	0.951567	0.897436	0.555556	33.7896	117	303.333	175.333	111.333	105	65
	GTT2	YLL060C	9	5	18	9B	C	9	176	2.61538	2462.66	1.49857	2113.04	12.2433	396.464	567.697	0.243216	926.006	0.19022	997.143	1.08262	0.968661	0.712251	40.6079	351	918	526	380	340	250
	APS2	YJR058C	7	10	15	7C	E	8	197	2.46819	2349.95	1.49873	2236.95	11.5831	398.122	576.271	0.222557	881.96	0.172513	989.764	0.842239	0.913486	0.669211	19.799	393	970	589	331	359	263
		YEL043W	4	7	9	4A	D	5	199	2.6801	2574.11	1.49874	2228.29	12.0582	413.244	597.213	0.240545	915.11	0.194922	1015.77	1.14861	0.939547	0.700252	20.2237	397	1064	595	456	373	278
	ACN9	YDR511W	4	11	4	4B	F	2	109.264	2.57011	2644.45	1.49885	2429.01	14.3046	408.036	562.863	0.242749	956.488	0.192142	1040.08	1.02759	0.94023	0.657471	27.0314	217.5	559	326	223.5	204.5	143
		YDR262W	3	10	4	3D	E	2	222	2.6614	2569.96	1.49887	2346.23	12.0843	416.638	588.161	0.229248	924.416	0.178871	999.965	1.12415	0.950339	0.65237	65.2763	443	1179	664	498	421	289
	APA2	YDR530C	4	15	22	4B	H	11	148.5	2.27703	1998.05	1.5	2441.09	11.9532	362.109	608.433	0.212271	788.884	0.173719	1064.9	1.05405	0.891892	0.675676	18.9473	296	674	444	312	264	200
		YLR169W	9	11	7	9A	F	4	180.5	2.47222	2358.21	1.5	2274.46	12.2687	388.964	587.104	0.236288	892.049	0.185861	1022.45	1.01667	0.922222	0.691667	21.4709	360	890	540	366	332	249
	HIS3	YOR202W	6	1	11	6A	A	6	208.5	2.50721	2498.34	1.5	2146.56	12.052	425.783	620.741	0.244202	956.855	0.184009	1022.42	1.03365	0.947115	0.721154	53.5817	416	1043	624	430	394	300
		YGL139W	5	9	15	5A	E	8	222.5	2.5991	2774.66	1.5	2142.27	12.2486	436.335	564.567	0.249625	1002.02	0.179946	971.65	1.01802	0.934685	0.693694	27.0185	444	1154	666	452	415	308
	SFC1	YJR095W	7	14	11	7C	G	6	247	2.5497	2086.29	1.50101	2095	11.0258	372.747	571.742	0.213015	779.469	0.184382	964.492	0.870183	0.943205	0.701826	45.5302	493	1257	740	429	465	346
	HIS3	YOR202W	7	7	1	7A	D	1	222	2.32731	1734.2	1.50113	2232.92	11.4039	330.861	583.503	0.203856	698.109	0.177259	1008.84	1.04289	0.923251	0.681716	33.6155	443	1031	665	462	409	302
	HIS3	YOR202W	7	1	15	7A	A	8	209	2.7554	2657.07	1.5012	2145.29	12.1616	413.744	572.737	0.248227	932.6	0.184458	992.267	1.1271	0.971223	0.697842	19.0526	417	1149	626	470	405	291
	MUC1	YIR019C	7	3	5	7A	B	3	187	2.60054	2574.85	1.50134	2151.29	11.8029	419.698	591.874	0.250172	986.078	0.190909	1042.5	1.08579	0.962466	0.739946	31.0966	373	970	560	405	359	276
		YMR003W	10	11	5	10A	F	3	179	2.53782	2834.71	1.5014	2201.05	12.1102	479.829	605.729	0.256772	1084.65	0.183233	1033.97	1.16527	0.952381	0.719888	39.6358	357	906	536	416	340	257
	SPP1	YPL138C	13	12	4	13D	F	2	179	2.80952	2771.91	1.5014	2570.72	13.0598	437.241	664.761	0.243121	945.65	0.190233	1117.84	1.04482	0.952381	0.663866	20.1494	357	1003	536	373	340	237
	SYC1	YOR179C	14	4	22	14D	B	11	232.5	2.77802	2886.58	1.50215	2234.33	11.5415	464.586	615.862	0.244289	1027.61	0.183354	1018.94	1.07759	0.967672	0.693966	17.8326	464	1289	697	500	449	322
	YSC83	YHR017W	6	13	17	6A	G	9	227.5	2.51542	2501.65	1.5022	2270.04	11.8204	414.427	609.381	0.243392	944.376	0.174614	1036.69	0.944934	0.942731	0.693833	24.3105	454	1142	682	429	428	315
	SRB2	YHR041C	6	15	7	6A	H	4	103.002	2	1489.01	1.50244	3336.09	14.2758	305.809	861.567	0.164761	603.452	0.13206	1371.96	0.563415	0.817073	0.629268	25.3126	205	410	308	115.5	167.5	129
		YER087C-A	4	8	12	4D	D	6	200.5	2.58	2130.37	1.5025	2069.87	11.8696	360.337	555.096	0.221058	785.811	0.180248	944.712	1.0725	0.95	0.695	42.7434	400	1032	601	429	380	278
		YPL247C	13	14	21	13C	G	11	220	2.50569	2792.86	1.50342	2221.03	11.5385	473.204	587.906	0.248816	1059.22	0.191116	1003.68	1.10934	0.94533	0.692483	20.4695	439	1100	660	487	415	304
	HVG1	YER039C	4	15	15	4A	H	8	216	2.55452	2715.01	1.50348	2298.59	11.8377	456.629	621.753	0.234004	991.759	0.169887	1027.8	1.08817	0.937355	0.679814	23.7065	431	1101	648	469	404	293
	BNA1	YJR025C	7	6	11	7C	C	6	216	2.53364	2839.67	1.50348	2302.8	12.2616	466.719	591.223	0.244966	1067.26	0.183858	1006.43	0.914153	0.937355	0.689095	18.0831	431	1092	648	394	404	297
		YGR235C	6	11	8	6B	F	4	258.5	2.43023	2384.24	1.50388	2164.57	11.8484	432.069	595.69	0.233658	935.541	0.174659	996.984	1.09884	0.96124	0.705426	25.6905	516	1254	776	567	496	364
	HIS3	YOR202W	7	16	13	7C	H	7	268	2.63365	2954.81	1.50467	2340.59	10.9468	501.651	619.743	0.244541	1075.64	0.178968	1030.92	0.943925	0.962617	0.669159	47.0532	535	1409	805	505	515	358
		YLR041W	9	11	20	9B	F	10	204.5	2.48774	2319.84	1.5049	2118.76	12.0986	391.151	569.737	0.241395	900.243	0.185201	980.501	1.00245	0.943627	0.70098	19.2873	408	1015	614	409	385	286
	HIS3	YOR202W	1	16	19	1C	H	10	192.5	2.44531	2661.15	1.50521	2263.51	12.0711	458.348	603.161	0.241073	1023.92	0.176927	1029.41	0.861979	0.934896	0.690104	28.0891	384	939	578	331	359	265
	APE2	YKL157W	8	15	23	8A	H	12	144	2.42857	2496.41	1.50523	2233.49	12.2513	402.941	607.764	0.232857	974.81	0.175764	1066.44	0.993031	0.944251	0.731707	19.975	287	697	432	285	271	210
		YML053C	10	3	21	10A	B	11	254.5	2.20866	2188.03	1.50591	2386.33	10.1782	433.003	665.225	0.240578	916.849	0.184451	1087.61	1.15354	0.913386	0.702756	55.2449	508	1122	765	586	464	357
	DMA2	YNL116W	11	15	23	11A	H	12	280	2.49911	2626.98	1.50626	2278.66	10.7479	461.633	662.341	0.249551	999.518	0.186912	1054.68	1.11628	0.940966	0.715564	44.4747	559	1397	842	624	526	400
	RGT2	YDL138W	2	10	19	2C	E	10	236.5	2.50636	2338.68	1.50636	2125.71	10.8041	413.593	575.497	0.235003	889.765	0.17553	968.447	1.04449	0.940678	0.699153	47.1805	472	1183	711	493	444	330
	DNF1	YER166W	4	4	15	4C	B	8	231.5	2.39394	2382.28	1.50649	2244.88	11.4468	414.548	585.814	0.239667	930.802	0.179219	1001.88	1.07792	0.941558	0.690476	19.6977	462	1106	696	498	435	319
	PIL1	YGR086C	5	6	11	5C	C	6	227.5	2.20044	1653.47	1.50661	2283.4	11.1006	325.099	594.454	0.203995	686.968	0.180392	1011.1	1.02643	0.903084	0.667401	25.4558	454	999	684	466	410	303
	HIS3	YOR202W	4	6	1	4C	C	1	261	2.5643	2440.63	1.50672	2111.7	11.5065	411.215	595.603	0.232109	915.17	0.179222	986.406	1.0096	0.955854	0.71977	55.8749	521	1336	785	526	498	375
		YGL177W	5	15	21	5A	H	11	296.5	2.4527	2639.37	1.50676	2208.21	11.1719	472.736	639.668	0.239117	981.946	0.1815	1013.35	1.04223	0.915541	0.702703	29.7489	592	1452	892	617	542	416
	SBH2	YER019C-A	4	13	19	4A	G	10	220.5	2.56136	2534.33	1.50682	2173.38	11.0902	440.978	612.377	0.248733	954.865	0.178961	1018.68	1.1	0.956818	0.711364	24	440	1127	663	484	421	313
	SAM4	YPL273W	14	3	4	14B	B	2	241	2.72349	2666.07	1.50728	2152.49	11.4581	438.551	604.406	0.240635	957.281	0.176954	990.664	1.10395	0.977131	0.706861	26.8514	481	1310	725	531	470	340
		YDR149C	3	13	21	3A	G	11	223	1.96854	2603.03	1.50787	2434.08	11.3677	508.755	686.595	0.266296	1294.31	0.22871	1190.29	1.09214	0.959551	0.752809	22.9129	445	876	671	486	427	335
	RMD8	YFR048W	5	7	2	5B	D	1	158	2.86984	2417.22	1.50794	2004.66	13.4021	364.261	519.019	0.215633	766.87	0.158708	886.602	1.06667	0.926984	0.679365	52.0673	315	904	475	336	292	214
		YLR365W	9	8	15	9C	D	8	185.5	2.62973	2623.63	1.50811	2225.46	12.2559	407.777	574.426	0.242386	943.284	0.179196	992.826	1.05135	0.943243	0.683784	20.0499	370	973	558	389	349	253
	CTF8	YHR191C	6	4	15	6C	B	8	216	2.58701	2747.76	1.50812	2698.92	12.4165	476.675	727.261	0.243	1016.03	0.176906	1175.16	0.946636	0.946636	0.682135	51.1077	431	1115	650	408	408	294
	FRE5	YOR384W	13	11	15	13A	F	8	216	2.65429	3304.84	1.50812	2382.92	11.5815	554.547	649.34	0.253885	1222.93	0.185068	1086.7	1.10905	0.976798	0.703016	32.8329	431	1144	650	478	421	303
	APL6	YGR261C	6	15	20	6B	H	10	207	2.39467	2590.3	1.50848	2336.9	11.9044	464.712	615.462	0.249007	1054.93	0.197638	1057.1	1.06053	0.96368	0.690073	25.1197	413	989	623	438	398	285
	ULA1	YPL003W	13	11	7	13A	F	4	206	2.68126	3052.62	1.50852	2303.07	12.0034	496.436	626.265	0.246388	1126.36	0.175618	1056.77	1.09489	0.96837	0.695864	64.1639	411	1102	620	450	398	286
		YJL045W	7	11	9	7A	F	5	145	2.55709	2584.21	1.50865	2327.01	12.9212	412.631	571.581	0.237417	944.427	0.186404	1024.2	1.10381	0.941176	0.67128	26.8514	289	739	436	319	272	194
	HMF1	YER057C	4	4	22	4D	B	11	195	2.65553	2484.13	1.509	2170.4	11.8774	392.907	583.399	0.240325	883.793	0.176476	1003.74	1.04113	0.943445	0.706941	30.05	389	1033	587	405	367	275
	BUD14	YAR014C	1	11	12	1B	F	6	215.5	2.81628	3373.97	1.5093	2367.64	12.4768	542.729	638.097	0.246398	1172.89	0.166283	1057.33	1.12093	0.960465	0.67907	54.9909	430	1211	649	482	413	292
	RPS8A	YBL072C	1	9	9	1A	E	5	209.5	2.10287	2697.23	1.50957	2316.74	10.4811	527.829	609.256	0.272237	1247.66	0.225976	1087.56	1.05981	0.947368	0.722488	24.5153	418	879	631	443	396	302
	HIS3	YOR202W	9	1	14	9B	A	7	177	2.75354	2576.96	1.50991	2094.46	11.8793	396.418	577.241	0.227748	905.845	0.187619	994.438	1.03116	0.971671	0.730878	18.4662	353	972	533	364	343	258
	FMP32	YFL046W	4	12	13	4C	F	7	196.5	2.46939	2512.45	1.5102	2326.88	11.7037	429.689	622.564	0.22898	954.355	0.181373	1048.01	1.07143	0.938776	0.688776	40.5586	392	968	592	420	368	270
	ISC10	YER180C	4	6	17	4C	C	9	235.5	2.34468	2110.2	1.51064	2199.7	10.9606	381.5	625.389	0.22574	826.792	0.176317	1020.69	1.0383	0.912766	0.710638	17.4069	470	1102	710	488	429	334
		YOR343C	13	5	11	13A	C	6	207	2.54237	2541.47	1.5109	2269.8	11.3395	427.212	623.893	0.229497	938.313	0.183037	1049.2	1.04601	0.937046	0.711864	29.6479	413	1050	624	432	387	294
	RDR1	YOR380W	13	11	23	13A	F	12	242	2.69979	3485.94	1.51139	2342.66	11.2168	585.338	679.369	0.26098	1277.47	0.179309	1094.75	1.07661	0.975155	0.716356	31.4166	483	1304	730	520	471	346
		YIL092W	7	5	6	7B	C	3	171.5	2.5731	2585.44	1.5117	2418.38	12.0778	413.228	598.002	0.241003	946.182	0.192427	1060.38	1.07018	0.938596	0.675439	51.342	342	880	517	366	321	231
	HIS3	YOR202W	6	1	24	6B	A	12	251.5	1.82669	1417.81	1.51195	2423.4	10.5383	330.599	657.279	0.200329	686.217	0.186977	1088.7	0.930279	0.890438	0.687251	26.4764	502	917	759	467	447	345
	TYR1	YBR166C	1	6	7	1C	C	4	226	2.62306	2699.72	1.51219	2222.11	11.8422	457.357	615.932	0.236561	998.074	0.185662	1039.8	0.906874	0.97561	0.716186	56.6657	451	1183	682	409	440	323
		YFL049W	4	12	7	4C	F	4	184	2.41962	2078.91	1.51226	2342.87	11.5619	364.157	612.948	0.226866	811.853	0.185135	1033.27	1.04632	0.93733	0.686649	48.0312	367	888	555	384	344	252
		YOR318C	13	3	13	13A	B	7	220	2.59226	3145.93	1.51253	2387.4	11.7609	523.655	646.947	0.253825	1189.09	0.179816	1083.47	1.08428	0.961276	0.703872	63.1981	439	1138	664	476	422	309
	RSB1	YOR049C	12	10	10	12D	E	5	179	2.59944	2744.34	1.5126	2301.38	12.2317	451.796	584.458	0.244125	1019.02	0.189525	1017.01	1.11485	0.955182	0.680672	43.9659	357	928	540	398	341	243
	URK1	YNR012W	11	14	11	11C	G	6	217	2.16628	2042.93	1.5127	2563.13	10.7513	387.894	625.401	0.23522	883.61	0.193282	1069.47	0.963048	0.926097	0.662818	25.2982	433	938	655	417	401	287
	PDC1	YLR044C	9	11	14	9B	F	7	156.5	2.55769	2485.86	1.51282	2061.42	12.7454	412.654	541.567	0.248273	951.803	0.161844	939.503	0.878205	0.971154	0.708333	16.7332	312	798	472	274	303	221
	ATS1	YAL020C	1	5	18	1B	C	9	215	2.76923	2679.32	1.51282	2339.54	12.4797	441.207	652.95	0.230225	918.635	0.157103	1042.44	1.00932	0.939394	0.687646	20.3961	429	1188	649	433	403	295
	FMP40	YPL222W	13	10	9	13C	E	5	215	2.59441	2903.77	1.51282	2210.88	11.8994	467.028	603.202	0.25538	1053.46	0.190834	1015.78	1.11888	0.939394	0.708625	45.31	429	1113	649	480	403	304
	SRO7	YPR032W	14	9	16	14B	E	8	136	2.42066	2120.14	1.51292	2274.82	12.1934	359.452	623.868	0.219564	807.743	0.162011	1063.9	1.06273	0.911439	0.715867	52.5642	271	656	410	288	247	194
	FCY22	YER060W-A	4	4	16	4D	B	8	193.5	2.39896	1968.98	1.51295	2193.43	12.3702	334.996	560.931	0.222604	750.102	0.186206	971.725	1.01814	0.92228	0.673575	26.1343	386	926	584	393	356	260
	YAF9	YNL107W	11	13	7	11A	G	4	290	2.35924	2034.96	1.51295	2317.58	10.8251	372.691	652.509	0.215347	771.202	0.174892	1043.11	0.984456	0.88601	0.690846	23.1517	579	1366	876	570	513	400
		YDR290W	14	14	18	14D	G	9	180.5	2.41944	2292.24	1.51389	2210.51	11.6052	410.374	602.388	0.230975	895.496	0.170104	1010.6	0.980556	0.938889	0.713889	35.0286	360	871	545	353	338	257
	MFA1	YDR461W	14	14	23	14C	G	12	156	2.58842	2044.26	1.51447	2091.56	11.9725	355.718	556.165	0.198681	706.209	0.153848	944.179	1.03859	0.900322	0.697749	30.8058	311	805	471	323	280	217
	PDC5	YLR134W	9	9	19	9A	E	10	233.5	2.11803	1509.08	1.51502	2092.78	11.22	301.541	584.407	0.193473	618.742	0.166745	967.104	0.869099	0.873391	0.7103	17.0587	466	987	706	405	407	331
		YIL060W	7	3	22	7B	B	11	216	2.44548	2442.51	1.51508	2197.71	11.0602	427.42	598.108	0.246788	962.355	0.188609	1032.97	1.05104	0.960557	0.716937	22.3159	431	1054	653	453	414	309
	PAN6	YIL145C	7	11	4	7B	F	2	264.5	2.46023	2036.37	1.51515	2259.36	10.6896	367.383	613.795	0.213418	768.942	0.171457	1013.42	1.08902	0.916667	0.689394	18.0555	528	1299	800	575	484	364
	ATG15	YCR068W	2	2	14	2D	A	7	197.5	2.70558	2760.62	1.51523	2571.74	11.4771	439.066	640.788	0.237619	984.876	0.190701	1107.45	1.06091	0.959391	0.662437	42.3792	394	1066	597	418	378	261
		YCR102C	2	6	6	2D	C	3	228.5	2.71711	2820.18	1.51535	2287.26	11.4134	462.625	625.707	0.248447	1001.44	0.197905	1055.37	1.1557	0.962719	0.719298	20.9523	456	1239	691	527	439	328
		YKL027W	8	11	6	8B	F	3	212	2.39716	2691.09	1.51537	2349.84	11.833	475.715	646.778	0.249604	1081.14	0.176979	1092.42	1.05437	0.950355	0.713948	19.2873	423	1014	641	446	402	302
	POL4	YCR014C	2	11	23	2A	F	12	226.5	2.57743	2383.99	1.51549	2341.06	11.7057	429.821	639.286	0.238998	901.066	0.172174	1038.03	1.16593	0.960177	0.688053	24.6577	452	1165	685	527	434	311
		YDL176W	2	14	19	2C	G	10	226.5	2.58186	2979.85	1.51549	2226.58	12.3204	533.656	626.471	0.2444	1118.41	0.178084	1017.4	1.13938	0.955752	0.699115	31.1288	452	1167	685	515	432	316
	HIS3	YOR202W	2	16	6	2D	H	3	257.5	2.88132	2870.09	1.51556	2121.16	11.9516	476.853	597.049	0.246932	988.143	0.181579	979.123	1.16342	0.972763	0.708171	53.5537	514	1481	779	598	500	364
	HIS3	YOR202W	11	1	1	11A	A	1	271	2.60444	2586.01	1.51571	2426.03	10.7625	436.805	690.53	0.252094	965.059	0.184171	1109.38	1.11275	0.963031	0.7061	18.2757	541	1409	820	602	521	382
	HIS3	YOR202W	10	16	15	10C	H	8	206	2.76886	3067.45	1.51581	2398.59	11.8254	503.278	679.705	0.255171	1104.68	0.182003	1120.59	1.16545	0.973236	0.715328	19.4422	411	1138	623	479	400	294
	HIS3	YOR202W	10	16	9	10C	H	5	167	2.51051	2377.68	1.51652	2167.94	12.2088	400.894	648.345	0.241011	904.741	0.175283	1069.95	1.06006	0.957958	0.765766	19.8242	333	836	505	353	319	255
	SPE3	YPR069C	14	13	10	14B	G	5	121.5	2.69835	2487.78	1.51653	2425.09	13.0653	420.695	670.264	0.233609	905.996	0.150629	1120.11	0.987603	0.979339	0.698347	23.388	242	653	367	239	237	169
	HIS3	YOR202W	13	14	24	13D	G	12	241.5	2.71369	2739.1	1.5166	2317.76	11.18	448.078	631.587	0.239029	966.777	0.176898	1042.72	1.14523	0.952282	0.701245	49.4571	482	1308	731	552	459	338
	YPS7	YDR349C	3	6	9	3C	C	5	178.5	2.41854	2324.66	1.51685	2060.59	11.897	394.041	574.095	0.243226	927.266	0.194483	995.039	1.16011	0.955056	0.738764	23.3452	356	861	540	413	340	263
	SPE1	YKL184W	8	2	6	8D	A	3	144.5	2.59722	2418.29	1.51736	2883.01	11.9722	392.52	765.257	0.237841	912.676	0.159318	1271.93	1.04861	0.965278	0.690972	42.1426	288	748	437	302	278	199
	HIR3	YJR140C	8	7	10	8B	D	5	185	2.26829	1787.46	1.51761	2183.77	11.9987	338.177	577.664	0.210614	737.069	0.173316	986.689	0.96477	0.940379	0.696477	44.5646	369	837	560	356	347	257
	DAN2	YLR037C	9	9	6	9B	E	3	170.5	2.41765	1819.67	1.51765	2480.86	12.4673	312.12	612.078	0.202443	662.957	0.155108	1034.81	0.891176	0.897059	0.65	20	340	822	516	303	305	221
	TSA2	YDR453C	4	5	8	4B	C	4	127	2.60079	2426.17	1.51779	2279.03	13.907	370.83	539.118	0.227117	874.481	0.176381	980.718	0.964427	0.940711	0.675889	23.6854	253	658	384	244	238	171
	NUM1	YDR150W	3	13	19	3A	G	10	222.5	2.00225	2626.29	1.51802	2572.78	11.3078	506.151	675.145	0.261131	1286.56	0.225117	1195.26	0.986486	0.943694	0.722973	22.4499	444	889	674	438	419	321
		YLL059C	9	5	20	9B	C	10	208	2.2988	1662.47	1.51807	2191.55	11.056	299.496	555.429	0.205862	646.851	0.183069	958.725	0.961446	0.898795	0.679518	36.4006	415	954	630	399	373	282
	CIT3	YPR001W	14	5	22	14B	C	11	221.5	2.63122	2755.54	1.5181	2289.62	11.57	464.07	640.328	0.238343	1013.96	0.182358	1055.43	1.13801	0.957014	0.705882	18.868	442	1163	671	503	423	312
		YLR193C	9	15	7	9A	H	4	150	2.06689	2119.16	1.51839	2181.99	11.9376	383.456	607.507	0.24115	942.71	0.187721	1076.48	0.879599	0.90301	0.752508	20.5426	299	618	454	263	270	225
		YFR043C	5	7	12	5B	D	6	160.5	2.59063	2467.86	1.51875	2041.98	12.566	404.535	555.893	0.24686	935.834	0.179304	971.001	1.03438	0.975	0.7375	49.1325	320	829	486	331	312	236
	URM1	YIL008W	6	8	21	6C	D	11	146	2.27148	1666	1.5189	3231.93	13.956	321.998	966.183	0.212388	676.05	0.125545	1487.15	0.71134	0.920962	0.735395	30.3315	291	661	442	207	268	214
	RPL17B	YJL177W	14	2	8	14D	A	4	198	2.2962	1999.91	1.51899	2276.2	10.7561	362.514	665.586	0.221242	819.373	0.177035	1108.05	0.898734	0.921519	0.764557	33.9853	395	907	600	355	364	302
		YLR297W	9	14	20	9D	G	10	221	2.64399	2735.97	1.51927	2189.7	11.6491	451.461	584.548	0.241792	982.774	0.169837	975.352	1.0771	0.950113	0.69161	26.1151	441	1166	670	475	419	305
	RPL26A	YLR344W	9	4	5	9C	B	3	168	2.5791	2631.06	1.5194	2344.56	12.8363	424.85	622.24	0.244672	1009.35	0.196516	1078.64	1.0597	0.979104	0.707463	21.4243	335	864	509	355	328	237
	RAD59	YDL059C	2	14	20	2D	G	10	255.5	2.82157	3006.58	1.51961	2341.35	11.4512	501.724	624.058	0.242684	1033.9	0.197287	1033	1.19412	0.947059	0.682353	49.7293	510	1439	775	609	483	348
	RBD2	YPL246C	13	14	23	13C	G	12	190	2.72559	2832.77	1.51979	2110.18	12.3552	453.944	591.944	0.24958	1014.59	0.193708	1003.18	1.18997	0.968338	0.730871	18.9737	379	1033	576	451	367	277
		YDR209C	3	4	12	3D	B	6	201.5	2.51741	2238.6	1.5199	2017.47	12.1144	372.612	561.716	0.240973	860.886	0.180085	960.211	1.10199	0.965174	0.733831	60.6795	402	1012	611	443	388	295
		YCL042W	2	5	15	2A	C	8	258	2.4835	1968.15	1.52039	2367.73	10.9435	353.972	644.097	0.206164	721.889	0.184877	1059.01	1.12427	0.916505	0.685437	55.3263	515	1279	783	579	472	353
		YDL144C	2	10	15	2C	E	8	104.627	2.34217	1993.06	1.52048	2339.57	12.4738	364.717	603.059	0.217518	786.41	0.174146	1055.72	1.03615	0.920482	0.701205	23.5809	207.5	486	315.5	215	191	145.5
	PEX8	YGR077C	5	4	3	5C	B	2	256	2.39726	1665.37	1.52055	2228.26	11.7293	306.651	578.123	0.192796	628.156	0.170462	952.606	0.980431	0.913894	0.665362	34.4093	511	1225	777	501	467	340
		YLR072W	9	15	20	9B	H	10	206	2.47689	1992.1	1.52068	2129.14	11.1408	353.433	607.002	0.204154	747.533	0.169397	995.8	0.922141	0.924574	0.717762	17.3205	411	1018	625	379	380	295
	HIS3	YOR202W	4	16	23	4C	H	12	193.5	2.56218	2539.19	1.52073	2226.76	11.8215	437.535	620.317	0.233441	947.751	0.170246	1027.07	1.15803	0.945596	0.702073	34	386	989	587	447	365	271
	SCP1	YOR367W	13	9	17	13A	E	9	241.5	2.55809	2389.85	1.52075	2194.77	11.2075	408.744	601.33	0.219757	870.876	0.187201	1003.34	1.09129	0.931535	0.70332	41.0244	482	1233	733	526	449	339
	RTT103	YDR289C	3	14	10	3D	G	5	168.5	2.39583	2429.24	1.52083	2357.08	13.2573	400.841	549.965	0.225331	919.042	0.180602	984.624	1.00893	0.925595	0.660714	59.3633	336	805	511	339	311	222
	HIS3	YOR202W	13	7	24	13B	D	12	238.5	2.65336	2886.44	1.52101	2263.68	11.0623	474.328	620.915	0.244163	1026.08	0.176275	1034.92	1.05882	0.945378	0.703782	64.7302	476	1263	724	504	450	335
	UTP30	YKR060W	8	4	23	8C	B	12	214.5	2.17757	1587.91	1.52103	2179.12	11.4566	308.883	557.639	0.204087	658.814	0.165942	936.862	0.899533	0.890187	0.668224	21.1424	428	932	651	385	381	286
	YET1	YKL065C	8	3	19	8A	B	10	202	2.45409	2389.04	1.52109	2230.03	11.643	398.778	614.95	0.237851	926.243	0.193923	1052.25	1.05955	0.955335	0.729529	48.239	403	989	613	427	385	294
	PIC2	YER053C	4	2	10	4D	A	5	211.5	2.67773	2517.29	1.52133	2156.53	11.6192	396.472	596.454	0.241091	903.366	0.185162	1019.69	1.14455	0.952607	0.732227	24.8193	422	1130	642	483	402	309
	MDS3	YGL197W	5	15	7	5A	H	4	223	2.5236	2613.34	1.52135	2196.62	12.056	442.703	588.048	0.233853	972.316	0.182314	981.269	1.02247	0.930337	0.689888	30.7246	445	1123	677	455	414	307
	HIS3	YOR202W	7	4	1	7C	B	1	239	2.72537	2758.77	1.52201	2257.24	12.082	450.097	577.295	0.232599	985.074	0.180068	971.323	0.895178	0.972746	0.66457	21.3776	477	1300	726	427	464	317
	IZH3	YLR023C	9	7	2	9B	D	1	147	2.71672	2561.84	1.52218	2181.55	12.8359	407.294	591.469	0.235234	917.129	0.180244	1013.85	1.0273	0.972696	0.716724	19.0788	293	796	446	301	285	210
	MET3	YJR010W	7	4	5	7C	B	3	224.5	2.62946	2253.49	1.52232	2114.64	11.4315	377.898	565.648	0.220644	830.06	0.179107	969.946	0.883929	0.950893	0.712054	45.8367	448	1178	682	396	426	319
	HUA2	YOR284W	13	11	6	13B	F	3	232	2.70194	2932.33	1.52268	2199.65	11.3797	484.968	601.125	0.251896	1078.17	0.192726	1002.33	1.09287	0.974082	0.710583	28.6531	463	1251	705	506	451	329
	MET32	YDR253C	3	10	22	3D	E	11	195.5	2.52564	2073.07	1.52308	2127.76	11.9673	361.179	574.753	0.214053	776.964	0.181451	978.887	1.07692	0.930769	0.715385	44.1701	390	985	594	420	363	279
	LYP1	YNL268W	11	2	11	11C	A	6	194.5	2.54639	2716.8	1.5232	2322.84	11.3298	439.402	638.478	0.244598	1011.86	0.182364	1073.69	1.08505	0.96134	0.719072	63.7652	388	988	591	421	373	279
	PTC2	YER089C	14	14	2	14D	G	1	205	2.52567	2436.29	1.52323	2386.37	12.6784	440.344	623.329	0.221285	919.756	0.180252	1040.52	0.91687	0.948655	0.682152	17.0294	409	1033	623	375	388	279
	HIS3	YOR202W	10	1	17	10A	A	9	204	2.40541	2206.42	1.52334	2373.31	11.0685	398.431	630.752	0.234232	864.235	0.178126	1044.21	1.10319	0.938575	0.683047	77.2528	407	979	620	449	382	278
	YEN1	YER041W	4	15	13	4A	H	7	225	2.64142	2834.01	1.52338	2349.07	11.5716	470.519	632.501	0.244412	1024.7	0.188843	1055.89	1.1559	0.948775	0.690423	20.7846	449	1186	684	519	426	310
		YGR069W	5	4	11	5C	B	6	244	2.59959	2542.37	1.52361	2279.52	11.564	399.388	570.327	0.243728	916.534	0.184994	968.387	1.08419	0.942505	0.652977	28.8617	487	1266	742	528	459	318
	PEX5	YDR244W	3	8	16	3D	D	8	147.5	2.2517	1686.37	1.52381	2366	11.9949	330.17	607.059	0.207481	722.469	0.182291	1049.13	0.993197	0.952381	0.687075	21.0476	294	662	448	292	280	202
	TRF5	YNL299W	11	6	7	11C	C	4	210.5	2.21667	2321.14	1.52381	2303.59	11.1284	420.341	614.504	0.261483	1012.76	0.208099	1068.47	1.09286	0.95	0.719048	58.3781	420	931	640	459	399	302
	HHO1	YPL127C	13	12	18	13D	F	9	242	2.31677	1935.71	1.52381	2311.53	10.871	350.673	604.668	0.218526	761.198	0.182	1012.64	1.10559	0.89648	0.672878	53.647	483	1119	736	534	433	325
		YNL115C	11	13	3	11A	G	2	250.5	2.536	2477.01	1.524	2170.61	11.489	430.572	627.409	0.247168	939.431	0.17862	1028.35	1.116	0.952	0.734	19.6469	500	1268	762	558	476	367
	HIS3	YOR202W	7	16	5	7C	H	3	284.5	2.79049	2895.79	1.52465	2233.28	11.2952	481.724	611.316	0.233858	1009.04	0.173058	993.572	0.915493	0.963028	0.690141	24.7992	568	1585	866	520	547	392
	RPL40B	YKR094C	8	8	21	8C	D	11	161.5	2.19565	1919.2	1.52485	2653.66	12.5397	364.087	705.314	0.224764	832.288	0.171541	1184.99	1.03416	0.931677	0.695652	20.567	322	707	491	333	300	224
		YOR376W	13	9	7	13A	E	4	230	2.54248	2535.38	1.52505	2573.8	11.1791	430.067	670.776	0.226402	920.814	0.167193	1098.87	1.00218	0.930283	0.673203	26.9444	459	1167	700	460	427	309
	YPT31	YER031C	4	13	5	4A	G	3	210	2.51074	2543.53	1.52506	2328.54	12.3054	418.484	570.606	0.222589	914.812	0.17996	996.711	1.07399	0.899761	0.661098	46.6262	419	1052	639	450	377	277
	HIS3	YOR202W	5	12	1	5C	F	1	196.5	2.73725	2437.33	1.52551	2119.1	12.7977	383.896	547.184	0.231938	856.701	0.182053	945.866	1.07398	0.954082	0.69898	24.0832	392	1073	598	421	374	274
	LSM6	YDR378C	3	10	19	3C	E	10	52.9615	2.05449	1451.4	1.52564	2729.75	16.995	273.074	585.861	0.185378	610.188	0.162541	1081.57	0.769231	0.862179	0.657051	25.3893	104	213.667	158.667	80	89.6667	68.3333
	MDL1	YLR188W	9	15	17	9A	H	9	184	2.46594	2215.37	1.52589	2118.51	11.9876	389.114	579.318	0.223319	838.339	0.16705	972.955	1.01635	0.923706	0.705722	35.7631	367	905	560	373	339	259
		YNL100W	11	13	17	11A	G	9	222	2.36569	2035.15	1.52596	2365.48	11.0321	371.322	636.696	0.225276	805.966	0.179061	1061.29	1.11287	0.920993	0.702032	18.2757	443	1048	676	493	408	311
	DPH5	YLR172C	9	13	23	9A	G	12	182	2.38016	2010.42	1.52617	2010.17	12.5102	378.998	555.643	0.219258	782.378	0.174754	938.716	0.99449	0.931129	0.721763	16.4924	363	864	554	361	338	262
	SSO2	YMR183C	10	8	17	10C	D	9	245.5	2.6449	3080.23	1.52653	2291.01	11.1292	506.47	652.621	0.263637	1163.72	0.176542	1083.04	1.05102	0.985714	0.728571	22.0907	490	1296	748	515	483	357
	PET18	YCR020C	2	11	13	2A	F	7	179	2.44538	1900.95	1.52661	2525.38	11.8938	353.949	648.001	0.209784	722.188	0.165401	1083.52	1.03361	0.938375	0.669468	30.0666	357	873	545	369	335	239
		YIL151C	14	6	7	14C	C	4	169.5	2.73669	3049.56	1.52663	2225.68	11.8027	463.674	588.607	0.24919	1073.05	0.177511	1023.92	1.10355	0.961538	0.713018	16.7929	338	925	516	373	325	241
	HIS3	YOR202W	5	16	19	5C	H	10	291	2.54389	2411.57	1.52668	2084.78	10.9718	425.429	590.294	0.243573	920.935	0.179522	959.324	1.2117	0.948365	0.712565	26.4575	581	1478	887	704	551	414
		YGL217C	5	4	20	5D	B	10	223.5	2.5	2397.87	1.52691	2263.72	11.6054	394.026	620.295	0.241668	907.632	0.181292	1046.64	1.06951	0.941704	0.719731	42.9302	446	1115	681	477	420	321
	LTE1	YAL024C	14	12	4	14D	F	2	130.5	2.21538	2362.05	1.52692	2518.3	12.622	457.749	670.558	0.237726	1031.69	0.174687	1156.26	0.9	0.95	0.726923	18.2483	260	576	397	234	247	189
	AVT4	YNL101W	11	13	15	11A	G	8	213	2.46118	2678	1.52706	2382.93	11.5055	450.007	638.659	0.247071	1012.36	0.187687	1077.84	1.11529	0.934118	0.701176	19.6977	425	1046	649	474	397	298
		YGR127W	5	10	7	5C	E	4	212	2.51773	2382.62	1.52719	2188.39	12.3196	383.085	541.269	0.233249	878.118	0.179183	956.455	1.08511	0.926714	0.676123	25.219	423	1065	646	459	392	286
	SRC1	YML034W	10	13	2	10B	G	1	181.5	2.43923	2676.54	1.52762	2471.71	11.7674	478.789	669.264	0.238913	1034.33	0.182961	1127.56	1.04972	0.930939	0.71547	27.7128	362	883	553	380	337	259
	RPS16A	YMR143W	10	14	4	10D	G	2	172	2.04373	1450.39	1.5277	2063.74	12.378	288.333	543.093	0.206324	642.595	0.164394	917.308	0.74344	0.895044	0.685131	19.2094	343	701	524	255	307	235
	STP4	YDL048C	2	12	12	2D	F	6	233.5	2.79614	2754.15	1.5279	2158.17	11.6161	452.689	584.043	0.240586	970.788	0.177652	980.301	1.07082	0.969957	0.697425	23.5372	466	1303	712	499	452	325
	MDM1	YML104C	10	9	21	10A	E	11	224	2.44743	2408.34	1.52796	2335.87	11.0366	431.997	650.305	0.239682	937.62	0.183746	1071.31	1.22371	0.926174	0.709172	57.3149	447	1094	683	547	414	317
		YDR438W	4	3	4	4B	B	2	143.5	2.57343	2378.81	1.52797	2323.05	13.3746	382.952	584.277	0.233331	873.49	0.188814	1031.61	1.04546	0.944056	0.699301	25.8457	286	736	437	299	270	200
	SPO19	YPL130W	13	12	16	13D	F	8	196.5	2.47704	2065.87	1.52806	2143.56	11.6671	366.252	585.472	0.224409	798.853	0.178165	1001.48	1.07143	0.941327	0.727041	50.7445	392	971	599	420	369	285
	CKI1	YLR133W	9	9	21	9A	E	11	178.5	2.5	2051.08	1.52809	2054.39	12.3179	355.477	555.714	0.213312	760.53	0.168774	945.378	0.949438	0.932584	0.716292	58.0172	356	890	544	338	332	255
	HIS3	YOR202W	4	8	24	4D	D	12	240	2.61587	2543.29	1.52818	2311.52	11.3267	433.638	622.774	0.242136	946.514	0.173329	1029.15	1.11691	0.956159	0.695198	52.1632	479	1253	732	535	458	333
	DIP5	YPL265W	14	3	14	14B	B	7	204	2.72236	2675.43	1.52826	2343.54	11.8661	425.097	641.991	0.236883	940.39	0.165186	1052.47	1.12039	0.948403	0.700246	53.8238	407	1108	622	456	386	285
	HIS3	YOR202W	2	15	1	2A	H	1	212.5	2.69576	2593.46	1.5283	2226.68	11.8582	445.687	600.573	0.240812	941.238	0.17938	987.136	1.13679	0.957547	0.691038	25.6515	424	1143	648	482	406	293
	HIS3	YOR202W	7	1	3	7A	A	2	247.5	2.56073	1932.39	1.52834	2297.3	11.4246	320.5	582.861	0.21161	690.339	0.178314	977.849	1.07085	0.906883	0.668016	32.311	494	1265	755	529	448	330
	DLS1	YJL065C	7	13	3	7A	G	2	210.5	2.53095	2330.49	1.52857	2264.76	12.218	391.388	577.666	0.238874	874.588	0.173334	991.954	1.04048	0.945238	0.688095	32.311	420	1063	642	437	397	289
	SGF11	YPL047W	13	2	22	13D	A	11	166	2.16314	2121.59	1.5287	2743.37	11.4137	398.267	753.646	0.246601	958.358	0.197698	1310.86	1.04532	0.94864	0.73716	20.9523	331	716	506	346	314	244
		YCR101C	2	6	8	2D	C	4	253	2.66931	2753.34	1.52871	2358.41	11.1063	472.993	643.845	0.247005	1016.92	0.184176	1058.72	1.16634	0.972277	0.70099	20.7605	505	1348	772	589	491	354
	HIS3	YOR202W	6	16	3	6C	H	2	216	2.65429	2667.67	1.529	2150.61	12.2657	435.173	576.096	0.244666	964.983	0.177481	975.345	1.02088	0.951276	0.705336	18.7883	431	1144	659	440	410	304
	HIS3	YOR202W	7	1	2	7B	A	1	241.5	2.70954	2519.16	1.52905	2302.32	12.0946	423.897	621.473	0.246266	912.753	0.177314	1031.63	1.12241	0.956432	0.697095	54.2586	482	1306	737	541	461	336
		YGL101W	5	5	11	5A	C	6	258.5	2.31008	1988.19	1.52907	2221.97	11.0933	372.888	585.529	0.216927	774.717	0.182498	981.922	1.01357	0.908915	0.689922	31.3209	516	1192	789	523	469	356
		YGL165C	5	13	17	5A	G	9	221.5	2.68778	2907.31	1.52941	2224.18	12.5433	459.925	606.367	0.250353	1030.13	0.196303	1017.36	1.09729	0.938914	0.705882	24.96	442	1188	676	485	415	312
	HOT1	YMR172W	10	6	19	10C	C	10	211	2.58195	2395.7	1.52969	2339.76	11.5674	384.687	593.731	0.232253	856.018	0.180666	1024.21	1.08789	0.92399	0.68171	50.8331	421	1087	644	458	389	287
	ALG8	YOR067C	12	12	6	12D	F	3	192	2.7624	3176.87	1.53003	2339.58	11.4387	505.899	637.556	0.249784	1118.94	0.178221	1082.55	1.13577	0.968668	0.718016	44.4747	383	1058	586	435	371	275
	MSN4	YKL062W	8	15	2	8B	H	1	241	2.58004	2162.33	1.53015	2350.32	12.0009	381.651	613.005	0.220987	807.767	0.170834	999.839	0.983368	0.962578	0.663202	18.9737	481	1241	736	473	463	319
	ERJ5	YFR041C	5	7	14	5B	D	7	190	2.40369	2408.38	1.53034	2180.64	11.932	411.204	581.3	0.243527	946.134	0.182717	1006.23	1.04222	0.941953	0.717678	26.7395	379	911	580	395	357	272
		YMR166C	10	4	9	10C	B	5	181.5	2.48619	1829.94	1.53039	2479.96	12.182	310.114	674.134	0.209561	673.947	0.165744	1115.73	0.969613	0.917127	0.701657	18.4662	362	900	554	351	332	254
	HIS3	YOR202W	9	14	1	9C	G	1	196.5	2.52041	2242.23	1.53061	2294.5	11.9267	418.086	616.58	0.223534	859.604	0.171419	1020.75	1.01276	0.961735	0.691327	17.088	392	988	600	397	377	271
		YJL213W	7	2	7	7C	A	4	269	2.80447	2323.65	1.53073	2215.32	11.0069	379.196	603.493	0.21374	792.373	0.180321	990.325	0.875233	0.955307	0.6946	20.8087	537	1506	822	470	513	373
	BIM1	YER016W	4	13	21	4A	G	11	130.121	2.54669	2902.02	1.53113	2867.26	13.9048	483.459	679.274	0.238881	1049.06	0.190972	1147.85	1.09144	0.924125	0.649805	24.7329	257	654.5	393.5	280.5	237.5	167
		YGR206W	6	7	8	6B	D	4	249	2.31187	1704.57	1.53119	2078.93	11.7059	313.756	583.338	0.207403	672.489	0.171489	949.391	1.01207	0.907445	0.708249	24.1454	497	1149	761	503	451	352
	HPA3	YEL066W	4	11	23	4A	F	12	208.5	2.54567	2831.63	1.53125	2190.54	11.9906	467.887	606.24	0.257063	1074.07	0.190454	1030.94	1.11539	0.947115	0.728365	24.3721	416	1059	637	464	394	303
		YKR051W	8	2	19	8C	A	10	223.5	2.54709	2405.12	1.53139	2130.92	11.6989	387.728	582.79	0.242219	902.972	0.191999	988.041	1.02466	0.950673	0.710762	20.3715	446	1136	683	457	424	317
	HIS3	YOR202W	7	16	16	7D	H	8	246	2.72505	3108.34	1.53157	2360.59	11.1257	504.164	650.282	0.249024	1096.12	0.202802	1080.59	1.1446	0.96334	0.710794	27.9285	491	1338	752	562	473	349
	ALR2	YFL050C	4	12	5	4C	F	3	190.5	2.41316	2521.98	1.53158	2198.49	11.9633	422.298	574.463	0.242377	998.408	0.174414	993.762	1.02632	0.968421	0.705263	54.4518	380	917	582	390	368	268
	HIS3	YOR202W	5	3	1	5A	B	1	242	2.18841	1874.57	1.53209	2339.05	11.4331	367.791	629.229	0.217942	764.386	0.169376	1025.38	0.908903	0.884058	0.6853	28.6705	483	1057	740	439	427	331
		YOR322C	13	3	7	13A	B	4	195	2.90746	3235.78	1.53213	2309.04	12.325	488.91	621.358	0.248418	1106.4	0.195872	1061.61	1.13111	0.987147	0.717224	26.7769	389	1131	596	440	384	279
		YGR045C	5	2	9	5C	A	5	257	2.53021	1935.15	1.53216	2137.4	11.5604	335.355	577.941	0.204214	698.429	0.181455	954.313	1.03704	0.91423	0.690058	27.4773	513	1298	786	532	469	354
	GAL83	YER027C	4	13	11	4A	G	6	246.5	2.36382	1980.8	1.53252	2239.94	10.6344	379.176	607.953	0.226671	795.654	0.183473	1020.21	1.09959	0.924797	0.70935	45.5412	492	1163	754	541	455	349
	PEX6	YNL329C	11	10	3	11C	E	2	169.5	2.52959	2691.97	1.53254	2425.36	11.5013	437.891	647.973	0.243153	1014.15	0.179054	1098.38	1.0858	0.952663	0.710059	23.0651	338	855	518	367	322	240
		YEL014C	4	5	23	4A	C	12	230.5	2.69783	2310.31	1.53261	2443.69	10.7863	389.695	686.45	0.224587	814.212	0.170013	1110.9	1.09783	0.95	0.706522	25.9808	460	1241	705	505	437	325
	HIS3	YOR202W	14	3	1	14A	B	1	227.5	2.73128	2752.8	1.53304	2339.99	11.5025	440.668	624.21	0.24663	975.789	0.18502	1050.01	1.17401	0.964758	0.698238	45.6837	454	1240	696	533	438	317
	OPI1	YHL020C	6	5	3	6A	C	2	166.5	2.45783	2281.56	1.53313	2446.86	12.2019	379.134	660.012	0.23128	856.982	0.186919	1108.81	0.975904	0.927711	0.710843	24.8596	332	816	509	324	308	236
		YGR001C	5	10	10	5D	E	5	188	2.60533	2270.18	1.53333	2128.35	12.316	367.035	544.267	0.226783	822.572	0.180055	958.216	1.168	0.946667	0.701333	29.9333	375	977	575	438	355	263
	OAZ1	YPL052W	13	2	16	13D	A	8	195.5	2.80256	2600.79	1.53333	2182.79	11.8184	407.005	592.419	0.233154	895.945	0.18461	1017.58	1.12564	0.969231	0.717949	49.6185	390	1093	598	439	378	280
		YFL043C	4	12	17	4C	F	9	228	2.43736	2042.4	1.53407	2157.89	11.1859	372.676	609.902	0.214671	791.727	0.181503	1014.75	1.14286	0.931868	0.734066	41.3642	455	1109	698	520	424	334
	AMS1	YGL156W	5	11	13	5A	F	7	256	2.57926	2798.63	1.53425	2182.39	11.683	465.05	604.366	0.249731	1025.04	0.19017	1003.41	1.00978	0.931507	0.722114	27.2029	511	1318	784	516	476	369
	FPR3	YML074C	10	5	9	10A	C	5	189.5	2.54762	2873.34	1.53439	2272.6	11.2223	492	632.591	0.258039	1097.37	0.175083	1061.15	1.23809	0.955026	0.727513	49.7192	378	963	580	468	361	275
	HIS3	YOR202W	14	7	24	14B	D	12	180	2.53482	2723.61	1.53482	2295.36	11.7327	461.645	640.226	0.241751	1029.34	0.181457	1062.69	1.12535	0.958217	0.727019	18.3576	359	910	551	404	344	261
	JJJ1	YNL227C	11	12	12	11D	F	6	111.778	2.11461	1626.05	1.53483	2900.71	11.9349	319.069	773.705	0.221036	733.711	0.152016	1320.15	0.793258	0.950562	0.725843	23.0561	222.5	470.5	341.5	176.5	211.5	161.5
	APL4	YPR029C	14	9	22	14B	E	11	208	2.55422	2767.25	1.53494	2275.54	11.7625	475.346	646.444	0.248676	1060.88	0.184965	1070.12	1.10361	0.966265	0.73012	41.7253	415	1060	637	458	401	303
	HIS3	YOR202W	12	16	15	12C	H	8	256.5	2.44141	2496.33	1.53516	2269.04	10.7062	462.233	659.007	0.234839	962.807	0.183537	1060.05	1.11328	0.929688	0.726563	51.0784	512	1250	786	570	476	372
		YDR445C	4	5	18	4B	C	9	164	2.41284	1917.28	1.53517	2344.11	12.0963	321.283	574.369	0.210248	717.283	0.177517	1010.55	0.984709	0.905199	0.681957	47.7493	327	789	502	322	296	223
		YLR108C	9	5	15	9A	C	8	220	2.53531	2241.41	1.53531	2100.22	11.5178	391.457	566.165	0.233625	849.925	0.174057	962.296	1.041	0.947608	0.71754	18.4391	439	1113	674	457	416	315
	QCR2	YPR191W	14	11	7	14A	F	4	175	2.67049	2897.65	1.53582	2555.75	13.1255	439.404	711.459	0.258255	1066.47	0.197327	1207.34	1.08023	0.968481	0.747851	20.445	349	932	536	377	338	261
		YLR042C	9	11	18	9B	F	9	202	2.45906	2064.01	1.53598	2089.72	11.5403	362.65	575.697	0.228015	795.372	0.172313	973.324	0.995037	0.940447	0.727047	37.2827	403	991	619	401	379	293
	CAF130	YGR134W	5	12	17	5C	F	9	220.5	2.26364	1929.59	1.53636	2177.52	11.3134	341.286	576.654	0.228544	799.318	0.200465	1016.9	1.09546	0.925	0.725	46.3789	440	996	676	482	407	319
	HIS3	YOR202W	10	9	1	10A	E	1	178.5	2.49719	2754.84	1.53652	2344.14	11.4558	461.651	615.887	0.244623	1024.58	0.17615	1048.59	1.15449	0.932584	0.699438	28.3549	356	889	547	411	332	249
	TPK2	YPL203W	13	8	11	13C	D	6	185	2.84282	2999.31	1.53659	2500.13	12.4887	452.532	603.019	0.241657	1008.61	0.185184	1055.9	1.07588	0.95664	0.655827	43.1856	369	1049	567	397	353	242
		YMR009W	10	13	17	10A	G	9	204.5	2.3799	2838.75	1.53676	2363.16	11.5507	496.607	642.204	0.259889	1130.65	0.18268	1088.78	1.15686	0.948529	0.72549	22.1811	408	971	627	472	387	296
	RLM1	YPL089C	13	6	10	13D	C	5	211	2.54394	1907.41	1.53682	2243.66	11.7269	333.353	591.525	0.216545	702.897	0.181217	986.414	1.16152	0.942993	0.684086	17.088	421	1071	647	489	397	288
	FCY1	YPR062W	14	13	22	14B	G	11	176.5	2.48296	2749.12	1.53693	2425.48	11.9164	466.2	633.385	0.24152	1047.61	0.188665	1083.08	1.10227	0.954545	0.698864	18.7883	352	874	541	388	336	246
	UBP2	YOR124C	12	6	9	12C	C	5	223	2.43371	2168.08	1.53708	2242.91	11.5737	384.456	629.401	0.224522	819.045	0.176092	1029.26	1.08315	0.921348	0.716854	63.7024	445	1083	684	482	410	319
		YOR175C	12	12	11	12C	F	6	229.5	2.56114	2396.19	1.53712	2220.59	11.2706	415.469	591.744	0.227388	879.239	0.174486	979.654	1.14629	0.930131	0.689956	53.6004	458	1173	704	525	426	316
	BBC1	YJL020C	7	9	15	7A	E	8	168	2.62388	2604.72	1.53731	2172.92	12.4192	423.407	584.37	0.245489	973.544	0.173615	1004.59	1.04776	0.958209	0.728358	21.8632	335	879	515	351	321	244
	TTR1	YDR513W	4	13	22	4B	G	11	135.365	2.4382	2284.36	1.53745	2328.19	12.3237	380.736	583.751	0.236686	880.554	0.180704	1045.85	1.04307	0.938202	0.707865	18.4146	267	651	410.5	278.5	250.5	189
	HIS3	YOR202W	4	1	7	4A	A	4	252.5	2.70635	2753.82	1.5377	2260.83	11.4299	434.502	646.896	0.254324	988.58	0.192881	1051.64	1.16865	0.958333	0.72619	19.6977	504	1364	775	589	483	366
	YRF1-6	YNL339C	11	13	2	11B	G	1	206	2.60584	2554.04	1.53771	2296.49	11.6765	414.279	596.269	0.245923	953.208	0.182531	1027.24	1.09732	0.956204	0.698297	18.4932	411	1071	632	451	393	287
	TOS6	YNL300W	11	6	5	11C	C	3	158.5	2.45253	2623.4	1.53798	2697.86	12.5392	440.392	638.922	0.242407	1008.99	0.174233	1109.39	1.07911	0.946203	0.658228	23.7065	316	775	486	341	299	208
	IDP2	YLR174W	9	13	19	9A	G	10	214	2.60187	2341.85	1.53864	2194.77	11.9942	391.673	585.989	0.241183	860.989	0.174019	983.178	1.02342	0.943794	0.702576	16.5831	427	1111	657	437	403	300
	HIS3	YOR202W	2	16	20	2D	H	10	225	2.83073	2790.44	1.53898	2188.76	11.7111	462.935	605.995	0.236397	958.637	0.176457	1001	1.19822	0.957684	0.717149	41.4005	449	1271	691	538	430	322
	HIS3	YOR202W	5	1	1	5A	A	1	256.5	2.57227	2470.46	1.53906	2300.55	11.6297	419.776	618.002	0.242954	904.116	0.185452	1021.55	0.986328	0.939453	0.701172	28.5482	512	1317	788	505	481	359
	MUS81	YDR386W	3	10	5	3C	E	3	209	2.3789	2261.92	1.53957	2296.27	12.4904	388.096	575.402	0.235167	868.92	0.177414	970.248	1.09113	0.918465	0.693046	54.7357	417	992	642	455	383	289
	YPR1	YDR368W	3	8	11	3C	D	6	196	2.48849	2485.67	1.53964	2233.88	12.0866	410.588	574.318	0.239479	942.56	0.189728	1000.84	1.07417	0.936061	0.700767	23.8956	391	973	602	420	366	274
		YLR218C	9	4	22	9D	B	11	162.5	2.75617	2592.35	1.54012	2339.23	12.134	392.816	630.165	0.235	900.665	0.170878	1072.5	1.0463	0.966049	0.725309	25.7488	324	893	499	339	313	235
		YLR404W	9	14	19	9C	G	10	261.5	2.64559	2315.72	1.54023	2233	10.8987	395.353	587.178	0.218297	818.156	0.162433	963.118	1.03448	0.93295	0.678161	22.8692	522	1381	804	540	487	354
	HIS3	YOR202W	5	16	11	5C	H	6	211.5	2.6564	2650.18	1.54028	2247.78	11.8915	426.776	583.253	0.241008	950.667	0.179733	997.792	1.1327	0.936019	0.694313	26.0192	422	1121	650	478	395	293
		YGR131W	5	12	23	5C	F	12	292	2.48199	2026.2	1.54031	2166.21	10.8958	380.723	611.216	0.21753	782.981	0.190941	983.228	1.19897	0.945111	0.704974	26.8887	583	1447	898	699	551	411
	HIS3	YOR202W	7	1	5	7A	A	3	204	2.3145	1831.72	1.54054	2353.21	11.5584	321.995	591.21	0.214549	710.747	0.174597	1014.13	1.03686	0.894349	0.675676	30.2324	407	942	627	422	364	275
	ROM1	YGR070W	5	4	9	5C	B	5	282.5	2.36879	1713.94	1.54078	2186.21	11.0355	324.034	570.994	0.204391	662.836	0.175029	946.687	1.08865	0.920213	0.680851	65.4217	564	1336	869	614	519	384
	CRF1	YDR223W	3	6	10	3D	C	5	239	2.57652	2548.74	1.54088	2095.84	11.6179	422.808	587.218	0.238889	963.19	0.188242	991.467	1.16143	0.958071	0.737945	60.8933	477	1229	735	554	457	352
		YGL109W	5	5	3	5A	C	2	195.5	2.56154	2599.8	1.54103	2220.64	12.0184	430.501	601.582	0.240281	963.128	0.186866	1039.75	1.08205	0.946154	0.725641	30.7571	390	999	601	422	369	283
	HIS3	YOR202W	12	16	2	12D	H	1	189	2.75332	2994.96	1.54111	2255.99	11.9938	490.115	604.892	0.241831	1057.26	0.176262	1016.05	1.1618	0.960212	0.710875	18.735	377	1038	581	438	362	268
	PEX14	YGL153W	5	11	17	5A	F	9	213	2.56941	2699.81	1.54118	2252.82	12.1296	441.608	585.781	0.249067	994.058	0.177432	991.087	1.08941	0.938824	0.687059	26.7395	425	1092	655	463	399	292
	HIS3	YOR202W	6	3	1	6A	B	1	212	2.38062	2252.81	1.54137	2251.24	11.6048	385.599	608.477	0.244118	877.646	0.190177	1021.6	1.11111	0.917258	0.716312	23.388	423	1007	652	470	388	303
	HIS3	YOR202W	4	16	21	4C	H	11	247	2.60446	2472.36	1.54158	2207.99	11.7779	426.096	610.663	0.232621	891.799	0.170065	995.288	1.15416	0.947262	0.703854	36.6606	493	1284	760	569	467	347
	HIS3	YOR202W	4	16	17	4C	H	9	204.5	2.55392	2620.75	1.54167	2191.38	11.9391	449.244	609.303	0.242524	991.801	0.196535	1027.57	1.14216	0.965686	0.735294	43.8178	408	1042	629	466	394	300
	HIS3	YOR202W	7	1	22	7B	A	11	210	2.7327	2642.08	1.54177	2332.13	11.9581	432.729	615.212	0.241857	953.487	0.183418	1040.84	1.10501	0.966587	0.701671	39.7995	419	1145	646	463	405	294
	YHM2	YMR241W	10	14	7	10C	G	4	162	2.58824	2769.49	1.5418	2188.83	12.7842	449.887	602.85	0.259699	1057.53	0.177748	1040.61	1.08669	0.965944	0.743034	20.3961	323	836	498	351	312	240
	HIS3	YOR202W	4	16	2	4D	H	1	160	2.4232	2025.64	1.54232	2262.09	11.9918	355.37	592.341	0.213024	761.863	0.191527	1004.18	0.846395	0.905956	0.695925	28.4077	319	773	492	270	289	222
	PEX22	YAL055W	1	9	22	1B	E	11	176.5	2.78409	2853.36	1.54261	2269.13	12.7102	469.048	579.716	0.243529	1006.63	0.17235	986.725	1.10511	0.965909	0.6875	43.7264	352	980	543	389	340	242
	MSH5	YDL154W	2	10	9	2C	E	5	241	2.50312	2413.58	1.54262	2279.75	11.5338	436.096	619.55	0.234954	930.389	0.173549	1033.62	1.11434	0.95842	0.70894	29.4449	481	1204	742	536	461	341
	TAN1	YGL232W	5	6	16	5D	C	8	193	2.38182	2331.74	1.54286	2320.85	12.1091	399.758	596.897	0.243552	948.095	0.184942	1040.67	1.06234	0.955844	0.698701	28.8271	385	917	594	409	368	269
	HIS3	YOR202W	7	7	24	7B	D	12	198.5	2.68939	2625.06	1.54293	2157.1	12.5039	425.98	559.763	0.259482	970.751	0.192827	975.421	1.11869	0.972222	0.724747	41.9762	396	1065	611	443	385	287
		YLR168C	9	11	9	9A	F	5	163.5	2.44785	2423.72	1.54295	2238.08	13.1938	396.399	594.048	0.249008	924.076	0.17981	1026.99	0.978528	0.93865	0.730061	37.6696	326	798	503	319	306	238
	SLI1	YGR212W	6	9	20	6B	E	10	180	2.30362	2280.4	1.54317	2200.09	11.9248	409.529	602.795	0.237014	927.826	0.181554	1034.05	1.08635	0.935933	0.743733	22.6495	359	827	554	390	336	267
	DJP1	YIR004W	14	6	3	14C	C	2	191	2.60892	2679.11	1.54331	2265.11	11.7746	432.896	608.2	0.242886	963.17	0.174587	1025.55	1.09186	0.942257	0.713911	17.7482	381	994	588	416	359	272
	PEX29	YDR479C	4	7	4	4B	D	2	119.08	2.78858	2513.71	1.54334	2440.7	13.6349	380.428	580.758	0.222622	856.695	0.179913	1058.95	1.0444	0.936575	0.676533	25.2673	236.5	659.5	365	247	221.5	160
	NYV1	YLR093C	9	3	13	9A	B	7	196.5	2.60969	2307.21	1.54337	2121.27	12.2942	374.215	570.924	0.234736	855.488	0.180268	986.437	1.06378	0.94898	0.729592	26.9815	392	1023	605	417	372	286
	BAP2	YBR068C	1	8	6	1D	D	3	194.5	2.50258	2307.55	1.54381	2800.53	11.2483	399.033	751.479	0.229533	856.433	0.170239	1214.77	1.09021	0.914948	0.680412	68.5055	388	971	599	423	355	264
	HIS3	YOR202W	13	1	1	13A	A	1	280	2.49374	2473.26	1.54383	2294.12	10.974	437.718	671.272	0.242881	949.033	0.180509	1072.65	1.13417	0.944544	0.731664	23.6008	559	1394	863	634	528	409
	ADE4	YMR300C	11	9	4	11B	E	2	106.748	2.21378	1723.77	1.54394	2273.87	12.7865	294.63	544.089	0.21371	681.201	0.190496	1005.09	0.980998	0.871734	0.700713	18.6669	210.5	466	325	206.5	183.5	147.5
	PAD1	YDR538W	4	15	8	4B	H	4	136.5	2.65074	2678.63	1.54412	2346.44	13.5652	419.02	575.758	0.237033	951.951	0.196826	1029.39	1.13603	0.933824	0.683824	75.9408	272	721	420	309	254	186
	GIS3	YLR094C	9	3	11	9A	B	6	187	2.72118	2167.93	1.54424	2297.58	12.3282	345.02	613.652	0.215165	744.136	0.176676	1029.72	1.01877	0.932976	0.697051	18.8414	373	1015	576	380	348	260
		YDR540C	4	15	4	4B	H	2	113.998	2.67257	2712.03	1.54425	2345.53	13.7804	419.527	569.835	0.236804	968.4	0.1725	1026.38	1.06416	0.957965	0.692478	26.057	226	604	349	240.5	216.5	156.5
	HIS3	YOR202W	10	1	3	10A	A	2	237.5	2.57806	2580.34	1.5443	2310.76	11.2634	438.347	632.875	0.242178	963.973	0.18318	1047.89	1.21941	0.955696	0.719409	28.3549	474	1222	732	578	453	341
	GIS2	YNL255C	11	2	21	11C	A	11	124.5	3.08065	2640.18	1.54435	2516.26	13.2911	393.69	668.468	0.218702	810.252	0.155844	1118.39	1.05242	0.967742	0.701613	24.5764	248	764	383	261	240	174
	HIS3	YOR202W	13	1	3	13A	A	2	235.5	2.55745	2885.29	1.54468	2429.35	11.6789	496.523	675.777	0.255296	1118.27	0.182374	1117.34	1.07447	0.97234	0.72766	23.3452	470	1202	726	505	457	342
	TOS4	YLR183C	9	13	3	9A	G	2	187.5	2.35294	2032.15	1.54546	2224.4	11.9437	370.381	571.039	0.236498	836.098	0.185272	1004.19	1.00535	0.965241	0.705882	21.9089	374	880	578	376	361	264
	HIS3	YOR202W	4	1	1	4A	A	1	263.5	2.47909	1952.4	1.54563	2376.4	10.3975	355.119	656.703	0.219617	743.995	0.18082	1072.54	1.10076	0.935361	0.705323	48.5592	526	1304	813	579	492	371
	DIG2	YDR480W	4	7	2	4B	D	1	74.2712	2.3322	2063.24	1.54576	2373.04	13.0685	342.876	588.659	0.235813	833.985	0.192819	1113.26	1.05085	0.945763	0.732203	26.1013	147.5	344	228	155	139.5	108
	HSE1	YHL002W	6	3	9	6A	B	5	257	2.56335	2368.78	1.54581	2183.14	11.4772	392.154	576.098	0.236306	876.968	0.18339	967.728	1.07992	0.945419	0.693957	22.383	513	1315	793	554	485	356
	HIS3	YOR202W	14	15	1	14A	H	1	239.5	2.83682	2775.6	1.54602	2194.92	11.9311	436.166	611.536	0.237197	933.518	0.176463	996.099	1.1841	0.953975	0.711297	23.0868	478	1356	739	566	456	340
		YGR149W	5	14	15	5C	G	8	217.5	2.57373	2753.95	1.54608	2269.08	12.1211	430.856	586.698	0.249661	1000.06	0.185477	1010.71	1.15899	0.93318	0.700461	25.6515	434	1117	671	503	405	304
	HIS3	YOR202W	4	4	24	4D	B	12	190	2.68865	2615.56	1.54617	2238.85	11.1386	411.587	613.395	0.241459	926.622	0.188288	1030.94	1.15567	0.944591	0.725594	29.0861	379	1019	586	438	358	275
	SIT1	YEL065W	4	9	3	4A	E	2	184.5	2.54891	2520.38	1.5462	2289.54	12.0414	420.586	597.47	0.243481	940.151	0.180437	1032.88	1.10598	0.942935	0.709239	19.5959	368	938	569	407	347	261
	HIS3	YOR202W	10	13	1	10A	G	1	157	2.50479	2616.7	1.54633	2258.53	11.9803	435.102	601.535	0.246913	993.445	0.171553	1038.44	1.1246	0.936102	0.72524	28.0179	313	784	484	352	293	227
	PET8	YNL003C	11	15	22	11B	H	11	129.5	2.55814	2613.63	1.54651	2410.96	12.0405	417.02	642.352	0.253357	1015.34	0.19765	1144.53	1.18217	0.98062	0.736434	38.2099	258	660	399	305	253	190
	FIT1	YDR534C	4	15	16	4B	H	8	97.0415	2.45337	2623.29	1.54663	2424.15	13.6054	418.083	563.849	0.245687	994.523	0.198296	1061.85	1.03109	0.937824	0.681347	20.9762	193	473.5	298.5	199	181	131.5
	DAK2	YFL053W	4	14	21	4C	G	11	209	2.66906	2783.33	1.54676	2263.81	11.9688	450.046	605.247	0.234638	974.367	0.168987	1005.69	1.14149	0.952038	0.702638	39.281	417	1113	645	476	397	293
	MRK1	YDL079C	2	2	21	2C	A	11	203.5	2.55419	2796.39	1.5468	2358.08	11.0089	453.888	655.682	0.249964	1053.5	0.19873	1111.57	1.19951	0.963054	0.741379	42.8602	406	1037	628	487	391	301
	ERV2	YPR037C	14	9	14	14B	E	7	160.5	2.44687	2618.42	1.54688	2247.21	12.0721	441.539	597.831	0.25388	1043.27	0.192172	1041.43	1.14062	0.965625	0.7375	22.1133	320	783	495	365	309	236
	RSM28	YDR494W	4	9	4	4B	E	2	91.5414	2.33425	1855.9	1.54696	2550.9	14.096	315.256	579.654	0.202057	707.497	0.173422	1055.91	0.958564	0.895028	0.657459	25.8841	181	422.5	280	173.5	162	119
	NAT1	YDL040C	2	12	20	2D	F	10	234.5	2.52564	2023.28	1.54701	2241.93	11.4109	385.834	591.356	0.216094	772.14	0.173164	982.092	1.13248	0.946581	0.692308	34.8712	468	1182	724	530	443	324
	SAC3	YDR159W	3	15	23	3A	H	12	42.2705	1.31915	1071.66	1.54711	3579.35	17.7547	237.868	726.839	0.160587	533.484	0.185757	1269.82	0.492401	0.693009	0.580547	37.8828	82.25	108.5	127.25	40.5	57	47.75
		YML035C-A	10	15	20	10B	H	10	165	2.16717	2277.67	1.54711	2603.84	11.9175	435.945	651.193	0.237444	960.247	0.186959	1139.61	1.02128	0.899696	0.693009	54.1387	329	713	509	336	296	228
	ZRT2	YLR130C	9	7	3	9A	D	2	169.5	2.56805	2486.78	1.54734	2213.88	12.2689	393.305	571.143	0.24179	922.16	0.185621	1003.12	1.05621	0.946746	0.724852	16.5831	338	868	523	357	320	245
	HIS3	YOR202W	14	16	11	14C	H	6	143	2.66667	2911.88	1.54737	2279.46	13.0204	457.041	587.071	0.252712	1029.47	0.172937	1041.85	1.09123	0.940351	0.715789	34.4093	285	760	441	311	268	204
		YDR282C	3	14	20	3D	G	10	238	2.50316	2568.95	1.54737	2181.24	12.0238	444.968	610.292	0.254274	1015.97	0.190426	1023.53	1.1179	0.976842	0.736842	20.0499	475	1189	735	531	464	350
	CAF120	YNL278W	11	4	19	11C	B	10	132	2.30038	1861.59	1.54753	2510.72	11.8757	338.046	681.716	0.224603	758.399	0.165715	1148.89	1.07224	0.904943	0.718631	23.0434	263	605	407	282	238	189
	MSI1	YBR195C	1	10	7	1C	E	4	189.5	2.41005	2040.2	1.54762	3210.14	12.8154	371.739	706.929	0.208608	777.773	0.157181	1198.54	0.798942	0.928571	0.621693	32.4808	378	911	585	302	351	235
	MET1	YKR069W	8	4	11	8C	B	6	226	2.37251	2507.3	1.54767	2411.97	11.3425	428.586	634.208	0.246427	985.593	0.185317	1078.15	1.04435	0.937916	0.711752	48.1041	451	1070	698	471	423	321
	HIS3	YOR202W	13	1	9	13A	A	5	205	2.59413	2915.62	1.54768	2444.74	11.7175	487.742	652.325	0.250417	1101.35	0.195229	1105.98	1.06846	0.968215	0.716381	59.2368	409	1061	633	437	396	293
		YNL217W	11	10	2	11D	E	1	214	2.6089	2634.55	1.54801	2340.25	11.3176	441.728	633.599	0.249886	983.191	0.184819	1065.38	1.18033	0.967213	0.71897	22.3383	427	1114	661	504	413	307
	VPS55	YJR044C	14	8	7	14C	D	4	177.5	2.72881	2959.65	1.54802	2286.38	12.6032	459.519	601.89	0.253719	1069.59	0.202398	1050.87	1.08475	0.966102	0.70904	17.9444	354	966	548	384	342	251
	ADK2	YER170W	4	4	11	4C	B	6	234	2.47966	2208.9	1.54818	2229.76	11.111	385.047	634.561	0.229222	833.242	0.180641	1042.89	1.14561	0.931478	0.732334	45.2548	467	1158	723	535	435	342
	YPS1	YLR120C	9	7	19	9A	D	10	202	2.45409	2310.2	1.54839	2212.13	11.7782	402.936	594.743	0.249198	911.88	0.185661	1017.48	0.987593	0.962779	0.724566	16.2481	403	989	624	398	388	292
		YER085C	4	8	14	4D	D	7	181	2.33795	2287.04	1.54848	2330.35	12.5863	406.13	608.743	0.24106	928.872	0.193993	1052.69	1.07202	0.933518	0.711911	26.4575	361	844	559	387	337	257
		YKL075C	8	5	21	8A	C	11	165.5	2.50606	2271.5	1.54848	2599.64	12.6201	367.939	607.462	0.228197	863.795	0.178035	1065.78	1.01818	0.948485	0.660606	49.3862	330	827	511	336	313	218
		YDR179W-A	3	2	22	3D	A	11	191	2.48556	2490.11	1.54856	2254.36	12.1364	417.658	604.163	0.248172	979.649	0.203402	1044.77	1.13648	0.971129	0.729659	20.8806	381	947	590	433	370	278
		YJR088C	7	14	23	7C	G	12	279	2.80072	2230.99	1.54937	2262.79	10.8075	378.641	633.538	0.208976	750.175	0.170353	1006.6	0.917415	0.949731	0.698384	56.4978	557	1560	863	511	529	389
	MRP13	YGR084C	5	6	15	5C	C	8	243.5	2.33128	1790.76	1.54938	2310.14	11.2621	316.77	619.128	0.201271	679.706	0.184405	1035.3	1.05556	0.886831	0.701646	27.8209	486	1133	753	513	431	341
	ECM5	YMR176W	10	6	9	10C	C	5	192.5	2.81771	3036.49	1.54948	2286.46	11.9963	451.851	606.726	0.245259	1030.92	0.178785	1036.72	1.10156	0.947917	0.721354	19.3649	384	1082	595	423	364	277
	REX3	YLR107W	9	5	17	9A	C	9	227	2.35541	1928.38	1.54967	2050.81	11.2983	338.315	565.003	0.223092	741.262	0.174406	949.306	0.98234	0.900662	0.735099	17.1756	453	1067	702	445	408	333
	YEH3	YLR020C	9	7	6	9B	D	3	166	2.41994	1776.75	1.54985	2154.91	12.5565	316.62	579.178	0.2037	698.401	0.164093	996.493	1.04532	0.936556	0.722054	19.4422	331	801	513	346	310	239
	SMA1	YPL027W	13	15	23	13A	H	12	226	2.57871	2439.42	1.54989	2421.15	10.957	439.027	677.611	0.221116	911.784	0.173837	1076.45	1.10421	0.949002	0.694013	28.9482	451	1163	699	498	428	313
	MIG3	YER028C	4	13	9	4A	G	5	275	2.41348	2117.58	1.55009	2392.19	10.729	390.146	640.472	0.222594	809.219	0.175676	1048.57	1.13661	0.912568	0.692168	49.99	549	1325	851	624	501	380
	EDC2	YER035W	4	15	19	4A	H	10	245	2.57873	2395.37	1.5501	2293.7	11.1082	412.761	638.495	0.225167	861.846	0.191287	1044.25	1.14519	0.91411	0.707566	23.6008	489	1261	758	560	447	346
	INP53	YOR109W	12	4	7	12C	B	4	209.5	2.6555	3012.64	1.55024	2262.04	11.9788	499.543	616.816	0.260336	1116.99	0.200362	1022.44	1.14115	0.980861	0.710526	53.9351	418	1110	648	477	410	297
	HIS3	YOR202W	5	16	13	5C	H	7	254	2.54438	2658.04	1.5503	2259.38	10.3527	458.018	643.506	0.256857	1019.01	0.185578	1062.66	1.16962	0.952663	0.739645	62.8013	507	1290	786	593	483	375
	HIS3	YOR202W	7	11	1	7A	F	1	194	2.50388	2048.21	1.55039	2309.17	12.1876	343.121	568.994	0.21622	758.716	0.200477	991.698	1.01034	0.927649	0.684755	32.8481	387	969	600	391	359	265
	SIR1	YKR101W	8	8	7	8C	D	4	202	2.48139	2571.98	1.55087	2692.81	12.6835	432.76	683.341	0.236597	954.544	0.166661	1117.96	1.06948	0.937965	0.667494	55.3895	403	1000	625	431	378	269
	EDC3	YEL015W	4	5	21	4A	C	11	231	2.6269	2570.27	1.55098	2458.94	11.5268	416.802	651.94	0.245278	929.808	0.170558	1082.09	1.13232	0.934924	0.694143	24.7184	461	1211	715	522	431	320
	FMP48	YGR052W	5	4	23	5C	B	12	318	2.35276	1840.95	1.55118	2199.2	10.2065	357.98	622.863	0.215852	731.166	0.183128	993.251	1.07244	0.925984	0.705512	27.313	635	1494	985	681	588	448
	DAL2	YIR029W	7	5	11	7A	C	6	185.5	2.6973	2430.37	1.55135	2113.91	12.7683	378.192	555.526	0.238831	856.472	0.176653	964.731	1.11892	0.940541	0.724324	24.0208	370	998	574	414	348	268
		YIR020C	7	3	3	7A	B	2	213.5	2.42958	1983.28	1.55164	2183.28	11.6124	330.195	589.293	0.218546	731.771	0.17195	995.625	1.06808	0.901408	0.720657	31.6544	426	1035	661	455	384	307
	HIS3	YOR202W	14	16	19	14C	H	10	145.5	2.68276	2714.35	1.55172	2401.76	12.992	436.648	609.283	0.244049	961.28	0.188689	1055.12	1.06897	0.958621	0.7	19.4422	290	778	450	310	278	203
	HIS3	YOR202W	8	16	23	8C	H	12	206	2.57664	2464.15	1.55231	2333.06	11.5839	407.305	642.805	0.234658	897.505	0.19085	1065.21	1.07786	0.939173	0.715328	40.5463	411	1059	638	443	386	294
	HIS3	YOR202W	13	15	1	13A	H	1	219.5	2.71461	3020.66	1.55251	2361.04	11.9109	515.895	650.056	0.233448	1085.56	0.17416	1056.42	1.16438	0.974886	0.710046	21.1187	438	1189	680	510	427	311
		YFR038W	5	7	20	5B	D	10	152.5	2.51316	2334.02	1.55263	2087.83	12.804	384.483	556.033	0.24698	899.641	0.189	975.654	1.12829	0.960526	0.736842	44.3509	304	764	472	343	292	224
	LIF1	YGL090W	5	5	13	5A	C	7	190.5	2.39474	2466.61	1.55263	2148.13	12.1963	432.249	581.434	0.243793	983.841	0.186145	986.042	1.08158	0.936842	0.726316	30.9516	380	910	590	411	356	276
	SRL1	YOR247W	13	7	6	13B	D	3	195	2.52956	2864.86	1.5527	2273.01	11.7174	474.45	603.509	0.251682	1087.68	0.178028	1032.79	1.08997	0.933162	0.724936	49.163	389	984	604	424	363	282
		YML033W	10	13	4	10B	G	2	223	2.4427	2621.72	1.55281	2305.12	11.3898	477.271	655.374	0.250562	1024.12	0.187624	1082.8	1.15056	0.952809	0.748315	52.7162	445	1087	691	512	424	333
	SXM1	YDR395W	3	12	13	3C	F	7	166	2.6284	2404.85	1.55287	2097.39	13.0084	390.471	530.141	0.224657	871.731	0.197755	943.447	1.19637	0.939577	0.706949	24.8998	331	870	514	396	311	234
	YRR1	YOR162C	12	10	9	12C	E	5	208.5	2.41827	2609.18	1.55289	2272.72	11.422	452.986	598.06	0.245076	1011.49	0.190796	1012.47	1.15144	0.947115	0.697115	54.2033	416	1006	646	479	394	290
	HIS3	YOR202W	6	16	9	6C	H	5	170.5	2.57941	2681.23	1.55294	2260.01	12.445	427.573	580.051	0.247016	986.815	0.184588	1012.01	0.997059	0.952941	0.702941	20.347	340	877	528	339	324	239
	HIS3	YOR202W	9	5	24	9B	C	12	179.5	2.6257	2416.16	1.55307	2146.63	11.9768	397.163	572.744	0.249676	890.859	0.172213	980.542	1.02514	0.963687	0.723464	18.5472	358	940	556	367	345	259
	ROG1	YGL144C	5	9	9	5A	E	5	207.5	2.54831	2709.93	1.55314	2117.14	12.5727	439	576.36	0.242211	979.384	0.188411	974.966	1.04589	0.92029	0.717391	30.3645	414	1055	643	433	381	297
		YDR514C	4	13	20	4B	G	10	159.5	2.51572	2496	1.55346	2379.6	12.0595	401.833	595.962	0.242724	931.251	0.172815	1038.54	0.987421	0.927673	0.688679	19.1833	318	800	494	314	295	219
		YDR157W	3	13	5	3A	G	3	261.5	2.52107	2723.22	1.55364	2273.53	10.5064	490.627	665.467	0.248033	1096.35	0.182974	1083.69	1.09579	0.97318	0.743295	44.6878	522	1316	811	572	508	388
	CLB3	YDL155W	2	10	7	2C	E	4	307.5	2.7101	2729.55	1.55375	2172.96	11.2172	482.682	632.303	0.240741	997.911	0.171689	1002.59	1.24104	0.972313	0.729642	26.6646	614	1664	954	762	597	448
	HIS3	YOR202W	11	16	2	11D	H	1	144	2.50871	2590.64	1.55401	2572.22	11.2622	432.18	633.155	0.242081	983.709	0.166082	1084.17	1.02439	0.937282	0.66899	21.166	287	720	446	294	269	192
	HIS3	YOR202W	4	11	24	4B	F	12	134	2.58801	2427.36	1.55431	2365.27	12.8219	393.45	572.584	0.232639	911.557	0.200141	1047.05	1.1161	0.94382	0.692884	18.5472	267	691	415	298	252	185
	ECM3	YOR092W	12	2	9	12C	A	5	202.5	2.80693	2896.87	1.55445	2119.45	11.7537	449.45	604.574	0.240115	1014.46	0.180183	1010.35	1.18317	0.975248	0.75495	18.5472	404	1134	628	478	394	305
		YKL061W	8	15	4	8B	H	2	271	2.53789	2466.83	1.55453	2310	10.8448	430.215	651.323	0.242731	937.436	0.181685	1068.93	1.06469	0.953789	0.743068	19.0788	541	1373	841	576	516	402
		YCR100C	2	6	10	2D	C	5	237.5	2.77426	2817.07	1.55485	2233.19	11.2528	457.112	620.958	0.250498	1002.18	0.189663	1036.28	1.08861	0.964135	0.727848	20.9285	474	1315	737	516	457	345
	PLB1	YMR008C	10	13	19	10A	G	10	173.5	2.56936	3075.44	1.55491	2303.84	11.5595	485.05	624.217	0.253566	1112.49	0.192539	1075.76	1.2659	0.930636	0.728324	23.3238	346	889	538	438	322	252
	CSR2	YPR030W	14	9	20	14B	E	10	205	2.56968	2696.05	1.55501	2082.88	12.1148	435.311	564.919	0.240476	1011.3	0.185313	969.623	1.21271	0.958435	0.735941	21.2838	409	1051	636	496	392	301
		YER091C-A	4	8	4	4D	D	2	213	2.66588	2568.97	1.55529	2281.95	11.874	409.758	576.813	0.250485	929.961	0.175047	989.507	1.09647	0.955294	0.689412	22.383	425	1133	661	466	406	293
		YKL066W	8	3	17	8A	B	9	235.5	2.51702	2277.26	1.55532	2207.09	11.3307	395.921	607.799	0.237169	876.346	0.177298	1020.07	1.12766	0.970213	0.725532	17.1756	470	1183	731	530	456	341
	FAA4	YMR246W	11	3	18	11B	B	9	235.5	2.58936	2699.66	1.55532	2411.81	11.1056	434.595	621.737	0.255795	993.074	0.17513	1045	1.08936	0.944681	0.689362	25.923	470	1217	731	512	444	324
		YER184C	4	6	9	4C	C	5	203	2.40494	2671.11	1.55556	2345.79	11.7194	449.539	615.24	0.247601	1046.82	0.174751	1053.17	1.03704	0.948148	0.716049	48.5798	405	974	630	420	384	290
	SPG1	YGR236C	6	11	6	6B	F	3	247	2.60446	2414.69	1.55578	2021.57	11.8297	414.398	576.773	0.236187	900.549	0.182333	950.482	1.09736	0.965517	0.740365	48.4458	493	1284	767	541	476	365
	ALD5	YER073W	4	6	12	4D	C	6	220	2.65831	2391.27	1.55581	2230.52	12.0117	390.976	567.921	0.235995	866.65	0.190008	975.354	1.05923	0.952164	0.692483	24.8797	439	1167	683	465	418	304
		YER121W	4	12	6	4D	F	3	202	2.41439	1898.95	1.55583	2248.66	11.6436	335.255	588.631	0.215664	716.289	0.180523	1001.95	1.09181	0.913151	0.699752	21.9089	403	973	627	440	368	282
	HRT3	YLR097C	9	3	5	9A	B	3	202	2.66501	2397.85	1.55583	2116.55	12.414	384.58	585.716	0.245269	869.833	0.179987	993.109	1.00496	0.965261	0.741935	20.664	403	1074	627	405	389	299
	HIS3	YOR202W	2	7	1	2A	D	1	184	2.51226	2362.6	1.55586	2191.81	12.0439	413.118	587.296	0.243585	897.879	0.175709	1008.47	1.09537	0.950954	0.72752	25	367	922	571	402	349	267
		YML096W	10	7	17	10A	D	9	170.5	2.80588	2843.83	1.55588	2600.82	13.046	436.369	664.219	0.227851	941.305	0.169224	1113.94	1.24706	0.929412	0.685294	54.7905	340	954	529	424	316	233
		YLR455W	14	8	3	14C	D	2	143.5	2.53846	2740.59	1.55594	2374.46	12.4586	429.672	580.239	0.247726	1011.02	0.185098	1045.61	1.03147	0.926573	0.699301	34.1028	286	726	445	295	265	200
	KNS1	YLL019C	8	12	15	8C	F	8	249.5	2.50201	2684.32	1.55622	2380.74	10.9733	460.455	635.746	0.242475	1022.85	0.188001	1060.88	1.14859	0.955823	0.704819	21.4476	498	1246	775	572	476	351
		YER152C	4	2	11	4C	A	6	262	2.60229	2596.98	1.55641	2301.41	10.8067	432.305	655.159	0.240023	945.725	0.186447	1060.06	1.1434	0.956023	0.732314	41.1096	523	1361	814	598	500	383
	NEW1	YPL226W	13	12	23	13C	F	12	260	2.65125	2780.08	1.55684	2263.01	11.338	476.094	642.397	0.249348	1018.47	0.193353	1050.08	1.1946	0.957611	0.726397	20.0749	519	1376	808	620	497	377
		YML090W	10	7	23	10A	D	12	166.5	2.54518	2707.87	1.55723	2330.98	12.0374	463.021	602.47	0.235485	1006.15	0.174878	1042.71	1.16867	0.933735	0.710843	57.5847	332	845	517	388	310	236
	ENT1	YDL161W	2	12	19	2C	F	10	197	2.48601	2274.89	1.55725	2156.11	12.1439	412.56	590.303	0.225699	856.983	0.178846	976.035	1.17303	0.928753	0.725191	49.1528	393	977	612	461	365	285
	PTC5	YOR090C	12	2	13	12C	A	7	174.5	2.65805	2947.06	1.55747	2335.52	11.6206	458.632	608.527	0.255324	1079.79	0.188632	1043.13	1.12356	0.962644	0.706897	17	348	925	542	391	335	246
	PRS5	YOL061W	12	5	13	12A	C	7	170	2.28319	2256.28	1.55752	2688.89	11.0608	396.944	721.973	0.247042	944.32	0.199967	1225.07	1.12094	0.949853	0.728614	29.3428	339	774	528	380	322	247
	HIS3	YOR202W	6	1	5	6A	A	3	222	2.14221	2037.09	1.55756	2254.08	11.5514	386.002	596.448	0.238508	881.708	0.197984	1020.73	1.05418	0.893905	0.715576	16.4317	443	949	690	467	396	317
	MDM34	YGL219C	5	4	16	5D	B	8	180.5	2.34722	2264.86	1.55833	2313.28	11.8217	388.694	638.19	0.239913	935.064	0.199475	1093.73	1.07778	0.955556	0.761111	69.419	360	845	561	388	344	274
	RPL37A	YLR185W	9	15	21	9A	H	11	96.9844	1.55584	1061.85	1.55844	3070.75	12.6388	253.722	785.741	0.184745	552.992	0.136382	1316.71	0.519481	0.833766	0.701299	17.2377	192.5	299.5	300	100	160.5	135
	HGH1	YGR187C	6	5	14	6B	C	7	171.5	2.37719	1917.92	1.55848	2013.3	12.5523	352.54	558.118	0.225375	775.48	0.190805	974.675	1.1462	0.959064	0.763158	26.0768	342	813	533	392	328	261
	KIN82	YCR091W	2	6	20	2D	C	10	242	2.77847	2711.43	1.55901	2283.07	11.4691	451.155	618.213	0.247072	964.105	0.188608	1028.1	1.12629	0.975155	0.706004	38.8201	483	1342	753	544	471	341
	SLC1	YDL052C	2	12	8	2D	F	4	258	2.87184	3099.75	1.55922	2158.49	11.4541	491.333	625.014	0.246416	1055.71	0.189217	1031.9	1.15728	0.965049	0.749515	20.9762	515	1479	803	596	497	386
		YLL055W	9	3	6	9B	B	3	207	2.70702	2298.63	1.55932	2073.09	12.013	374.767	567.945	0.234561	831.435	0.187653	968.815	1.08717	0.970944	0.736077	20.1494	413	1118	644	449	401	304
	TGL1	YKL140W	8	13	19	8A	G	10	219.5	2.49315	2573.15	1.55936	2385.88	10.7726	423.898	621.47	0.247529	968.733	0.187118	1059.06	1.09817	0.945205	0.707763	48.6107	438	1092	683	481	414	310
	HIS3	YOR202W	8	15	1	8A	H	1	240	2.21503	2155.69	1.5595	2380.37	11.0581	408.54	650.333	0.237554	932.338	0.178105	1095.85	0.977035	0.947808	0.732777	29.1548	479	1061	747	468	454	351
		YPL041C	13	15	5	13A	H	3	210.5	2.71667	3629.54	1.55952	2498.35	11.9023	576.215	702.302	0.261271	1311.57	0.184898	1148.08	1.18571	0.97619	0.733333	26.1151	420	1141	655	498	410	308
	ECM32	YER176W	4	4	3	4C	B	2	252.5	2.37103	1801.96	1.55952	2307.31	10.6174	331.753	651.704	0.209544	705.509	0.169371	1049.71	0.916667	0.940476	0.722222	54.8361	504	1195	786	462	474	364
	DDI1	YER143W	4	2	23	4C	A	12	223	2.59101	2544.94	1.55955	2323.54	11.9021	438.158	665.783	0.245069	976.765	0.194667	1079.38	1.13258	0.982022	0.746067	21.5407	445	1153	694	504	437	332
	ATG9	YDL149W	2	10	11	2C	E	6	235.5	2.5	2447.77	1.55957	2216.02	11.5621	428.684	593.843	0.234562	927.04	0.175432	995.386	1.18723	0.955319	0.717021	24.5967	470	1175	733	558	449	337
	PPM1	YDR435C	4	3	8	4B	B	4	117.5	2.47436	2960.42	1.55983	2445.09	13.6716	476.694	615.469	0.256434	1156.43	0.207887	1094.43	1.07265	0.970085	0.700855	24.0208	234	579	365	251	227	164
		YPR091C	14	14	7	14C	G	4	188	2.672	2781.5	1.56	2251.53	12.0714	448.753	580.453	0.250842	1001.91	0.180923	1011.36	1.08267	0.957333	0.709333	33.541	375	1002	585	406	359	266
	TMT1	YER175C	4	4	5	4C	B	3	246	2.58452	2583.05	1.56008	2248.58	11.1116	429.851	626.402	0.244063	959.563	0.1839	1027.37	1.10183	0.94501	0.731161	20.4939	491	1269	766	541	464	359
	LHP1	YDL051W	2	12	10	2D	F	5	233.5	2.67382	2730.53	1.56009	2206.27	11.4138	462.585	592.007	0.244358	995.364	0.182612	993.151	1.15236	0.972103	0.712446	21.2368	466	1246	727	537	453	332
	RAD24	YER173W	4	4	9	4C	B	5	215.5	2.51163	2268.43	1.56046	2293.21	11.4622	396.732	625.882	0.226899	869.344	0.173436	1040.79	1.06744	0.960465	0.723256	18.868	430	1080	671	459	413	311
		YPR004C	14	5	16	14B	C	8	161	2.43925	2321.62	1.56075	2319.28	12.0166	397.313	588.943	0.229046	899.055	0.186284	1027.09	1	0.953271	0.700935	21.9317	321	783	501	321	306	225
	HXT2	YMR011W	10	13	13	10A	G	7	185	2.55014	2812.25	1.56098	2197.89	11.7561	469.925	607.131	0.259365	1072.14	0.191133	1046.44	1.23035	0.95935	0.745257	24.96	369	941	576	454	354	275
		YBR187W	1	10	15	1C	E	8	234	2.55246	2363.52	1.56103	2314.86	11.5268	423.199	632.181	0.217072	880.913	0.184251	1040.71	0.826552	0.948608	0.715203	30.6431	467	1192	729	386	443	334
		YNR018W	11	14	3	11C	G	2	213.5	2.4061	2652.03	1.56103	2548.63	11.1086	449.806	693.514	0.250956	1047.18	0.189976	1148.99	1.11972	0.946009	0.725352	48.1144	426	1025	665	477	403	309
	GIM5	YML094W	10	7	21	10A	D	11	242	2.4617	2732.18	1.56108	2273.58	10.8598	492.638	651.028	0.253371	1084.05	0.199997	1070.91	1.22567	0.956522	0.745342	21.2132	483	1189	754	592	462	360
	RAD54	YGL163C	5	13	21	5A	G	11	180.5	2.6	2834.19	1.56111	2456	13.8305	476.6	657.282	0.241272	1043.32	0.191423	1100.94	1.06111	0.933333	0.708333	25.632	360	936	562	382	336	255
	BSC1	YDL037C	2	10	4	2D	E	2	270.5	2.75926	2995.46	1.56111	2351.03	10.7273	500.419	652.606	0.250662	1074.13	0.183257	1062.79	1.08148	0.972222	0.72963	22	540	1490	843	584	525	394
	NPY1	YGL067W	5	3	17	5A	B	9	229.5	2.3428	2419.93	1.56113	2246.22	11.5102	438.252	608.863	0.249211	979.363	0.183477	1020.81	1.04585	0.936681	0.722707	75.1332	458	1073	715	479	429	331
		YPL067C	13	4	14	13D	B	7	229.5	2.60044	2206.44	1.56113	2297.97	11.1438	381.313	620.476	0.226251	812.095	0.172831	1020.96	1.09389	0.951965	0.709607	50.1797	458	1191	715	501	436	325
		YGL082W	5	3	5	5A	B	3	209	2.51559	2612.82	1.56115	2367.64	11.8432	435.925	608.045	0.25182	985.499	0.182986	1043.04	1.09113	0.944844	0.693046	30.5778	417	1049	651	455	394	289
	RPL20B	YOR312C	13	15	2	13B	H	1	74.8707	2.42177	2689.79	1.56122	3248.37	14.4312	461.871	666.921	0.233421	1008.62	0.165007	1159.55	0.914966	0.901361	0.598639	28.1641	147	356	229.5	134.5	132.5	88
	BCS1	YDR375C	3	10	21	3C	E	11	163.5	2.50307	2292.19	1.56135	2511.93	12.9911	368.188	629.397	0.237393	870.028	0.194389	1091.72	1.14417	0.957055	0.690184	22.3383	326	816	509	373	312	225
	STE23	YLR389C	9	12	21	9C	F	11	203.5	2.69458	2676.74	1.56158	2200.42	12.2059	420.626	597.49	0.244032	953.3	0.187843	1010.9	1.12069	0.948276	0.721675	47.2969	406	1094	634	455	385	293
	GYP8	YFL027C	4	10	19	4C	E	10	219.5	2.51826	2337.19	1.56164	2331.84	11.2546	402.275	616.854	0.235954	879.718	0.175324	1036.76	1.07306	0.942922	0.712329	37.7624	438	1103	684	470	413	312
	SRF4	YDL023C	2	10	22	2D	E	11	145.5	2.56552	2136.01	1.56207	2436.16	12.5931	358.939	638.953	0.21196	747.646	0.171102	1089.96	0.972414	0.913793	0.717241	25.2389	290	744	453	282	265	208
		YPL009C	13	13	23	13A	G	12	270	2.81818	3514.47	1.56215	2251.78	12.447	568.895	619.167	0.24806	1225.15	0.190536	992.247	1.21521	0.970315	0.705009	51.3225	539	1519	842	655	523	380
	CTL1	YMR180C	10	8	23	10C	D	12	201.5	2.7811	3129.42	1.56219	2266.01	11.4615	489.858	638.68	0.259218	1109.92	0.172726	1064.2	1.18657	0.970149	0.746269	23.0868	402	1118	628	477	390	300
	LEU1	YGL009C	5	11	22	5B	F	11	197	2.47074	2248.35	1.56234	2214.66	12.1261	382.116	575.388	0.232946	847.619	0.190207	972.798	1.10942	0.933842	0.694656	48.4871	393	971	614	436	367	273
		YPL206C	13	8	7	13C	D	4	208.5	2.72356	3022.5	1.5625	2312.13	11.953	462.975	624.689	0.24936	1062.84	0.187106	1065.91	1.10817	0.951923	0.71875	28.6007	416	1133	650	461	396	299
	HIS3	YOR202W	13	3	24	13B	B	12	260	2.97688	3236.49	1.56262	2282.4	11.0155	504.271	625.17	0.246675	1075.62	0.178784	1028.41	1.13873	0.984586	0.720617	17.4642	519	1545	811	591	511	374
		YEL001C	4	3	23	4A	B	12	231.5	2.74459	2768.3	1.56277	2431.77	11.0549	450.351	675.032	0.245187	989.067	0.191732	1102.04	1.1948	0.978355	0.722944	24.5764	462	1268	722	552	452	334
	SGN1	YIR001C	7	15	4	7B	H	2	231.5	2.64502	2063.66	1.56277	2283.94	12.1521	353.544	603.985	0.201213	725.017	0.173878	989.593	1.16667	0.937229	0.692641	17.7482	462	1222	722	539	433	320
		YPR038W	14	9	12	14B	E	6	151.5	2.64569	2895.87	1.56291	2289.82	11.9487	451.564	627.815	0.246756	1043.76	0.176359	1075.31	1.09934	0.963576	0.745033	24.454	302	799	472	332	291	225
	PEP4	YPL154C	13	14	6	13D	G	3	179	2.71709	2960.45	1.56303	2347.07	12.3424	458.502	596.168	0.251611	1056.12	0.190464	1042.11	1.10084	0.957983	0.70028	48.4252	357	970	558	393	342	250
		YFR022W	5	3	2	5B	B	1	217	2.55658	2583.6	1.56351	2385.16	11.5781	440.573	635.638	0.250462	986.194	0.190149	1069.31	1.13395	0.972286	0.706697	31.3209	433	1107	677	491	421	306
	HIS3	YOR202W	7	16	3	7C	H	2	228.5	2.44737	2608.77	1.5636	2245.96	11.7299	456.217	609.192	0.245738	1037.77	0.187999	1024.04	0.894737	0.945175	0.714912	25.5539	456	1116	713	408	431	326
	TIF1	YKR059W	8	2	3	8C	A	2	185	2.66396	2256.37	1.56369	2179.21	12.2788	388.235	590.978	0.218305	807.593	0.170669	970.089	1.11111	0.97019	0.712737	58.8303	369	983	577	410	358	263
	YOP1	YPR028W	14	7	2	14B	D	1	235.5	2.73191	2678.33	1.56383	2221.11	10.7328	443.842	616.344	0.234135	950.177	0.182564	1016.38	1.15745	0.974468	0.73617	27.6406	470	1284	735	544	458	346
	ISC1	YER019W	4	13	17	4A	G	9	115.872	2.2321	1940.22	1.56399	3390.49	14.0491	330.653	593.179	0.188541	711.917	0.158832	1083.35	0.726681	0.828633	0.553145	41.0636	230.5	514.5	360.5	167.5	191	127.5
	RBF18	YKL056C	8	15	6	8B	H	3	118.442	2.42521	1848.56	1.5641	2275.54	12.6322	317.508	585.786	0.197812	686.848	0.163535	1015.61	0.982906	0.92735	0.717949	17.861	234	567.5	366	230	217	168
	GAL4	YPL248C	13	14	19	13C	G	10	218.5	2.5	2314.04	1.56422	2243.39	10.9259	393.19	605.858	0.227079	861.145	0.182837	1021.73	1.0367	0.919725	0.724771	20.4939	436	1090	682	452	401	316
	KRE2	YDR483W	4	9	18	4B	E	9	140.5	2.65	2193.66	1.56429	2322.08	13.1015	350.7	589.491	0.22539	782.792	0.186579	1031.32	1.13214	0.928571	0.707143	19.5192	280	742	438	317	260	198
		YER084W	4	8	16	4D	D	8	171.5	2.55556	2601.71	1.56433	2278.16	12.2153	405.972	574.6	0.247102	973.24	0.205838	1035.44	1.13158	0.94152	0.716374	26.4953	342	874	535	387	322	245
	XBP1	YIL101C	7	7	12	7B	D	6	225.5	2.52222	2497.5	1.56444	2249.26	11.8979	406.157	561.797	0.23928	915.849	0.1754	965.577	1.11556	0.928889	0.686667	44.2154	450	1135	704	502	418	309
	ATG5	YPL149W	13	14	12	13D	G	6	225.5	2.57333	2865.79	1.56444	2402.89	11.2365	474.839	633.411	0.253777	1060.12	0.181722	1069.79	1.12444	0.96	0.706667	18.3576	450	1158	704	506	432	318
	HIS3	YOR202W	14	16	3	14C	H	2	136	2.67159	2679.33	1.56458	2299.98	12.5972	428.546	587.437	0.238926	955.552	0.176928	1042.32	1.07749	0.95203	0.723247	31.225	271	724	424	292	258	196
	HIS3	YOR202W	11	16	3	11C	H	2	147.5	2.27211	2652.66	1.56463	2552	11.2572	449.519	607.956	0.248652	1080.2	0.187141	1091.45	1.08503	0.914966	0.680272	46.3573	294	668	460	319	269	200
	VID28	YIL017C	6	10	23	6C	E	12	205	2.61858	2237.83	1.56479	2467.83	11.8016	387.981	627.101	0.228656	838.365	0.167141	1040.62	0.93643	0.96088	0.679707	29.8161	409	1071	640	383	393	278
	SKN1	YGR143W	5	14	23	5C	G	12	269.5	2.42937	2374.25	1.56506	2197.22	11.3306	424.991	591.046	0.239942	924.339	0.189617	980.81	1.12268	0.949814	0.713755	26.7208	538	1307	842	604	511	384
	HAC1	YFL031W	4	10	13	4C	E	7	227	2.49007	2676.25	1.56512	2263.68	11.3464	437.77	609.971	0.247046	1011.78	0.190807	1022.77	1.1766	0.935982	0.715232	40.8779	453	1128	709	533	424	324
	TEF2	YBR118W	14	12	20	14D	F	10	191.5	2.47382	2426.57	1.56544	2340.74	11.6034	424.881	642.263	0.233919	937.546	0.173708	1066.22	0.971204	0.95288	0.725131	17.6352	382	945	598	371	364	277
	RUP1	YOR138C	12	8	9	12C	D	5	209	2.69305	3003.89	1.56595	2203.26	12.0681	481.78	606.244	0.254726	1076.53	0.180692	1007	1.13189	0.959233	0.729017	59.2199	417	1123	653	472	400	304
	BCH1	YMR237W	10	14	11	10C	G	6	201	2.79302	3128.03	1.56608	2366.66	11.9498	494.782	635.679	0.26193	1144.7	0.183944	1072.73	1.12469	0.977556	0.718204	89.9667	401	1120	628	451	392	288
	UBP5	YER144C	4	2	21	4C	A	11	234.5	2.40385	2320.45	1.56624	2304.71	11.1301	415.583	645.84	0.226159	922.537	0.18399	1050.72	1.07479	0.950855	0.724359	19.3132	468	1125	733	503	445	339
	AUS1	YOR011W	12	4	12	12D	B	6	223	2.67416	2867.23	1.56629	2269.09	11.369	462.722	612.019	0.249479	1062.88	0.195784	1043.9	1.10787	0.961798	0.719101	27.037	445	1190	697	493	428	320
	HIS3	YOR202W	11	1	7	11A	A	4	195.5	2.58718	2753	1.56667	2440.24	11.4145	436.992	660.953	0.253827	1018.92	0.185808	1107.88	1.09231	0.951282	0.728205	19.4165	390	1009	611	426	371	284
		YKL031W	8	13	22	8B	G	11	210.5	2.41429	2742.18	1.56667	2480.15	11.7061	472.469	653.088	0.251569	1102.21	0.208398	1114.51	1.12143	0.961905	0.716667	27.4773	420	1014	658	471	404	301
	PRC1	YMR297W	11	9	8	11B	E	4	210.5	2.60714	2523.61	1.56667	2353.55	11.4384	403.426	577.16	0.248403	919.294	0.18309	1005.16	1.1	0.952381	0.683333	21.3307	420	1095	658	462	400	287
	GLO1	YML004C	10	9	8	10B	E	4	232.5	2.54957	2612.05	1.56681	2317.05	11.5621	457.628	645.856	0.244063	978.41	0.186823	1062.73	1.10776	0.948276	0.734914	22.3159	464	1183	727	514	440	341
	REC107	YJR021C	7	6	15	7C	C	8	243	2.60206	2444.69	1.56701	2217.16	11.1111	412.755	589.645	0.231802	904.299	0.173495	986.664	0.934021	0.950515	0.719588	19.8242	485	1262	760	453	461	349
	VAB2	YEL005C	4	3	17	4A	B	9	213	2.85647	2750.69	1.56706	2269.21	12.0062	418.729	605.809	0.247552	946.441	0.186528	1004.44	1.24235	0.976471	0.710588	30.0333	425	1214	666	528	415	302
		YPL039W	13	15	7	13A	H	4	170.5	2.72353	3689.5	1.56765	2447.92	12.5817	581.34	654.979	0.268273	1358.67	0.19223	1113.37	1.09118	0.973529	0.714706	27.3313	340	926	533	371	331	243
		YGR122W	14	2	10	14D	A	5	284	2.56085	2206.84	1.5679	2323.76	10.68	409.117	647.752	0.211566	820.529	0.161927	1017.02	0.906526	0.957672	0.693122	34.641	567	1452	889	514	543	393
	SPR3	YGR059W	5	4	15	5C	B	8	261	2.31862	1921.52	1.56814	2364.17	11.0595	338.456	592.073	0.211242	730.878	0.18121	999.305	1.06142	0.879079	0.675624	28.0535	521	1208	817	553	458	352
		YPL017C	13	13	19	13A	G	10	242.5	2.47314	2599.89	1.56818	2517.24	10.9825	462.625	682.553	0.236571	986.473	0.189794	1109.81	1.17149	0.933884	0.708678	35.3977	484	1197	759	567	452	343
	HIS3	YOR202W	2	8	24	2D	D	12	268	2.76822	2849.04	1.56822	2253.59	10.9276	491.615	612.585	0.237437	997.056	0.17895	996.545	1.10654	0.966355	0.699065	22.3383	535	1481	839	592	517	374
		YMR196W	10	10	17	10C	E	9	202	2.66501	2840.05	1.56824	2309.75	12.076	456.976	599.294	0.256163	1043.54	0.185087	1023.89	1.15633	0.960298	0.707196	54.5894	403	1074	632	466	387	285
	MCH1	YDL054C	2	12	2	2D	F	1	227.5	2.62335	2753.01	1.56828	2404.25	11.6401	479.71	653.315	0.252886	1033.31	0.195424	1067.07	1.19163	0.951542	0.702643	22.9347	454	1191	712	541	432	319
	MET8	YBR213W	1	14	23	1C	G	12	253	2.80594	2598.14	1.56832	2251.83	11.7429	436.541	615.422	0.228163	899.399	0.16599	999.444	0.986139	0.960396	0.714851	28.5657	505	1417	792	498	485	361
	TPK3	YKL166C	8	15	7	8A	H	4	212.5	2.44811	2431.43	1.5684	2348.56	11.4696	418.04	616.247	0.238002	951.965	0.196979	1058.73	1.13679	0.945755	0.714623	25.632	424	1038	665	482	401	303
	ARO7	YPR060C	14	11	4	14B	F	2	95.7632	2.31842	1950.66	1.56842	2612.87	12.2333	345.264	632.142	0.22871	799.524	0.175192	1113.31	1.06316	0.926316	0.697368	41.9231	190	440.5	298	202	176	132.5
	YUH1	YJR099W	7	14	3	7C	G	2	190.5	2.6	2522.1	1.56842	2103.61	11.9995	422.639	547.789	0.230555	928.765	0.197926	963.932	0.905263	0.963158	0.731579	46.5081	380	988	596	344	366	278
	GID8	YMR135C	10	14	20	10D	G	10	168.5	2.66369	2651.24	1.56845	2264.64	11.7176	424.159	580.075	0.23712	951.987	0.180173	1018.39	1.17559	0.96131	0.720238	24.1868	336	895	527	395	323	242
		YKL071W	8	3	7	8A	B	4	237	2.57294	2646.86	1.56871	2257.23	12.1013	420.587	619.519	0.246891	984.233	0.188337	1037.85	1.15645	0.957717	0.733615	22.5389	473	1217	742	547	453	347
	HIS3	YOR202W	9	1	2	9B	A	1	218.5	2.66284	2468.29	1.56881	2279.38	11.054	406.971	631.275	0.233619	894.982	0.188644	1048.05	0.979358	0.974771	0.736239	18.4662	436	1161	684	427	425	321
	MRPL44	YMR225C	10	14	23	10C	G	12	196.5	2.80357	3252.68	1.56888	2287.37	12.7401	511.135	643.454	0.266718	1170.54	0.191053	1063.7	1.19133	0.982143	0.742347	46.5833	392	1099	615	467	385	291
	HIS3	YOR202W	10	2	1	10C	A	1	200	2.64411	2888.53	1.56892	2406.08	11.9954	461.288	660.45	0.249571	1055.39	0.178664	1096.11	1.13784	0.967419	0.726817	56.5597	399	1055	626	454	386	290
		YPR053C	14	11	14	14B	F	7	178	2.57183	2816.14	1.56901	2180.1	11.3893	454.758	569.566	0.240813	1043.94	0.173623	987.39	1.14366	0.943662	0.721127	23.9583	355	913	557	406	335	256
	VAC17	YCL063W	2	7	7	2A	D	4	121.751	2.18557	1984.59	1.56907	2843.22	12.7468	358.978	600.053	0.213851	806.462	0.180456	1071.42	0.907216	0.876289	0.604124	31.3501	242.5	530	380.5	220	212.5	146.5
		YOR164C	12	10	5	12C	E	3	238.5	2.55462	2467.39	1.56933	2229.15	11.2208	424.036	620.264	0.2333	908.314	0.189018	1022.04	1.20378	0.947479	0.735294	24.6171	476	1216	747	573	451	350
		YLR455W	10	9	22	10B	E	11	144.5	2.24653	2249.78	1.56944	2492.39	11.663	403.576	638.53	0.234137	911.037	0.187352	1111.35	1.05556	0.90625	0.704861	19.3649	288	647	452	304	261	203
	GEF1	YJR040W	7	8	13	7C	D	7	259.5	2.60039	2530.59	1.5695	2185.95	11.475	419.784	578.995	0.230789	919.344	0.177202	963.467	0.938224	0.942085	0.706564	18.9737	518	1347	813	486	488	366
	JJJ2	YJL162C	7	10	12	7D	E	6	205	2.61614	2193.69	1.56968	2008.68	11.2017	379.652	549.981	0.216515	789.587	0.143576	908.462	1.03178	0.948655	0.718826	24.6374	409	1070	642	422	388	294
		YLR179C	9	13	11	9A	G	6	176	2.51852	2194.3	1.5698	2138.73	12.4549	370.264	572.518	0.226652	827.31	0.18461	998.858	1.12251	0.957265	0.740741	19.5959	351	884	551	394	336	260
	SBA1	YKL117W	8	9	5	8A	E	3	222.5	2.40991	2572.55	1.56982	2444.85	11.2856	416.999	614.016	0.239018	957.071	0.177963	1050.67	1.03829	0.903153	0.682432	26.9072	444	1070	697	461	401	303
	MSS1	YMR023C	10	15	15	10A	H	8	186.5	2.58871	2997.76	1.56989	2441.51	11.6833	482.674	669.344	0.259025	1091.3	0.187191	1125.55	1.22849	0.938172	0.739247	25.7876	372	963	584	457	349	275
	CYB2	YML054C	10	3	19	10A	B	10	193.5	2.48964	2646.98	1.56995	2414.08	11.0649	448.666	625.151	0.237295	984.433	0.177339	1069.16	1.19171	0.937824	0.707254	56.2494	386	961	606	460	362	273
	HSP12	YFL014W	4	8	15	4C	D	8	200.5	2.345	2126.74	1.57	2509.82	11.4874	387.874	670.733	0.223309	851.753	0.180947	1120.7	1.1	0.9425	0.7125	19.2873	400	938	628	440	377	285
		YMR326C	11	13	4	11B	G	2	207.5	2.58213	2442.14	1.57005	2260.82	11.6812	413.741	580.483	0.240011	920.04	0.186364	1003.01	1.14976	0.958937	0.707729	45.5082	414	1069	650	476	397	293
		YGL036W	5	13	6	5B	G	3	171.5	2.52632	2482.31	1.57018	2284.26	12.7169	424.6	591.841	0.235289	937.032	0.176442	1021.47	1.09064	0.95614	0.710526	49.5379	342	864	537	373	327	243
		YAL053W	1	7	4	1B	D	2	252	2.6342	2870.42	1.57058	2205.24	11.5117	464.626	614.012	0.242306	1032.7	0.181553	1005.62	1.1173	0.932406	0.717694	17.4929	503	1325	790	562	469	361
		YJL206C	7	2	21	7C	A	11	244	2.67351	2276.83	1.57084	2305.31	11.0267	384.23	624.483	0.219167	826.879	0.180493	1026.79	0.86653	0.948665	0.708419	54.5252	487	1302	765	422	462	345
	ERF2	YLR246W	9	6	10	9D	C	5	261.5	2.48276	2374.08	1.57088	2279.29	11.0995	405.095	595.593	0.242203	920.375	0.18374	997.883	1.10728	0.954023	0.704981	45.4863	522	1296	820	578	498	368
	NNF2	YGR089W	5	6	5	5C	C	3	271	2.42144	1702.68	1.57116	2250.77	10.9515	314.061	573.98	0.201444	640.44	0.172078	948.637	0.998152	0.914972	0.672828	75.1532	541	1310	850	540	495	364
	BUD28	YLR062C	9	13	8	9B	G	4	133.5	2.22556	1569.7	1.57143	2294.07	12.3275	289.512	587.405	0.207937	645.358	0.186372	1040.55	0.913534	0.924812	0.729323	20.2485	266	592	418	243	246	194
		YPL208W	13	8	3	13C	D	2	200	2.57394	2576.12	1.57143	2339.14	12.3543	429.714	598.428	0.247615	978.211	0.198892	1032.51	1.14286	0.9599	0.701754	27.0924	399	1027	627	456	383	280
	SCS7	YMR272C	11	7	22	11B	D	11	266.5	2.63158	2479.87	1.57143	2345.81	10.9977	422.816	675.929	0.240745	915.273	0.170183	1075.59	1.14662	0.954887	0.731203	24.6374	532	1400	836	610	508	389
	HIS3	YOR202W	7	1	14	7B	A	7	180.5	2.45278	2386.61	1.57222	2423.56	11.7678	405.201	619.095	0.241584	915.66	0.192692	1082.66	1.12222	0.944444	0.719444	24.6374	360	883	566	404	340	259
	HIS3	YOR202W	14	16	7	14C	H	4	131.5	2.79771	3054.97	1.57252	2219.9	13.4127	456.347	591.42	0.245808	1027.6	0.171336	1021.8	1.10687	0.950382	0.740458	18.5203	262	733	412	290	249	194
	JEM1	YJL073W	7	15	13	7A	H	7	193.5	2.54663	2413.38	1.57254	2520.02	12.5632	416.136	614.559	0.225358	894.509	0.175279	1051.06	1.08549	0.937824	0.658031	64.6684	386	983	607	419	362	254
	ZDS2	YML109W	10	9	13	10A	E	7	186.5	2.46505	2736.79	1.57258	2331.49	11.7835	470.639	609	0.25323	1067.38	0.194761	1054.01	1.26075	0.948925	0.723118	26.4197	372	917	585	469	353	269
	ERD1	YDR414C	3	14	13	3C	G	7	121.052	2.63485	3022.82	1.57261	2588.98	15.3027	484.646	621.406	0.231887	1062.94	0.179645	1061.66	1.1722	0.912863	0.657676	38.0111	241	635	379	282.5	220	158.5
	HIS3	YOR202W	3	1	6	3B	A	3	227.5	2.50661	2623.33	1.57269	2653.13	11.007	449.998	698.137	0.260271	1029.19	0.181663	1148	1.12115	0.964758	0.702643	22.4277	454	1138	714	509	438	319
	PIR3	YKL163W	8	15	11	8A	H	6	213.5	2.57277	2457.53	1.57277	2186.29	11.532	405.794	607.486	0.237981	916.955	0.181115	1017.93	1.0446	0.957746	0.741784	20.1494	426	1096	670	445	408	316
	GGA1	YDR358W	3	8	21	3C	D	11	226.5	2.47788	2487.14	1.57301	2365.63	12.0256	400.033	589.847	0.236755	923.563	0.191854	1012.12	1.18363	0.920354	0.685841	23.7065	452	1120	711	535	416	310
	HIS3	YOR202W	6	1	7	6A	A	4	226.5	2.53761	2535.84	1.57301	2292.08	11.7984	404.112	598.251	0.256245	946.779	0.190245	1011.31	1.09292	0.935841	0.705752	25.5343	452	1147	711	494	423	319
	RNH1	YMR234W	10	14	13	10C	G	7	215	2.71795	2833.43	1.57343	2358.71	11.8406	459.189	620.194	0.249604	1032.42	0.176332	1046.03	1.16783	0.974359	0.713287	20.7846	429	1166	675	501	418	306
	APS1	YLR170C	9	11	5	9A	F	3	163.5	2.52147	2372.03	1.57362	2236.03	12.5301	402.566	596.301	0.238491	899.768	0.173184	1023.93	1.03681	0.947853	0.730061	21.2132	326	822	513	338	309	238
		YOR044W	12	10	16	12D	E	8	214	2.75644	2980.51	1.57377	2182.73	11.4902	460.207	591.225	0.245001	1031.79	0.179248	1007.7	1.1452	0.955504	0.735363	46.3249	427	1177	672	489	408	314
	HIS3	YOR202W	14	6	1	14C	C	1	214	2.67681	2484.58	1.57377	2337.43	12.0018	414.719	613.594	0.228982	894.515	0.187762	1036.79	1.05386	0.962529	0.709602	19.8746	427	1143	672	450	411	303
	YEH1	YLL012W	8	10	5	8C	E	3	256.5	2.37695	2379.45	1.57422	2405.01	11.3842	436.59	660.581	0.23361	941.501	0.18726	1076.76	1.10547	0.941406	0.720703	19.1833	512	1217	806	566	482	369
		YIR016W	7	3	11	7A	B	6	226	2.35033	1871.36	1.57428	2422.56	11.2677	341.465	633.187	0.215189	725.534	0.177492	1060.06	1.0776	0.915743	0.7051	24.1039	451	1060	710	486	413	318
	UBS1	YBR165W	1	6	9	1C	C	5	215.5	2.49302	2345.72	1.57442	2236.35	12.0473	425.287	590.315	0.227823	922.585	0.173439	992.03	0.837209	0.960465	0.706977	30.8058	430	1072	677	360	413	304
	SSU1	YPL092W	13	6	4	13D	C	2	221.5	2.68552	2512.92	1.57466	2386.81	11.7064	407.003	613.284	0.226505	885.529	0.184844	1029.04	1.09955	0.932127	0.68552	18.3576	442	1187	696	486	412	303
		YDR391C	3	12	19	3C	F	10	194.5	2.45361	2506.5	1.57474	2370.24	12.5255	400.425	586.172	0.242368	950.876	0.185849	1019.04	1.04381	0.935567	0.685567	56.9122	388	952	611	405	363	266
	ARL1	YBR164C	1	6	11	1C	C	6	227.5	2.70925	2473.41	1.57489	2283.2	12.1902	424.191	631.338	0.220631	873.496	0.169229	1009.6	0.911894	0.95815	0.709251	61.7819	454	1230	715	414	435	322
	RPL38	YLR325C	9	2	13	9C	A	7	173.5	2.84971	2616.47	1.57515	2277.78	12.5069	393.303	576.381	0.237056	896.335	0.186841	999.153	1.14451	0.968208	0.708092	21.4942	346	986	545	396	335	245
	HIS3	YOR202W	3	14	1	3C	G	1	230	2.44009	2288.66	1.57516	2202.33	11.7402	390.491	581.695	0.233539	865.007	0.18294	986.709	1.10675	0.923747	0.718954	23.1301	459	1120	723	508	424	330
		YJL216C	7	4	23	7C	B	12	230	2.81046	2582.64	1.57516	2328.59	11.1071	398.78	614.444	0.224894	877.659	0.175526	1034.03	0.928105	0.954248	0.708061	19.7484	459	1290	723	426	438	325
	TIF2	YJL138C	7	6	10	7D	C	5	210	2.66348	2181.47	1.57518	2172.44	12.3691	362.265	566.74	0.216688	763.514	0.17338	944.785	1.0716	0.926014	0.704057	25.9615	419	1116	660	449	388	295
	HO	YDL227C	3	7	10	3B	D	5	283	2.43894	2519.89	1.57522	2276.52	10.6563	457.387	654.48	0.243097	999.298	0.189102	1050.39	1.09557	0.962832	0.738053	20.1494	565	1378	890	619	544	417
		YDR458C	4	5	4	4B	C	2	126.5	2.63095	2649.61	1.5754	2432.18	13.814	413.584	595.017	0.247961	959.231	0.196464	1060.6	1.1627	0.940476	0.698413	25.1992	252	663	397	293	237	176
	MLP2	YIL149C	7	13	20	7B	G	10	225.5	2.62222	2315.03	1.57556	2226.58	12.3682	403.004	588.368	0.233502	866.031	0.178688	986.39	1.16444	0.966667	0.715556	23.1084	450	1180	709	524	435	322
	SED4	YCR067C	2	2	16	2D	A	8	189	2.71353	2192.71	1.5756	2405.98	11.8209	359.071	639.063	0.212529	777.612	0.178882	1082.54	1.02652	0.965517	0.729443	23.6432	377	1023	594	387	364	275
		YMR304C-A	11	11	20	11B	F	10	235	2.51599	2711.44	1.57569	2269.01	10.99	444.617	615.454	0.259341	1019.47	0.182469	1026.39	1.16844	0.953092	0.731343	25.1197	469	1180	739	548	447	343
	RAX1	YOR301W	13	15	22	13B	H	11	240	2.73278	3685.19	1.5762	2331.2	11.2041	592.854	652.067	0.261376	1303.22	0.196437	1082.57	1.07516	0.962422	0.74739	20.7123	479	1309	755	515	461	358
	SPS2	YDR522C	4	13	10	4B	G	5	148	2.35593	1996.15	1.57627	2457.73	12.2837	339.188	577.055	0.208112	760.151	0.18866	1035.62	1.01356	0.901695	0.667797	24.4745	295	695	465	299	266	197
	DNM1	YLL001W	8	10	19	8C	E	10	220	2.34624	2546.94	1.57631	2469.43	10.8633	451.331	694.658	0.253303	1055.81	0.189518	1162.89	1.05011	0.947608	0.749431	39.1535	439	1030	692	461	416	329
		YOR248W	14	4	16	14D	B	8	187	2.81501	3232.18	1.57641	2391.05	12.2343	489.868	650.239	0.245951	1109.24	0.188065	1085.35	1.07239	0.970509	0.734584	26.0576	373	1050	588	400	362	274
	BPT1	YLL015W	8	12	21	8C	F	11	239	2.51363	2516.38	1.57652	2230.96	11.1051	427.292	620.016	0.244215	950.354	0.186005	1028.4	1.19287	0.939203	0.737945	39.975	477	1199	752	569	448	352
		YLR112W	9	5	7	9A	C	4	160	2.43574	2196.36	1.5768	2296.28	12.3524	375.299	561.573	0.245401	880.511	0.176387	1001.34	0.981191	0.962382	0.702194	21.7945	319	777	503	313	307	224
	MRP8	YKL142W	8	13	17	8A	G	9	244	2.4538	2437.88	1.577	2263.45	11.2417	418.706	620.094	0.248858	950.378	0.181277	1021.56	1.03696	0.946612	0.728953	17.2337	487	1195	768	505	461	355
	SWE1	YJL187C	7	14	22	7D	G	11	252.5	2.4246	2686.42	1.57738	2264.31	10.7813	477.143	629.106	0.260519	1088.47	0.190786	1049.33	1.19643	0.968254	0.740079	29.4449	504	1222	795	603	488	373
		YKL033W-A	8	13	18	8B	G	9	223	2.42697	2547.56	1.57753	2297.41	11.3556	443.52	639.71	0.242064	1005.02	0.187892	1086.23	1.09663	0.961798	0.761798	26.6833	445	1080	702	488	428	339
	ATG13	YPR185W	14	11	13	14A	F	7	281	2.4795	2051.66	1.57754	2280.06	10.7708	378.682	637.747	0.215088	781.171	0.175496	1021.14	1.14795	0.948307	0.71836	19.5448	561	1391	885	644	532	403
	SKY1	YMR216C	10	12	13	10C	F	7	161.5	2.48758	2052.77	1.57764	2204.66	11.029	355.501	509.461	0.219785	760.233	0.174062	908.49	1.05279	0.931677	0.673913	56.1605	322	801	508	339	300	217
		YIL141W	7	11	6	7B	F	3	209	2.72902	2815.41	1.57794	2316.67	12.2623	464.325	628.922	0.240305	1010.68	0.173015	1032.77	1.17986	0.944844	0.717026	48.2183	417	1138	658	492	394	299
	GIP2	YER054C	4	2	8	4D	A	4	230.5	2.83261	2594.35	1.57826	2327.15	11.7564	395.426	596.604	0.228995	870.979	0.192147	1014.56	1.16522	0.954348	0.695652	23	460	1303	726	536	439	320
	HIS3	YOR202W	4	1	8	4B	A	4	176	2.66382	2485.06	1.57835	2289.73	12.7412	398.379	599.982	0.239278	901.968	0.185437	1023.38	1.10541	0.954416	0.712251	23.2594	351	935	554	388	335	250
	SPR28	YDR218C	3	6	20	3D	C	10	169	2.65875	2910.43	1.57864	2340.09	12.1487	445.046	588.436	0.252748	1034.73	0.191992	1024.62	1.14243	0.964392	0.712166	45.3982	337	896	532	385	325	240
	HIS3	YOR202W	11	1	3	11A	A	2	283	2.58584	2421.09	1.57876	2272.72	10.8098	411.901	642.672	0.244393	899.15	0.180979	1035.4	1.15221	0.952212	0.732743	19.7231	565	1461	892	651	538	414
		YKL098W	8	7	11	8A	D	6	184.5	2.45109	2399	1.5788	2277.48	12.1103	398.865	589.906	0.239034	924.578	0.19162	1025.58	0.994565	0.945652	0.720109	20.8567	368	902	581	366	348	265
		YDR249C	3	8	8	3D	D	4	190.5	2.47368	2333.47	1.57895	2328.79	12.1705	384.451	582.63	0.230868	860.264	0.192273	1010.62	1.12368	0.936842	0.694737	21.2603	380	940	600	427	356	264
	HIS3	YOR202W	10	5	1	10A	C	1	168	2.44179	2668.62	1.5791	2410.5	11.3783	450.69	634.037	0.250808	1026.43	0.19047	1088.9	1.14925	0.943284	0.734328	29.2575	335	818	529	385	316	246
	GYP5	YPL249C	13	14	17	13C	G	9	221.5	2.45023	2078.58	1.57919	2357.9	10.9823	361.1	599.443	0.213922	764.521	0.182483	1010.1	1.13348	0.911765	0.690045	48.3115	442	1083	698	501	403	305
	RPN13	YLR421C	10	3	14	10B	B	7	195.5	2.2641	2558.76	1.57949	2445.72	10.7106	489.35	669.85	0.250896	1090.45	0.181378	1120.38	1.08718	0.946154	0.730769	18.5472	390	883	616	424	369	285
	GIC2	YDR309C	3	2	15	3C	A	8	257.5	2.64202	2559.14	1.57977	2288.78	11.3201	415.387	612.656	0.240145	938.33	0.184782	1018.04	1.13619	0.974708	0.706226	48.1144	514	1358	812	584	501	363
	SLI15	YBR156C	1	4	3	1C	B	2	241	2.61746	2380.76	1.58004	2361.99	11.5799	410.062	618.744	0.231579	897.684	0.186331	1033.7	0.948025	0.977131	0.700624	28.9482	481	1259	760	456	470	337
	YPT7	YML001W	10	9	14	10B	E	7	191	2.70079	2809.24	1.58005	2608.13	11.3283	470.418	677.522	0.240719	1012.04	0.158189	1107.82	1.11811	0.952756	0.685039	17.2916	381	1029	602	426	363	261
		YPL066W	13	4	16	13D	B	8	212.5	2.53066	1930.21	1.58019	2280.07	11.914	341.172	596.705	0.205682	711.797	0.165129	998.045	1.08962	0.931604	0.698113	19.975	424	1073	670	462	395	296
	OST5	YGL226C-A	5	4	8	5D	B	4	288	2.56522	2288.83	1.58087	2158.87	11.5493	392.125	599.549	0.235587	858.137	0.172747	979.107	1.14783	0.947826	0.725217	29.2916	575	1475	909	660	545	417
		YDL027C	2	10	14	2D	E	7	216.5	2.73148	2843.02	1.58102	2316.16	11.368	462.425	610.504	0.243561	1009.39	0.186874	1028.25	1.21528	0.956019	0.710648	24.0208	432	1180	683	525	413	307
	CHD1	YER164W	4	4	17	4C	B	9	197.5	2.1599	2226.67	1.58122	2943.13	12.5423	443.735	827.461	0.233192	964.434	0.174714	1335.33	1.01015	0.93401	0.733503	18.8149	394	851	623	398	368	289
	HMX1	YLR205C	9	2	20	9D	A	10	194	2.77519	2763.01	1.5814	2316.79	11.5974	438.277	613.006	0.248033	989.209	0.189528	1046.3	1.11628	0.976744	0.723514	27.4044	387	1074	612	432	378	280
		YDR415C	3	14	11	3C	G	6	184.5	2.38315	2322.03	1.58152	2227.06	12.496	397.588	567.854	0.240576	923.174	0.189669	992.825	1.15761	0.942935	0.711957	47.7703	368	877	582	426	347	262
	AKR2	YOR034C	12	8	12	12D	D	6	220.5	2.70454	2781.13	1.58182	2286.27	11.9391	464.062	593.199	0.252717	1015.58	0.184649	1002.61	1.15	0.977273	0.706818	27.8029	440	1190	696	506	430	311
		YFL051C	4	12	3	4C	F	2	223	2.42247	1989.86	1.58202	2309.83	11.1085	367.73	618.997	0.215866	776.814	0.176926	1026	1.10112	0.946067	0.714607	54.4151	445	1078	704	490	421	318
	HIS3	YOR202W	2	16	14	2D	H	7	237.5	2.79536	2872.58	1.58228	2293.35	11.4401	483.229	611.375	0.243212	1005.21	0.182734	1005.49	1.18776	0.970464	0.704641	24.3105	474	1325	750	563	460	334
	HIS3	YOR202W	13	4	1	13C	B	1	204	2.70762	2687.03	1.58231	2443.23	12.0875	431.165	612.083	0.250642	970.44	0.16736	1043.92	1.14742	0.960688	0.692875	28.2489	407	1102	644	467	391	282
		YFL035C-B	4	10	5	4C	E	3	200.5	2.3575	2604.94	1.5825	2182.49	12.0967	437.04	606.54	0.253018	1065.69	0.196391	1047.3	1.1425	0.9425	0.77	21.2368	400	943	633	457	377	308
	RPL26B	YGR034W	5	14	6	5D	G	3	167	2.15315	1593.16	1.58258	2280.29	12.0157	314.339	613.81	0.207431	687.069	0.194334	1050.57	1.03604	0.921922	0.738739	30	333	717	527	345	307	246
	HIS3	YOR202W	4	14	1	4C	G	1	230.5	2.38478	2457.04	1.58261	2267.11	11.8541	430.164	600.95	0.240417	963.854	0.180281	1008.05	1.03478	0.941304	0.713043	23.2164	460	1097	728	476	433	328
	KIN1	YDR122W	3	9	17	3A	E	9	296.5	2.45608	2410.45	1.58277	2398.12	10.2022	426.171	666.39	0.236884	924.536	0.193882	1074.62	1.18581	0.935811	0.722973	23.3238	592	1454	937	702	554	428
	HIS3	YOR202W	12	16	11	12C	H	6	233	2.68602	2563	1.5828	2353.47	11.2083	426.025	626.452	0.225177	894.56	0.178897	1025.62	1.22796	0.929032	0.698925	56.7539	465	1249	736	571	432	325
	HIS3	YOR202W	9	16	4	9D	H	2	181.5	2.46133	2508.7	1.58287	2333.84	11.8425	429.064	601.252	0.238124	961.122	0.180595	1042.32	1.00276	0.944751	0.718232	19.8494	362	891	573	363	342	260
		YDR338C	3	6	21	3C	C	11	211.5	2.37441	1888.93	1.58294	2187.14	11.9705	338.807	571.619	0.221564	750.75	0.177312	971.957	1.11137	0.924171	0.71564	25.1396	422	1002	668	469	390	302
	HCS1	YKL017C	8	11	16	8B	F	8	267	2.54597	2395.95	1.58349	2308.89	10.7447	406.669	618.093	0.235973	903.763	0.194834	1024.22	1.09569	0.949343	0.724203	25.7876	533	1357	844	584	506	386
	KAR9	YPL269W	14	3	10	14B	B	5	183	2.65753	2791.46	1.58356	2298.95	12.2025	436.216	590.852	0.246514	1005.13	0.176338	1013.38	1.12877	0.961644	0.712329	59.8999	365	970	578	412	351	260
		YDR090C	3	3	3	3A	B	2	305.5	2.57869	2810.98	1.58361	2238.69	10.1566	503.851	638.528	0.252038	1076.12	0.177028	1026.16	1.11803	0.968852	0.737705	44.5309	610	1573	966	682	591	450
	PEX3	YDR329C	3	4	13	3C	B	7	212	2.33806	1909.8	1.58392	2250.46	11.9283	353.012	563.893	0.216389	769.884	0.186042	978.108	1.11111	0.947991	0.699764	23.7697	423	989	670	470	401	296
		YPL197C	13	8	23	13C	D	12	190.5	2.63158	2531.77	1.58421	2203.44	12.3929	421.666	588.796	0.249716	941.369	0.191063	1002.49	1.17105	0.973684	0.728947	18.5742	380	1000	602	445	370	277
	MDM36	YPR083W	14	14	9	14C	G	5	190.5	2.35	2639.4	1.58421	2178.13	12.1611	467.338	603.228	0.251789	1121.42	0.200931	1064.65	1.07895	0.973684	0.792105	18.9473	380	893	602	410	370	301
	HIS3	YOR202W	2	1	11	2A	A	6	229	2.60394	2291.48	1.58424	2363.24	11.5665	392.694	617.886	0.23147	841.413	0.178245	1037.73	1.11597	0.960613	0.71116	30.9677	457	1190	724	510	439	325
		YHR138C	6	12	12	6D	F	6	216	2.42459	2120.65	1.58469	2101.84	11.5197	364.26	561.092	0.239394	834.272	0.187222	962.02	1.07657	0.955916	0.740139	23.1084	431	1045	683	464	412	319
		YFL052W	4	14	23	4C	G	12	204	2.39066	1817.22	1.58477	2501.25	11.1401	345.712	636.136	0.206992	703.744	0.1693	1038.6	1.05897	0.931204	0.665848	26.0192	407	973	645	431	379	271
	OAR1	YKL055C	8	15	8	8B	H	4	112.502	2.39509	2260.2	1.58482	2484.59	12.7628	376.475	606.211	0.232636	904.765	0.189509	1089.69	1.02232	0.964286	0.714286	31.1049	224	536.5	355	229	216	160
	EXO1	YOR033C	12	8	14	12D	D	7	186	2.7035	3003.32	1.58491	2396.79	11.6693	474.777	600.644	0.251566	1093.59	0.200393	1050.14	1.20485	0.975741	0.698113	26.5141	371	1003	588	447	362	259
	AAD6	YFL056C	4	14	15	4C	G	8	215	2.51748	2567.99	1.58508	2275.97	12.1039	442.613	610.42	0.238763	970.99	0.181353	1017.77	1.11422	0.939394	0.715618	40.6694	429	1080	680	478	403	307
	SDL1	YIL168W	7	15	10	7B	H	5	188.5	2.44149	2057.01	1.58511	2503.89	11.8615	361.443	635.198	0.216272	785.178	0.171805	1070.6	1.07181	0.914894	0.683511	47.2229	376	918	596	403	344	257
		YMR209C	10	12	21	10C	F	11	209	2.6235	3118.26	1.58513	2406.61	11.5277	505.389	648.332	0.263122	1182.72	0.180956	1104	1.15108	0.964029	0.752998	27.7489	417	1094	661	480	402	314
		YER188W	4	8	23	4C	D	12	214	2.43325	2283.5	1.58548	2257.75	12.0417	410.339	621.7	0.216879	882.467	0.165457	1026.59	1.12412	0.934426	0.725995	20.5426	427	1039	677	480	399	310
	SEC72	YLR292C	9	12	4	9D	F	2	196	2.74936	3052.48	1.58568	2461.53	11.9425	474.624	660.622	0.249594	1068.99	0.17477	1092.26	1.20972	0.964194	0.713555	40.5216	391	1075	620	473	377	279
		YDL162C	2	12	17	2C	F	9	227.5	2.39427	2354.63	1.5859	2192.15	11.8714	430.034	593.269	0.219569	896.618	0.181143	975.096	1.17401	0.907489	0.715859	48.156	454	1087	720	533	412	325
		YGL117W	5	7	17	5A	D	9	232.5	2.52802	2712.82	1.58621	2315.58	11.7465	462.112	601.353	0.252492	1037.66	0.183596	1000.94	1.11853	0.956897	0.698276	78.1793	464	1173	736	519	444	324
	PAA1	YDR071C	3	15	4	3B	H	2	316	2.28051	1952.76	1.58637	2358.69	10.3114	401.929	653.491	0.21975	816.313	0.171849	1036.51	1.02219	0.938193	0.706815	23.8328	631	1439	1001	645	592	446
	HIS3	YOR202W	8	11	24	8B	F	12	206	2.39659	2451.81	1.58638	2338.57	11.5064	412.485	595.849	0.244801	945.05	0.180761	1031.99	1.03893	0.941606	0.712895	47.4868	411	985	652	427	387	293
		YOR019W	12	6	18	12D	C	9	191.5	2.75393	2993.8	1.58639	2181.83	12.2783	471.008	583.177	0.257703	1067.32	0.199722	997.596	1.21989	0.968586	0.740838	27.1662	382	1052	606	466	370	283
		YPL191C	13	6	11	13C	C	6	200	2.41103	2095.5	1.58647	2400.54	11.4516	356.534	628.027	0.218166	767.028	0.183175	1055.73	1.03509	0.882206	0.699248	56.9825	399	962	633	413	352	279
		YLR434C	10	5	14	10B	C	7	156.5	2.33013	2330.26	1.58654	2228.06	11.2316	419.596	591.362	0.244955	965.095	0.1892	1036.95	1.08333	0.955128	0.759615	17.9444	312	727	495	338	298	237
		YPR098C	14	3	19	14A	B	10	205	2.73839	2714.38	1.5868	2547	11.9782	431.065	668.709	0.239922	955.073	0.185805	1114.6	1.10513	0.97066	0.711491	21.166	409	1120	649	452	397	291
	HIS3	YOR202W	2	9	1	2A	E	1	207.5	2.7029	2617.34	1.58696	2287.21	11.9326	431.938	598.97	0.235165	935.405	0.185493	1022.84	1.09903	0.956522	0.727053	26.1151	414	1119	657	455	396	301
	MBA1	YBR185C	1	10	19	1C	E	10	247.5	2.70445	2540.69	1.58705	2487.43	11.7453	434.562	627.68	0.225173	910.645	0.181423	1046.22	0.937247	0.973684	0.680162	27.4773	494	1336	784	463	481	336
		YMR031C	10	15	3	10A	H	2	224.5	2.38393	2222.28	1.58705	2435.76	11.2581	406.552	672.077	0.229432	862.235	0.175623	1089.7	1.17857	0.921875	0.723214	28.1425	448	1068	711	528	413	324
		YER078C	4	6	4	4D	C	2	227	2.49007	1928.31	1.5872	2421.79	11.3027	339.345	633.509	0.217146	734.306	0.166229	1049.63	1.07285	0.940397	0.701987	21.4942	453	1128	719	486	426	318
	RGD2	YFL047W	4	12	11	4C	F	6	226	2.4235	1990.68	1.58758	2222.39	11.2501	362.47	599.008	0.214792	777.618	0.186309	1000.86	1.10421	0.940133	0.725055	17.8045	451	1093	716	498	424	327
	NKP1	YDR383C	3	10	11	3C	E	6	203	2.56543	2557.58	1.58765	2178.96	12.0921	408.159	576.182	0.247101	941.388	0.182905	985.052	1.0963	0.940741	0.730864	23.1301	405	1039	643	444	381	296
	VPS73	YGL104C	5	5	9	5A	C	5	182.5	2.5467	2535.08	1.58791	2301.01	12.49	415.056	583.772	0.233913	947.638	0.196735	1002.9	1.06593	0.942308	0.725275	30.8869	364	927	578	388	343	264
	SDL1	YIL167W	7	15	12	7B	H	6	182.5	2.60714	2853.58	1.58791	2339.34	12.1058	452.438	614.365	0.257411	1076.82	0.197888	1061.69	1.09341	0.964286	0.736264	46.4112	364	949	578	398	351	268
		YAL043C-A	1	7	12	1B	D	6	255.5	2.8902	3192.4	1.58824	2198.68	12.4409	491.794	606.515	0.24715	1057.54	0.183789	977.966	1.1902	0.945098	0.717647	45.6837	510	1474	810	607	482	366
	HIS3	YOR202W	9	1	3	9A	A	2	184	2.64033	2393.3	1.58856	2350.8	11.8505	387.362	619.836	0.235238	858.971	0.174283	1040.73	0.978202	0.940054	0.719346	19.8997	367	969	583	359	345	264
		YJL131C	7	4	2	7D	B	1	246	2.60692	2483.49	1.58859	2251.55	10.9704	433.985	634.771	0.233222	922.855	0.176905	1035.96	1.15071	0.96334	0.745418	46.1844	491	1280	780	565	473	366
		YOR021C	12	6	16	12D	C	8	220.5	2.63864	2339.1	1.58864	2521.66	11.7819	390.659	641.289	0.214982	811.136	0.168789	1064.32	1.07954	0.920455	0.686364	46.5725	440	1161	699	475	405	302
	CLB1	YGR108W	5	8	7	5C	D	4	276.5	2.81341	2500.07	1.58877	2064.48	11.8654	396.97	529.414	0.227504	852.091	0.182769	890.651	1.20471	0.945652	0.695652	27.313	552	1553	877	665	522	384
	GTS1	YGL181W	5	15	15	5A	H	8	275.5	2.51273	2629.96	1.58909	2261.11	11.4748	461.288	628.645	0.245035	993.163	0.190961	1020.92	1.09273	0.938182	0.729091	29.6311	550	1382	874	601	516	401
	DER1	YBR201W	1	12	21	1C	F	11	286.5	2.56294	2226.05	1.58916	2249.02	11.2611	405.667	599.33	0.220846	824.826	0.170875	962.253	0.874126	0.951049	0.692308	26.533	572	1466	909	500	544	396
	FMP25	YLR077W	9	15	16	9B	H	8	177	2.46459	2388.55	1.58923	2274.3	11.5437	404.368	609.865	0.248264	930.536	0.19911	1040	1.13031	0.951841	0.733711	40	353	870	561	399	336	259
		YJL217W	7	4	21	7C	B	11	229.5	2.60699	2107.73	1.58952	2315.69	11.3002	351.798	584.253	0.225694	764.971	0.173787	990.069	0.875546	0.943231	0.696507	18.0278	458	1194	728	401	432	319
	RMA1	YKL132C	8	11	7	8A	F	4	212.5	2.39387	2524.26	1.58962	2354.85	11.4048	430.717	618.88	0.249617	1008.85	0.186932	1059.88	1.11321	0.950472	0.733491	25.5539	424	1015	674	472	403	311
	HIS3	YOR202W	2	3	1	2A	B	1	228.5	2.62061	2499.05	1.58991	2437.13	11.2834	441.05	654.972	0.238718	917.026	0.180416	1069.78	1.0943	0.969298	0.712719	27.313	456	1195	725	499	442	325
	HST1	YOL068C	12	7	23	12A	D	12	139.5	2.65827	2464.27	1.58993	3084.47	12.4896	400.002	765.458	0.233158	881.876	0.159199	1303.78	1.06115	0.942446	0.701439	26.6833	278	739	442	295	262	195
	YKE2	YLR200W	9	2	22	9D	A	11	131	2.27203	1903.66	1.59004	2932.91	14.3407	346.104	731.634	0.223555	765.782	0.167751	1211.14	1.07663	0.915709	0.708812	26.0192	261	593	415	281	239	185
	AXL1	YPR122W	14	5	21	14A	C	11	211.5	2.72038	2753.85	1.59005	2290.24	11.728	451.489	627.592	0.23991	992.818	0.17907	1047.71	1.2109	0.966825	0.741706	24.6374	422	1148	671	511	408	313
	IME1	YJR094C	7	14	15	7C	G	8	214	2.79157	2896.09	1.59016	2327.58	12.1801	452.513	600.582	0.242824	1013.74	0.187542	1022.03	0.997658	0.955504	0.709602	18.303	427	1192	679	426	408	303
	VPS13	YLL040C	8	14	13	8C	G	7	214	2.74005	2461.16	1.59016	2499.7	12.8316	411.32	658.937	0.222615	863.902	0.161432	1073.96	1.08431	0.957845	0.702576	48.8467	427	1170	679	463	409	300
		YLR040C	9	11	22	9B	F	11	208	2.6747	2149.77	1.59036	2150.62	11.5931	356.732	562.664	0.217394	763.051	0.191625	968.791	1.15663	0.954217	0.727711	18.5742	415	1110	660	480	396	302
	RCS1	YGL071W	14	2	20	14D	A	10	260.5	2.53462	2050.56	1.59038	2360.88	10.1151	365.542	675.851	0.20846	754.797	0.165235	1060.8	0.975	0.948077	0.726923	18.6815	520	1318	827	507	493	378
	TRR2	YHR106W	6	8	22	6D	D	11	219	2.87414	3124.37	1.59039	2440.46	11.6855	486.398	636.256	0.25279	1099.72	0.202824	1052.37	1.26545	0.988558	0.695652	20.2731	437	1256	695	553	432	304
	FMP46	YKR049C	8	2	23	8C	A	12	246	2.6721	2353.32	1.59063	2247.26	11.2883	386.199	614.723	0.230539	847.248	0.183828	1013.91	1.15886	0.96945	0.731161	21.2368	491	1312	781	569	476	359
	ACB1	YGR037C	5	14	2	5D	G	1	226.5	2.71681	2440.01	1.59071	2146.17	12.2684	392.468	578.135	0.224976	844.772	0.177105	963.447	1.13053	0.94469	0.730088	28.7228	452	1228	719	511	427	330
		YLR003C	9	5	8	9B	C	4	190	2.50923	1738.41	1.59103	2094.08	11.8264	308.288	547.441	0.204536	649.82	0.179941	943.776	1.01847	0.936675	0.717678	20.4695	379	951	603	386	355	272
		YLR426W	10	3	6	10B	B	3	239	2.46122	2358.44	1.59119	2457.42	10.8182	448.928	678.645	0.238065	928.145	0.198997	1113.73	1.13837	0.955975	0.725367	57.2014	477	1174	759	543	456	346
		YHR127W	6	10	12	6D	E	6	195	2.41131	2660.51	1.59126	2397.44	11.7046	456.04	608.288	0.248885	1054.95	0.182388	1049.81	1.03342	0.953728	0.709512	22.5167	389	938	619	402	371	276
	HIS3	YOR202W	14	15	7	14A	H	4	288	2.7287	2817.15	1.5913	2215.16	10.8493	469.204	613.544	0.243552	1007.97	0.189841	1001.22	1.22087	0.963478	0.732174	51.5849	575	1569	915	702	554	421
		YER181C	4	6	15	4C	C	8	244	2.41273	2159.86	1.59138	2329.46	11.1463	387.639	627.572	0.226125	847.571	0.176517	1026.94	1.04107	0.942505	0.714579	20.9762	487	1175	775	507	459	348
	KES1	YPL145C	13	14	16	13D	G	8	200	2.46617	2864.29	1.59148	2248.4	11.6918	473.959	614.755	0.263665	1118.68	0.205104	1062.76	1.23058	0.942356	0.759398	53.9259	399	984	635	491	376	303
	JSN1	YJR091C	7	14	19	7C	G	10	265	2.5879	2237.99	1.59168	2205.91	10.8353	392.433	581.488	0.226773	837.321	0.174657	963.679	0.994329	0.952741	0.710775	21.6564	529	1369	842	526	504	376
	CDA2	YLR308W	14	14	19	14C	G	10	169.5	2.53846	2416.81	1.59172	2338.05	12.2667	400.573	599.092	0.231131	887.629	0.175703	1037.62	1.05325	0.940828	0.713018	18.5742	338	858	538	356	318	241
	ACM1	YPL267W	14	3	12	14B	B	6	183	2.63562	2471.54	1.59178	2214.41	11.8707	396.702	584.615	0.231351	891.076	0.186714	988.754	1.12603	0.958904	0.728767	56.356	365	962	581	411	350	266
	UIP4	YPL186C	13	6	17	13C	C	9	220	2.52847	2034.31	1.59225	2333.28	11.3745	359.613	596.652	0.223785	764.197	0.181014	995.697	1.16857	0.94533	0.683371	20.8806	439	1110	699	513	415	300
		YPR117W	14	3	7	14A	B	4	209	2.57314	2858.12	1.59233	2447.64	11.9752	453.814	645.697	0.254876	1057.72	0.195628	1085.72	1.1247	0.94964	0.724221	52.5642	417	1073	664	469	396	302
		YGR203W	6	7	12	6B	D	6	198	2.61013	2530.85	1.59241	2337.83	11.6315	408.916	604.467	0.245375	928.393	0.201964	1025.67	1.1519	0.95443	0.716456	50.3686	395	1031	629	455	377	283
	KEL3	YPL263C	14	3	18	14B	B	9	183.5	2.54918	2725.98	1.5929	2245.11	11.5883	444.998	613.75	0.256087	1033.86	0.184637	1041	1.12022	0.967213	0.754098	47.613	366	933	583	410	354	276
		YJR024C	7	6	13	7C	C	7	265	2.51985	2085.95	1.59357	2310.85	10.9839	368.663	580.414	0.214249	765.367	0.168974	963.623	0.886578	0.913043	0.680529	21.8632	529	1333	843	469	483	360
	HIS3	YOR202W	4	16	7	4C	H	4	213.5	2.46244	2214.05	1.5939	2315.98	11.7364	394.422	622.186	0.217957	831.992	0.166707	1020.39	1.15728	0.91784	0.711268	19.4936	426	1049	679	493	391	303
		YER187W	4	6	3	4C	C	2	264	2.29222	1797.99	1.59393	2273.41	11.2386	346.38	607.079	0.209158	712.026	0.160585	984.586	1.02087	0.914611	0.703985	54.5802	527	1208	840	538	482	371
	HIS3	YOR202W	3	15	1	3A	H	1	370	2.5751	2681.02	1.59405	2245.05	10.0562	518.262	698.816	0.242558	1036.89	0.170282	1048.9	1.22192	0.975643	0.753721	21.0713	739	1903	1178	903	721	557
		YCR015C	2	11	21	2A	F	11	136	2.46495	1947.54	1.5941	2587.34	12.2273	352.077	660.996	0.213401	736.312	0.165528	1129.42	1.04059	0.929889	0.708487	25.4755	271	668	432	282	252	192
		YLR091W	9	3	17	9A	B	9	207.5	2.59179	2083.61	1.5942	2087.31	12.0027	355.232	576.759	0.232436	773.033	0.171945	961.594	1.04831	0.958937	0.743961	16.9411	414	1073	660	434	397	308
	AAD3	YCR107W	14	12	14	14D	F	7	196.5	2.67857	2895.53	1.59439	2369.02	12.1823	475.515	615.753	0.239768	1034.56	0.178828	1040.54	1.1199	0.954082	0.709184	18.0831	392	1050	625	439	374	278
	CLU1	YMR012W	10	13	11	10A	G	6	162	2.66873	3231.05	1.59443	2609.33	11.7701	493.019	629.384	0.254521	1126.89	0.206897	1103.13	1.23529	0.928793	0.687307	27.1477	323	862	515	399	300	222
	HIS3	YOR202W	7	1	11	7A	A	6	204	2.83784	2689.65	1.59459	2204.28	12.4509	401.918	568.654	0.240015	913.052	0.186846	967.525	1.1597	0.955774	0.707617	23.9583	407	1155	649	472	389	288
	HIS3	YOR202W	4	1	15	4A	A	8	253.5	2.55138	2299.81	1.59486	2541.23	10.8789	388.954	680.283	0.227091	838.111	0.187689	1111.01	1.20356	0.920949	0.709486	23.4521	506	1291	807	609	466	359
		YNL123W	11	15	11	11A	H	6	195.5	2.7641	2772.72	1.59487	2616.61	12.6882	455.305	677.835	0.247515	989.505	0.193818	1126.43	1.24359	0.976923	0.697436	19.5448	390	1078	622	485	381	272
	ENT4	YLL038C	8	14	17	8C	G	9	216.5	2.19676	1843.94	1.59491	2692.89	11.0916	360.692	702.489	0.216318	768.308	0.165563	1149.45	1	0.902778	0.69213	20.9045	432	949	689	432	390	299
		YKL100C	8	7	9	8A	D	5	198	2.66076	2533.74	1.59494	2266.06	12.2026	406.386	616.78	0.229808	914.12	0.188151	1053.51	1.16456	0.95443	0.751899	22.383	395	1051	630	460	377	297
		YPR109W	14	3	15	14A	B	8	182	2.68044	2963.91	1.59504	2485.25	12.0699	446.185	657.055	0.256154	1065.83	0.188701	1123.59	1.16253	0.950413	0.735537	53.6097	363	973	579	422	345	267
		YGR051C	5	2	3	5C	A	2	263.5	2.43916	1864.63	1.59506	2256.93	10.9405	337.76	606.256	0.20733	703.57	0.181225	985.625	1.04943	0.920152	0.709125	24.454	526	1283	839	552	484	373
		YDR102C	3	5	3	3A	C	2	310.5	2.48548	2543	1.59516	2270.47	10.5785	458.225	652.064	0.240948	982.738	0.188855	1037.91	1.14355	0.96129	0.741935	55.0545	620	1541	989	709	596	460
	NIT1	YIL164C	7	15	18	7B	H	9	168.5	2.61607	2765.54	1.59524	2207	12.3472	448.528	595.937	0.250714	1020.29	0.177355	1020.85	1.13988	0.949405	0.755952	42.8486	336	879	536	383	319	254
	HIS3	YOR202W	9	9	1	9A	E	1	155	2.61165	2349.65	1.59547	2378.51	12.6382	391.169	590.395	0.228822	855.183	0.167889	1009.81	0.977346	0.94822	0.68932	43.1045	309	807	493	302	293	213
	ARG82	YDR173C	3	15	9	3A	H	5	12.3483	0.94382	1176.63	1.59551	5129.88	17.4487	238.985	954.774	0.167876	551.654	0.123955	1611.92	0.202247	0.460674	0.522472	21.3097	19.7778	18.6667	31.5556	4	9.11111	10.3333
	HIS3	YOR202W	7	10	1	7C	E	1	223	2.46292	2249.69	1.59551	2209	11.2024	402.628	585.864	0.218154	864.623	0.177472	978.456	0.880899	0.941573	0.716854	27.0924	445	1096	710	392	419	319
	PSR2	YLR019W	9	7	8	9B	D	4	188.5	2.53457	2487.64	1.59574	2175.53	11.9375	397.754	563.732	0.242958	931.329	0.180918	975.264	1.05851	0.944149	0.726064	20.9045	376	953	600	398	355	273
	MHT1	YLL062C	9	5	14	9B	C	7	191	2.5958	2375.45	1.5958	2145.09	12.0825	383.168	549.163	0.245962	894.591	0.185887	961.28	1.08136	0.947507	0.727034	19.1311	381	989	608	412	361	277
	ATP18	YML081C-A	10	5	3	10A	C	2	191	2.32808	2447.11	1.5958	2624.25	11.7258	434.431	679.627	0.243804	977.222	0.192304	1149.55	1.1706	0.91601	0.711286	27.6586	381	887	608	446	349	271
		YDL034W	2	10	10	2D	E	5	224.5	2.76339	2668.35	1.59598	2355.66	11.8123	448.842	613.986	0.24468	954.065	0.191444	1032.74	1.18973	0.964286	0.714286	20.664	448	1238	715	533	432	320
		YGR015C	5	12	14	5D	F	7	227	2.51435	2250.36	1.59603	2204.47	11.5785	391.662	604.453	0.232977	860.115	0.189778	1010.36	1.15232	0.958057	0.739514	27.0555	453	1139	723	522	434	335
	SWS2	YNL081C	11	9	3	11A	E	2	227	2.51876	2483.98	1.59603	2524.8	11.4995	419.286	703.921	0.243988	944.549	0.167078	1154.05	1.09492	0.969095	0.750552	19.8997	453	1141	723	496	439	340
	LIP2	YLR239C	9	6	16	9D	C	8	154	2.51466	2576	1.59609	2272.66	11.8332	402.236	547.529	0.248904	962.877	0.195482	977.398	1.13029	0.944625	0.713355	26.0576	307	772	490	347	290	219
	HIS3	YOR202W	9	16	13	9C	H	7	232	2.4946	2603.53	1.59611	2369.92	11.2361	430.685	595.966	0.245165	961.822	0.180774	1007.93	1.16415	0.935205	0.688985	48.9796	463	1155	739	539	433	319
		YOR059C	12	12	18	12D	F	9	239.5	2.57741	2227.18	1.59623	2303.49	10.7718	383.038	606.072	0.219079	797.874	0.168469	997.413	1.19038	0.922594	0.707113	24.3105	478	1232	763	569	441	338
		YLR114C	9	5	3	9A	C	2	161.5	2.49689	2400.46	1.59627	2285	12.0079	390.11	598.541	0.238441	888.373	0.196016	1032.76	1.07143	0.937888	0.745342	20.5426	322	804	514	345	302	240
	HIS3	YOR202W	14	16	13	14C	H	7	164	2.69725	2343.18	1.59633	2161.45	12.1767	383.733	552.227	0.223772	812.513	0.177187	963.332	1.12232	0.944954	0.718654	19.0263	327	882	522	367	309	235
	ERV46	YAL042W	1	7	14	1B	D	7	228.5	2.62061	3024.59	1.59649	2232.52	12.3829	501.961	604.071	0.261847	1099.63	0.186028	987.315	1.17763	0.938596	0.717105	51.303	456	1195	728	537	428	327
	YPT11	YNL304W	11	8	19	11C	D	10	202.5	2.57673	3060.45	1.59654	2482.45	11.3195	499.801	657.783	0.261923	1175.61	0.198704	1120.5	1.16089	0.977723	0.732673	64.5755	404	1041	645	469	395	296
	SGT2	YOR007C	12	4	22	12D	B	11	186.5	2.74731	2842.36	1.59677	2376.87	12.0303	448.84	604.644	0.245126	1003.53	0.181742	1042.05	1.12903	0.97043	0.712366	25.5343	372	1022	594	420	361	265
	HIS3	YOR202W	10	12	1	10C	F	1	175.5	2.70286	2695.51	1.59714	2216.1	12.6587	420.309	589.128	0.246904	964.361	0.18903	1016.32	1.05429	0.957143	0.745714	27.3496	350	946	559	369	335	261
	SCW11	YGL028C	5	13	16	5B	G	8	231.5	2.63853	2816.67	1.5974	2356.06	12.5716	465.362	642.891	0.2376	1028.74	0.180184	1048.45	1.17749	0.95671	0.729437	46.7333	462	1219	738	544	442	337
	COS1	YNL336W	11	12	13	11C	F	7	208	2.48675	2851.71	1.59759	2478.85	11.1525	472.697	640.693	0.25463	1095.81	0.182445	1091.32	1.20482	0.946988	0.720482	22.4722	415	1032	663	500	393	299
	HMG1	YML075C	10	5	7	10A	C	4	215.5	2.53488	2853.86	1.59767	2546.54	11.5176	482.401	662.184	0.248661	1051.72	0.180854	1107.68	1.12791	0.948837	0.734884	28.2135	430	1090	687	485	408	316
	TCB1	YOR086C	12	2	21	12C	A	11	177	2.56941	2955.38	1.59773	2523.7	11.2653	472.332	633.322	0.249964	1097.05	0.187211	1081.12	1	0.966006	0.694051	19.4679	353	907	564	353	341	245
	HIS3	YOR202W	5	7	1	5A	D	1	229.5	2.62882	2663.68	1.59825	2217	12.1959	453.23	598.815	0.249301	975.639	0.172729	984.102	1.15284	0.956332	0.724891	29.4788	458	1204	732	528	438	332
		YDR344C	3	6	17	3C	C	9	193.5	2.45855	2298.6	1.59845	2132.05	12.2294	386.254	571.028	0.24719	898.794	0.185487	988.201	1.18653	0.958549	0.753886	34.7707	386	949	617	458	370	291
	HIS3	YOR202W	7	1	8	7B	A	4	223.5	2.78475	2754.74	1.59865	2282.55	11.2471	428.873	608.93	0.242831	958.235	0.185923	1035.61	1.14574	0.964126	0.737668	47.3603	446	1242	713	511	430	329
	HIS3	YOR202W	9	15	24	9B	H	12	241	2.6632	2704.71	1.59875	2204.5	11.067	462.624	632.09	0.247118	997.891	0.183194	1022.19	1.19958	0.964657	0.75052	16.8226	481	1281	769	577	464	361
	ASN1	YPR145W	14	7	15	14A	D	8	167.5	2.46407	2055.29	1.5988	2509.75	11.6211	344.86	638.503	0.222956	768.96	0.180962	1085.99	1.10778	0.913174	0.703593	23.0651	334	823	534	370	305	235
		YLR407W	9	14	13	9C	G	7	182.5	2.61264	2804.43	1.5989	2365.44	12.4657	441.79	595.367	0.253574	1028.52	0.185676	1029.69	1.1456	0.958791	0.708791	50.6458	364	951	582	417	349	258
	APM1	YPL259C	13	14	5	13C	G	3	182.5	2.37363	2111.9	1.5989	2374.83	12.2316	364.732	628.521	0.231572	821.382	0.192418	1068.83	1.12088	0.909341	0.728022	28.1425	364	864	582	408	331	265
	PEX27	YOR193W	12	14	7	12C	G	4	190	2.5066	2991.61	1.59895	2278.88	12.431	493.181	605.7	0.250475	1129.59	0.183257	1025.99	1.12401	0.952507	0.722955	21.7486	379	950	606	426	361	274
	HIS3	YOR202W	13	8	24	13D	D	12	220	2.46469	2033.56	1.59909	2285.08	11.6811	368.518	601.778	0.212375	766.17	0.18315	1002.81	1.08884	0.94533	0.715262	49.2138	439	1082	702	478	415	314
	HIS3	YOR202W	2	14	1	2C	G	1	166.5	2.4488	2641.67	1.5994	2300.97	12.2111	467.438	589.771	0.233711	1041.44	0.182498	1029.14	1.17169	0.957831	0.728916	31.305	332	813	531	389	318	242
	PDC6	YGR087C	5	6	9	5C	C	5	196.5	2.47959	1945.38	1.59949	2357.86	12.1987	320.871	578.018	0.205505	699.447	0.173978	984.418	1.04337	0.895408	0.69898	27.313	392	972	627	409	351	274
	IDP1	YDL066W	2	14	12	2D	G	6	294	2.80239	2880.07	1.59966	2238.86	10.8256	491.804	617.883	0.243019	1010.4	0.181593	1000.67	1.19591	0.974446	0.725724	43.1277	587	1645	939	702	572	426
	USA1	YML029W	10	13	10	10B	G	5	208	2.39518	2642.81	1.6	2504.54	11.3324	475.084	658.936	0.249464	1040.58	0.189691	1103.26	1.13253	0.939759	0.718072	20.1246	415	994	664	470	390	298
	HIS3	YOR202W	1	16	13	1C	H	7	213	2.69412	2654.81	1.6	2229.78	12.0374	443.091	601.259	0.237586	965.591	0.189588	1006.59	1.04471	0.962353	0.729412	32.4037	425	1145	680	444	409	310
		YNL105W	11	13	11	11A	G	6	218	2.50805	2172.5	1.6	2479.02	12.0946	381.505	639.156	0.222154	820.935	0.163444	1052.21	1.08736	0.924138	0.694253	19.1833	435	1091	696	473	402	302
	TPS1	YBR126C	1	2	19	1C	A	10	250.5	2.384	1848.81	1.6	1843.25	9.85372	340.154	489.158	0.219006	750.694	0.195029	849.759	0.982	0.958	0.75	27.7308	500	1192	800	491	479	375
		YFL034W	4	10	7	4C	E	4	194.5	2.50258	2117.48	1.60051	2211.9	12.0037	368.839	595.734	0.219925	810.298	0.186118	1007.37	1.15464	0.945876	0.744845	50	388	971	621	448	367	289
	YPT6	YLR262C	9	8	8	9D	D	4	187	2.63539	2436.88	1.60054	2162.26	12.4017	396.072	589.824	0.232001	900.192	0.204937	1000.57	1.06166	0.983914	0.756032	41.8091	373	983	597	396	367	282
	HIS3	YOR202W	3	1	22	3B	A	11	177	2.52691	2782.39	1.60057	2508.94	11.5532	449.074	658.928	0.249723	1072.1	0.208095	1131.48	1.14164	0.963173	0.730878	23.9792	353	892	565	403	340	258
		YIL054W	6	14	13	6C	G	7	218.5	2.58945	2455.25	1.60092	2316.11	11.6277	408.343	607.158	0.229272	891.859	0.182531	1033.52	1.02294	0.942661	0.720183	24.4336	436	1129	698	446	411	314
	YSA1	YBR111C	1	14	14	1D	G	7	409	2.53121	2799.41	1.60098	2319.02	8.87733	553.332	697.171	0.248582	1113.18	0.190834	1059.75	1.24847	0.982864	0.738066	24.454	817	2068	1308	1020	803	603
	THI7	YLR237W	9	6	18	9D	C	9	198.5	2.47475	2175.41	1.60101	2244.36	11.7054	370.513	594.842	0.226183	824.484	0.179803	1009.66	1.04798	0.95202	0.732323	26.5895	396	980	634	415	377	290
	MMT2	YPL224C	13	10	5	13C	E	3	191	2.65617	2199.83	1.60105	2316.36	12.3451	364.015	595.072	0.220927	785.84	0.171738	1005.56	1.14436	0.942257	0.713911	28.1069	381	1012	610	436	359	272
	HIS3	YOR202W	13	3	20	13B	B	10	210	2.66826	3047.02	1.60143	2248.11	11.223	487.122	612.004	0.258701	1099.77	0.194126	1046.47	1.12649	0.976134	0.763723	19.4679	419	1118	671	472	409	320
	PRM8	YGL053W	5	15	12	5B	H	6	231.5	2.59307	2595.96	1.60173	2320.38	12.0049	438.725	610.285	0.243633	959.948	0.180629	1014.36	1.11688	0.95671	0.71645	27.4044	462	1198	740	516	442	331
	YSP3	YOR003W	12	2	6	12D	A	3	216.5	2.73148	2948.28	1.60185	2282.5	11.1965	469.393	610.91	0.24414	1045.61	0.189171	1032.54	1.16667	0.969907	0.731481	42.72	432	1180	692	504	419	316
	ELP4	YPL101W	13	8	14	13D	D	7	238	2.39368	1901.26	1.6021	2368.29	11.193	338.647	611.945	0.21575	715.995	0.194339	1022.41	1.17263	0.892632	0.707368	18.4662	475	1137	761	557	424	336
	ERP6	YGL002W	5	9	10	5B	E	5	220.5	2.40682	1993	1.60227	2321	11.7574	367.64	596.556	0.211864	769.729	0.168514	1000.24	1.13182	0.927273	0.697727	27.4955	440	1059	705	498	408	307
	NBP2	YDR162C	3	15	19	3A	H	10	335	2.46487	2217.88	1.60239	2407.99	9.4235	424.689	708.676	0.231066	871.806	0.177492	1091.68	1.19731	0.953662	0.732436	21.8174	669	1649	1072	801	638	490
		YGR050C	5	2	5	5C	A	3	247	2.38337	1750.67	1.60243	2198.94	11.2469	314.899	595.198	0.203475	664.012	0.181868	984.637	1.08722	0.902637	0.720081	24.0624	493	1175	790	536	445	355
	PNS1	YOR161C	12	10	11	12C	E	6	205.5	2.4878	2906.95	1.60244	2320.32	11.9787	487.75	590.176	0.245847	1095.25	0.184749	1009.12	1.20732	0.941463	0.712195	54.2125	410	1020	657	495	386	292
	OSW2	YLR054C	9	13	22	9B	G	11	195.5	2.58974	2509.29	1.60256	2263.03	11.9115	420.316	566.566	0.242524	949.319	0.175041	967.23	1.04872	0.95641	0.7	37.7094	390	1010	625	409	373	273
		YGL196W	5	15	9	5A	H	5	232	2.60691	2732.38	1.60259	2230.44	11.9808	455.996	602.333	0.251411	1005.59	0.192167	997.072	1.13607	0.956803	0.732181	30.9839	463	1207	742	526	443	339
	WSS1	YHR134W	6	12	20	6D	F	10	190.5	2.52895	2992.86	1.60263	2798.93	12.132	490.233	664.961	0.250042	1119.76	0.196536	1142.63	1.12632	0.944737	0.692105	21.4942	380	961	609	428	359	263
	YDC1	YPL087W	13	6	14	13D	C	7	224.5	2.36161	1843.68	1.60268	2400.21	11.2504	325.367	594.044	0.208552	692.616	0.184467	1007.03	1.10268	0.890625	0.6875	20.7605	448	1058	718	494	399	308
	BIK1	YCL029C	2	3	15	2A	B	8	222	2.55305	2616.84	1.60271	2501.01	12.1263	418.055	652.575	0.24034	920.54	0.180767	1061.99	1.07224	0.896163	0.693002	26.6833	443	1131	710	475	397	307
	BSC2	YDR275W	3	12	10	3D	F	5	214.5	2.57477	2576.52	1.6028	2167.98	12.1175	420.071	558.171	0.242866	965.828	0.183649	958.402	1.14486	0.953271	0.71729	19.3132	428	1102	686	490	408	307
		YNL050C	11	5	7	11A	C	4	222.5	2.26802	1803.22	1.6036	2499.74	10.8603	326.508	630.715	0.213204	701.985	0.175992	1054.52	1.02928	0.88964	0.689189	18.7883	444	1007	712	457	395	306
	PHO4	YFR034C	5	5	2	5B	C	1	205	2.42543	2542.08	1.60391	2293.53	11.5162	444.594	603.907	0.253035	1055.57	0.188359	1036.91	1.13203	0.97555	0.738386	53.4041	409	992	656	463	399	302
	BPH1	YCR032W	2	13	11	2A	G	6	226.5	2.47566	1929.45	1.60398	2359.54	11.3024	365.658	635.677	0.213223	740.345	0.187215	1044.08	1.09735	0.931416	0.716814	31.1929	452	1119	725	496	421	324
		YGL146C	5	9	7	5A	E	4	226.5	2.25221	2271.64	1.60398	2230.57	12.579	417.427	579.527	0.235921	935.564	0.190321	986.832	0.977876	0.902655	0.714602	30.5123	452	1018	725	442	408	323
	HIS3	YOR202W	13	12	1	13C	F	1	219	2.74371	2909.2	1.60412	2379.18	11.6748	458.164	630.53	0.241904	1018.67	0.19442	1051.9	1.17162	0.956522	0.718535	29.5804	437	1199	701	512	418	314
		YPL166W	13	2	9	13C	A	5	214	2.40047	1841.96	1.60421	2537.41	11.5473	324.667	645.764	0.205852	694.739	0.18292	1084.04	1.08899	0.903981	0.69555	23.9583	427	1025	685	465	386	297
	MLF3	YNL074C	11	9	15	11A	E	8	247.5	2.33198	1956.38	1.60526	2266.52	11.1388	367.789	616.738	0.223729	780.1	0.176947	1009.83	1.0749	0.921053	0.728745	48.7134	494	1152	793	531	455	360
		YDR352W	3	6	5	3C	C	3	249	2.40644	2275.22	1.60563	2268.47	11.4704	408.947	619.932	0.23522	907.399	0.182924	1027.91	1.17103	0.961771	0.734406	22.4944	497	1196	798	582	478	365
	HIS3	YOR202W	4	1	4	4B	A	2	115.843	2.60131	2066.12	1.60566	2471.29	13.7519	347.436	586.4	0.217259	760.737	0.184378	1041.17	1.03704	0.958606	0.690632	54.5589	229.5	597	368.5	238	220	158.5
		YMR002W	10	11	7	10A	F	4	194.5	2.33763	2137.88	1.60567	2484.67	11.3151	384.066	632.738	0.226231	829.531	0.176185	1070.65	1.12113	0.907216	0.708763	46.2709	388	907	623	435	352	275
	HIS3	YOR202W	5	11	1	5A	F	1	206	2.53285	2538.51	1.60584	2370.82	12.3104	429.553	595.237	0.241755	969.435	0.190974	1021.67	1.09002	0.953771	0.715328	48.3011	411	1041	660	448	392	294
	PDX1	YGR193C	6	5	6	6B	C	3	206	2.58394	2381.87	1.60584	2128.92	11.867	396.005	568.849	0.235933	891.613	0.179304	965.258	1.15815	0.953771	0.742092	51.1664	411	1062	660	476	392	305
	GCY1	YOR120W	12	6	15	12C	C	8	215	2.51981	2254.14	1.60606	2397.12	11.1182	394.025	620.782	0.228616	829.97	0.172054	1034.46	1.21678	0.920746	0.703963	52.1536	429	1081	689	522	395	302
	MON2	YNL297C	11	6	11	11C	C	6	146.5	2.87329	3114.29	1.60616	2766.24	12.398	456.928	670.679	0.234302	1030.86	0.201582	1164.9	1.16438	0.955479	0.715753	23.4947	292	839	469	340	279	209
	HIS3	YOR202W	10	1	7	10A	A	4	224	2.56823	2742.08	1.60626	2371.58	11.3494	460.602	634.216	0.258584	1006.4	0.175832	1046.17	1.22371	0.946309	0.722595	50.1398	447	1148	718	547	423	323
	HIS3	YOR202W	10	1	21	10A	A	11	221.5	2.52941	2698.18	1.60634	2364.72	11.4423	451.889	628.276	0.249456	1014.22	0.194109	1049.29	1.21041	0.936652	0.721719	56.1872	442	1118	710	535	414	319
		YFR035C	5	7	22	5B	D	11	199	2.40302	2448.86	1.60705	2161.73	11.9113	428.453	583.931	0.254061	997.205	0.182706	999.28	1.14106	0.957179	0.745592	47.392	397	954	638	453	380	296
		YLR030W	9	9	18	9B	E	9	191.5	2.6178	2568.8	1.60733	2132.82	12.0238	407.975	576.094	0.241812	930.955	0.17589	984.74	1.0288	0.942408	0.759162	36.7696	382	1000	614	393	360	290
		YGR125W	5	10	11	5C	E	6	231	2.54881	2401.71	1.60737	2233.14	11.4311	393.29	555.424	0.235513	890.094	0.191788	967.24	1.1974	0.930586	0.704989	26.6083	461	1175	741	552	429	325
		YIL108W	7	7	4	7B	D	2	242.5	2.75207	2660.66	1.60744	2218.31	11.8637	419.554	573.407	0.244528	931.071	0.188767	970.447	1.18802	0.956612	0.716942	17.6352	484	1332	778	575	463	347
	BUD9	YGR041W	5	2	17	5C	A	9	237.5	2.61392	2381.85	1.6076	2280.09	11.6932	384.144	577.043	0.23883	858.506	0.187766	980.224	1.11181	0.949367	0.702532	24.454	474	1239	762	527	450	333
	HIS3	YOR202W	7	1	9	7A	A	5	195.5	2.64103	2270.92	1.60769	2300.11	12.2971	377.272	574.912	0.225439	817.72	0.189678	1001.19	1.14872	0.951282	0.7	27.4226	390	1030	627	448	371	273
	STC1	YKR089C	8	6	9	8C	C	5	271	2.31054	2086.64	1.60813	2540.41	11.1112	386.29	641.202	0.218339	828.383	0.177742	1053.33	1.12015	0.913124	0.683919	20.7364	541	1250	870	606	494	370
	YPS3	YLR121C	9	7	17	9A	D	9	187	2.54692	1891.86	1.60858	2001.24	11.6821	320.806	559.95	0.201582	673.043	0.160064	945.912	1.00804	0.927614	0.769437	17.5214	373	950	600	376	346	287
	HIS3	YOR202W	8	7	24	8B	D	12	210	2.54415	2388.59	1.60859	2359.13	11.429	401.611	616.206	0.243162	906.785	0.189248	1043.39	1.05489	0.947494	0.725537	29.8329	419	1066	674	442	397	304
	PEA2	YER149C	4	2	17	4C	A	9	253.5	2.62648	2556.82	1.6087	2342.96	11.0182	432.147	655.286	0.246858	964.411	0.203592	1079.66	1.11858	0.982213	0.752964	18.6011	506	1329	814	566	497	381
	ATE1	YGL017W	5	11	10	5B	F	5	170.5	2.46471	2385.87	1.60882	2437.64	12.8831	402.161	596.868	0.232404	908.345	0.170709	1022.61	1.00588	0.926471	0.685294	25.2587	340	838	547	342	315	233
	MDV1	YJL112W	7	4	22	7D	B	11	179.5	2.55866	2833.07	1.60894	2410.29	11.7587	442.152	610.857	0.249486	1051.47	0.181698	1064.95	1.07542	0.960894	0.731844	28.5482	358	916	576	385	344	262
		YML119W	10	11	23	10A	F	12	195	2.491	2793.46	1.60925	2392.48	11.2911	486.628	637.177	0.252124	1088.5	0.180437	1075.72	1.17995	0.96401	0.735219	21.4942	389	969	626	459	375	286
	RPL23B	YER117W	4	12	16	4D	F	8	183.5	2.41257	1889.79	1.60929	2449.26	11.7299	338.141	624.567	0.217611	722.857	0.177868	1050.22	1.01366	0.928962	0.70765	27.3679	366	883	589	371	340	259
	CLN2	YPL256C	13	14	11	13C	G	6	172	2.83674	3182.76	1.60933	2341.93	13.6574	477.821	612.039	0.247085	1073.35	0.187262	1036.38	1.16618	0.953353	0.708455	45.0999	343	973	552	400	327	243
		YDL010W	2	8	14	2D	D	7	286	2.6655	2061.35	1.60946	2323.47	10.4315	374.281	624.157	0.208274	738.085	0.181166	997.785	1.21191	0.938704	0.695271	23.8118	571	1522	919	692	536	397
	CYC2	YOR037W	12	8	8	12D	D	4	199	2.72292	2919.67	1.60957	2299.72	11.62	452.928	604.737	0.25372	1052.9	0.18578	1026.87	1.17128	0.967254	0.730479	22.7596	397	1081	639	465	384	290
	HIS3	YOR202W	4	1	14	4B	A	7	168.5	2.75893	2449.23	1.61012	2405.81	12.8741	377.413	580.324	0.233581	855.569	0.193886	1018.59	1.18155	0.955357	0.696429	21.6102	336	927	541	397	321	234
	HIS3	YOR202W	9	1	7	9A	A	4	186.5	2.43011	2167.65	1.61021	2293.68	11.3327	369.393	583.052	0.231958	826.95	0.177607	1007.12	1.05914	0.930108	0.723118	21.2132	372	904	599	394	346	269
	HIS3	YOR202W	3	16	21	3C	H	11	231.5	2.46753	2424.32	1.61039	2272.23	11.6267	424.383	606.388	0.24849	941.255	0.190452	1009.06	1.18398	0.961039	0.731602	23.2809	462	1140	744	547	444	338
	MRS2	YOR334W	13	5	21	13A	C	11	211	2.81948	3544.66	1.61045	2664.86	11.6799	534.397	721.717	0.247241	1205.6	0.187987	1184.45	1.2114	0.95962	0.726841	30.7896	421	1187	678	510	404	306
	SDC25	YLL016W	8	12	19	8C	F	10	247	2.61258	2886.44	1.61055	2345.76	11.9341	473.248	639.557	0.251619	1064.21	0.190343	1043.49	1.12982	0.957404	0.724138	21.2132	493	1288	794	557	472	357
		YDL011C	2	8	12	2D	D	6	262.5	2.71565	2856.01	1.61069	2224.78	11.0738	476.045	615.086	0.247598	1022.36	0.184903	1013.84	1.24809	0.967557	0.748092	23.4307	524	1423	844	654	507	392
	HIS3	YOR202W	12	2	24	12D	A	12	194.5	2.87629	2780.22	1.61082	2389.07	11.4981	437.26	618.59	0.240666	946.338	0.18006	1032.01	1.13918	0.974227	0.708763	25.8457	388	1116	625	442	378	275
	CCC2	YDR270W	3	12	18	3D	F	9	212.5	2.41509	2333.71	1.61085	2190.03	11.7439	422.609	576.408	0.242751	946.928	0.187688	980.498	1.12028	0.957547	0.738208	19.1311	424	1024	683	475	406	313
		YDR491C	4	9	8	4B	E	4	120.209	2.6067	2526.27	1.61088	2452.16	14.4436	397.147	567.875	0.237334	908.734	0.180272	1016.63	1.11297	0.941423	0.694561	38.9567	239	623	385	266	225	166
	SNU66	YOR308C	13	15	8	13B	H	4	156	2.72347	3321.21	1.61093	2478.34	11.4133	499.147	615.16	0.259521	1189.66	0.202706	1088.58	1.15434	0.958199	0.710611	30.2159	311	847	501	359	298	221
	PRY3	YJL078C	7	15	9	7A	H	5	234.5	2.45513	2032.77	1.61111	2354.26	11.682	362.253	627.349	0.219779	767.194	0.169162	1039.37	1.10043	0.916667	0.720085	26.5707	468	1149	754	515	429	337
	RPL6B	YLR448W	10	7	14	10B	D	7	116.341	1.67387	1494.58	1.61123	3090.62	11.9664	342.006	781.101	0.228215	797.631	0.172503	1347.36	0.857451	0.87689	0.710583	59.6009	231.5	387.5	373	198.5	203	164.5
	HIS3	YOR202W	9	16	20	9D	H	10	205	2.66259	2776.4	1.61125	2292.66	11.9076	451.949	606.132	0.242872	1002.65	0.186632	1037.84	1.17604	0.973105	0.743276	26.7208	409	1089	659	481	398	304
	HIS3	YOR202W	9	6	24	9D	C	12	202.5	2.83168	2757.93	1.61139	2286.88	11.8146	433.603	612.924	0.237891	958.47	0.172004	1022.14	1.15346	0.967822	0.740099	24.5153	404	1144	651	466	391	299
	HIS3	YOR202W	10	16	11	10C	H	6	191	2.48032	2121.01	1.61155	2590.86	11.3538	370.623	653.765	0.220306	784.701	0.166155	1078.19	1.06037	0.937008	0.682415	18.0278	381	945	614	404	357	260
	MCA1	YOR197W	13	3	22	13B	B	11	215.5	2.35349	2009.17	1.61163	2364.61	10.7872	364.774	603.472	0.226133	775.391	0.17552	1015.01	1.04186	0.906977	0.713953	18.9737	430	1012	693	448	390	307
	HIS3	YOR202W	3	16	3	3C	H	2	188.5	2.47606	2358.91	1.6117	2241.61	12.5987	403.277	551.551	0.234446	913.697	0.199851	966.588	1.15957	0.968085	0.710106	24.2899	376	931	606	436	364	267
	ODC1	YPL134C	13	12	12	13D	F	6	219.5	2.40411	1912.19	1.61187	2304.57	11.016	338.464	617.651	0.210273	713.88	0.185819	1036.86	1.17123	0.894977	0.737443	18.3576	438	1053	706	513	392	323
		YOL150C	12	15	7	12A	H	4	226	2.45676	2261.2	1.61197	2780.68	11.7899	405.328	768.634	0.233619	886.837	0.170029	1228.18	1.10643	0.953437	0.722838	28.3725	451	1108	727	499	430	326
	RBF108	YIL137C	7	11	14	7B	F	7	217	2.39954	1870.49	1.61201	2342.19	11.4541	340.85	576.758	0.205827	717.533	0.182348	986.777	1.11547	0.91224	0.683603	45.6508	433	1039	698	483	395	296
		YML131W	10	11	9	10A	F	5	174.5	2.35345	2640.76	1.61207	2439.75	11.5232	461.163	617.002	0.254021	1063.25	0.183334	1058.05	1.22988	0.948276	0.715517	27.5136	348	819	561	428	330	249
	DSS4	YPR017C	14	7	18	14B	D	9	120.708	2.56875	2756.6	1.6125	2332.31	12.5112	434.572	583.462	0.250948	1028.62	0.182759	1029.74	1.15625	0.954167	0.722917	47.5479	240	616.5	387	277.5	229	173.5
	SNL1	YIL016W	6	8	3	6C	D	2	186.5	2.64516	2722.08	1.6129	2281.07	11.9833	429.902	610.597	0.247822	970.172	0.173203	1039.86	1.1371	0.94086	0.752688	18.0278	372	984	600	423	350	280
	OYE3	YPL171C	13	4	23	13C	B	12	202	2.45658	1883.49	1.6129	2588.49	11.7495	335.048	656.759	0.199465	683.264	0.168257	1092.74	1.1067	0.8933	0.687345	20.0499	403	990	650	446	360	277
	HIS3	YOR202W	8	1	21	8A	A	11	252.5	2.63889	2371.18	1.61309	2362.66	11.0385	380.999	609.637	0.230666	851.775	0.188635	1011.61	1.13691	0.952381	0.710317	47.1381	504	1330	813	573	480	358
	HIS3	YOR202W	4	16	19	4C	H	10	243.5	2.54115	2645.94	1.61317	2328.02	11.328	461.778	646.798	0.243692	987.348	0.175876	1040.17	1.14815	0.958848	0.740741	20.7364	486	1235	784	558	466	360
	YOD1	YFL044C	4	12	15	4C	F	8	234.5	2.60684	2394.09	1.61325	2323.82	11.2458	404.331	608.321	0.227812	863.65	0.163709	1009.83	1.14744	0.938034	0.713675	40.7308	468	1220	755	537	439	334
	NRG1	YDR043C	14	8	2	14D	D	1	238.5	2.4895	2527.68	1.61345	2475.24	11.2168	441.03	641.48	0.238637	974.159	0.18155	1064.31	1.0021	0.94958	0.705882	34.4529	476	1185	768	477	452	336
	HIS3	YOR202W	9	1	4	9B	A	2	198.5	2.82828	2610.52	1.61364	2343.61	11.9743	402.627	608.437	0.23274	891.538	0.176753	1028.82	1.08333	0.964646	0.719697	19.799	396	1120	639	429	382	285
	FRE6	YLL051C	9	3	14	9B	B	7	220.5	2.64091	2653.42	1.61364	2162.27	11.6037	423.473	578.006	0.254031	984.753	0.203903	994.517	1.17273	0.979545	0.75	19.2094	440	1162	710	516	431	330
	TMS1	YDR105C	3	7	21	3A	D	11	277.5	2.5361	2759.18	1.61372	2569.61	10.6566	490.293	681.723	0.253279	1065.78	0.195253	1111.08	1.25812	0.971119	0.711191	23.0868	554	1405	894	697	538	394
		YLR364W	9	8	17	9C	D	9	145.5	2.72069	2811.13	1.61379	2244.93	12.6503	420.973	574.632	0.238186	1000.33	0.193596	1012.44	1.15862	0.944828	0.734483	49.0918	290	789	468	336	274	213
		YLR278C	9	10	8	9D	E	4	174	2.69452	2910.43	1.61383	2497.27	12.0862	459.798	647.881	0.245447	1043.07	0.183599	1107.95	1.1585	0.9683	0.720461	41.9643	347	935	560	402	336	250
	FMS1	YMR020W	10	15	21	10A	H	11	209	2.47722	2856.46	1.61391	2290.17	11.9515	495.988	648.77	0.258214	1121.11	0.203469	1078.68	1.28058	0.956835	0.760192	60.7289	417	1033	673	534	399	317
	PUT1	YLR142W	9	9	9	9A	E	5	158.5	2.64873	2358.81	1.61392	2243.57	12.7234	379.898	553.179	0.237698	863.875	0.174961	972.334	1.06329	0.96519	0.705696	20.4939	316	837	510	336	305	223
	PEX17	YNL214W	11	10	6	11D	E	3	187	2.57373	2740.59	1.61394	2393.93	11.2373	451.51	638.163	0.249899	1037.17	0.187724	1091.48	1.17694	0.962466	0.75067	22.2036	373	960	602	439	359	280
		YKL147C	8	13	13	8A	G	7	215.5	2.50698	2366.92	1.61395	2380.06	11.1476	414.08	627.595	0.233035	904.755	0.185674	1050.04	1.06977	0.967442	0.725581	51.1664	430	1078	694	460	416	312
	HIS3	YOR202W	4	16	14	4D	H	7	193.5	2.70207	2510.64	1.61399	2224.37	11.9461	418.09	591.439	0.240002	917.198	0.18587	988.322	1.17098	0.968912	0.727979	26.3439	386	1043	623	452	374	281
	MAL13	YGR288W	6	3	15	6A	B	8	254.5	2.34449	2292.5	1.61417	2243.42	11.3475	405.349	592.814	0.238866	902.345	0.188959	993.087	1.09252	0.909449	0.728346	24.0416	508	1191	820	555	462	370
		YGR018C	5	12	8	5D	F	4	218.5	2.57569	2393.38	1.61468	2234.1	12.1019	394.718	592.471	0.231301	882.417	0.179016	992.914	1.18578	0.942661	0.727064	29.6648	436	1123	704	517	411	317
	LPP1	YDR503C	4	11	16	4B	F	8	135.5	2.5	2625.97	1.61481	2335.15	12.7319	424.824	590.637	0.253112	1008.02	0.183324	1051.76	1.04815	0.951852	0.748148	21.8861	270	675	436	283	257	202
	HIS3	YOR202W	9	3	24	9B	B	12	187.5	2.15241	1354.46	1.61497	2370.87	11.0561	270.994	628.499	0.171605	531.221	0.166541	1005.6	0.804813	0.877005	0.697861	35.3836	374	805	604	301	328	261
		YLL047W	9	3	20	9B	B	10	220	2.32802	1620.47	1.61503	2312.73	11.158	299.943	603.299	0.197705	627.044	0.170079	987.682	0.993166	0.908884	0.694761	36.4417	439	1022	709	436	399	305
	PAU2	YEL049W	4	7	3	4A	D	2	226.5	2.45575	1932.13	1.61504	2409.33	11.3696	340.376	617.948	0.216787	715.232	0.173279	1028.89	1.12168	0.913717	0.69469	19.5448	452	1110	730	507	413	314
	HIS3	YOR202W	9	1	21	9A	A	11	208.5	2.51202	2159.61	1.61539	2380.27	11.4643	370.234	599.231	0.2299	813.207	0.17041	1012.95	0.990385	0.944712	0.709135	17.2337	416	1045	672	412	393	295
	GID7	YCL039W	2	5	19	2A	C	10	202.5	2.63861	2453.3	1.61634	2464.23	11.7745	404.762	629.185	0.237921	891.773	0.17075	1060.7	1.22277	0.955446	0.710396	26.9258	404	1066	653	494	386	287
		YJR003C	7	4	15	7C	B	8	277	2.59313	2181.6	1.61664	2274.94	10.9199	374.779	584.54	0.215306	789.479	0.175517	963.039	0.918626	0.940325	0.692586	19.4936	553	1434	894	508	520	383
	STP3	YLR375W	9	10	19	9C	E	10	150.5	2.67667	2463.61	1.61667	2278.45	12.5179	370.399	564.35	0.238992	861.33	0.189543	992.514	1.09667	0.943333	0.716667	24.7184	300	803	485	329	283	215
		YLR057W	9	13	16	9B	G	8	180.5	2.58611	2730.45	1.61667	2365.23	11.77	437.05	579.958	0.246636	1005.02	0.183611	1027.83	1.1	0.952778	0.719444	17.7482	360	931	582	396	343	259
		YLL058W	9	5	22	9B	C	11	197.5	2.56599	2493.49	1.61675	2251.6	11.8019	403.276	596.084	0.241536	924.24	0.197688	1016.85	1.10914	0.949239	0.741117	17.3494	394	1011	637	437	374	292
		YOR084W	12	14	2	12D	G	1	161	2.7757	3227.67	1.61682	2445.2	12.1365	501.621	601.166	0.252106	1116.75	0.192965	1052.72	1.05296	0.953271	0.716511	19.0788	321	891	519	338	306	230
		YHR035W	6	15	13	6A	H	7	239.5	2.75105	2714.81	1.61715	2284.4	11.94	437.849	643.349	0.247252	960.358	0.192591	1045.13	1.08159	0.958159	0.757322	28.1247	478	1315	773	517	458	362
		YPR050C	14	11	20	14B	F	10	207	2.77724	2176.84	1.61743	2318.56	11.6732	350.285	639.505	0.210952	727.412	0.175527	1045.28	1.1477	0.932203	0.733656	21.9545	413	1147	668	474	385	303
	RSN1	YMR266W	11	5	6	11B	C	3	258	2.6699	2559.29	1.61748	2384.71	10.6854	422.848	620.162	0.241876	936.327	0.186448	1027.5	1.12816	0.965049	0.71068	42.8952	515	1375	833	581	497	366
	PXL1	YKR090W	8	6	7	8C	C	4	251.5	2.57171	2701.65	1.61753	2434.29	10.8497	445.86	646.232	0.241065	996.035	0.19407	1064.2	1.16733	0.958167	0.727092	54.4426	502	1291	812	586	481	365
		YPR014C	14	7	22	14B	D	11	177	2.44193	2497.52	1.61756	2365.33	11.6078	439.771	600.393	0.249265	986.78	0.18136	1029.69	1.12465	0.971671	0.725212	18.0555	353	862	571	397	343	256
	THR1	YHR025W	6	13	7	6A	G	4	181	2.72576	2745.67	1.61773	2404.58	12.9273	423.496	600.186	0.236578	953.91	0.167088	1008.58	0.99723	0.944598	0.695291	25.4558	361	984	584	360	341	251
	LAP4	YKL103C	8	7	3	8A	D	2	242.5	2.51446	2455.83	1.61777	2385.84	11.2872	410.319	595.239	0.234536	915.893	0.181893	1003.41	1.13223	0.946281	0.698347	28.4429	484	1217	783	548	458	338
	MSH4	YFL003C	14	2	15	14C	A	8	191.5	2.85864	2952.9	1.6178	2314.2	12.4645	436.516	601.797	0.241456	1000.15	0.191325	1015.42	1.0733	0.960733	0.706806	19.7737	382	1092	618	410	367	270
		YMR259C	11	5	18	11B	C	9	233.5	2.58798	2604.12	1.61803	2278.23	10.7394	437.193	623.529	0.248322	967.155	0.186904	1033	1.14807	0.959227	0.742489	24.5561	466	1206	754	535	447	346
	HIS3	YOR202W	14	1	11	14A	A	6	216.5	2.53472	1874.16	1.61806	2406.46	11.7547	329.377	653.591	0.209033	697.178	0.177303	1062.41	1.10185	0.944444	0.729167	19.9249	432	1095	699	476	408	315
	HIS3	YOR202W	14	1	24	14B	A	12	197	2.61323	1918.63	1.61832	2396.74	10.2034	342.978	657.315	0.208302	696.017	0.163288	1030.43	1.1145	0.946565	0.709924	16.8226	393	1027	636	438	372	279
	RGT1	YKL038W	8	13	12	8B	G	6	218	2.57241	2716.24	1.61839	2379.79	11.1719	440.144	635.415	0.245775	994.721	0.186774	1075.8	1.15172	0.951724	0.742529	50.5371	435	1119	704	501	414	323
		YOR366W	14	12	9	14C	F	5	218	2.59081	2592.99	1.61839	2195.84	12.2687	432.257	552.92	0.246363	955.137	0.17995	929.993	1.07126	0.944828	0.705747	34.8569	435	1127	704	466	411	307
	HIS3	YOR202W	11	16	11	11C	H	6	232.5	2.55388	2918.42	1.61853	2488.18	11.2761	485.996	663.605	0.25294	1104.24	0.195979	1105.12	1.13793	0.952586	0.732759	26.3439	464	1185	751	528	442	340
		YCR085W	2	4	12	2D	B	6	240.5	2.67292	2336.08	1.61875	2458.5	11.4466	401.179	634.947	0.222285	838.298	0.188149	1056.05	1.1	0.95625	0.7125	22.6936	480	1283	777	528	459	342
	REX2	YLR059C	9	13	12	9B	G	6	168.5	2.59821	2383.59	1.61905	2230.87	12.8862	387.901	584.561	0.240411	896.332	0.185933	1002.42	1.02976	0.96131	0.729167	19.105	336	873	544	346	323	245
	COX5A	YNL052W	11	5	3	11A	C	2	242	2.57143	2385.72	1.61905	2480.18	11.3774	400.24	628.858	0.235028	881.036	0.192215	1056.55	1.17598	0.954451	0.703934	19.7231	483	1242	782	568	461	340
		YMR265C	11	5	8	11B	C	4	250	2.66333	2582.27	1.61924	2265.37	11.1969	418.189	597.101	0.248943	954.759	0.203185	1016.24	1.2004	0.971944	0.735471	20.445	499	1329	808	599	485	367
	FAU1	YER183C	4	6	11	4C	C	6	233	2.51828	2036.89	1.61936	2261.21	11.2062	367.591	628.974	0.219838	771.419	0.170835	1018.75	1.18064	0.954839	0.746237	43.6234	465	1171	753	549	444	347
	FYV8	YGR196C	6	5	2	6B	C	1	201.5	2.47761	2438.96	1.6194	2404.54	11.5292	409.905	613.693	0.241132	912.398	0.18403	1034.16	1.0995	0.932836	0.711443	20.8327	402	996	651	442	375	286
	ECM27	YJR106W	8	3	18	8B	B	9	258	2.6233	2591.64	1.61942	2372.04	10.757	411.614	630.451	0.238644	933.23	0.191781	1056.7	1.21553	0.95534	0.733981	49.6991	515	1351	834	626	492	378
		YFR055W	5	9	16	5B	E	8	167.5	2.79341	2662.17	1.61976	2106.86	12.978	405.27	544.566	0.238209	921.62	0.183646	945.947	1.20958	0.949102	0.748503	27.2397	334	933	541	404	317	250
	HXT10	YFL011W	4	8	19	4C	D	10	253	2.40594	1885.18	1.6198	2424.86	10.5841	347.487	639.173	0.208671	720.703	0.174472	1027.74	1.08713	0.908911	0.69901	40.4722	505	1215	818	549	459	353
		YMR317W	11	13	14	11B	G	7	198	2.56456	2328.21	1.62025	2304.8	11.3795	376.66	601.957	0.235223	841.145	0.167309	1014.13	1.06076	0.934177	0.731646	43.715	395	1013	640	419	369	289
		YNL187W	11	6	4	11D	C	2	231	2.35575	2167.04	1.62039	2402.65	10.5843	392.05	658.004	0.245033	879.587	0.184483	1093.16	1.08894	0.956616	0.746204	20.9045	461	1086	747	502	441	344
	PDB1	YBR221C	1	14	7	1C	G	4	152	2.42244	2247.59	1.62046	2586.68	12.4643	404.157	641.047	0.237815	900.841	0.176055	1096.41	1	0.960396	0.706271	31.6228	303	734	491	303	291	214
		YML107C	10	9	17	10A	E	9	170.5	2.32059	2720.88	1.62059	2375.14	11.3925	445.254	606.72	0.257075	1106.67	0.210251	1084.12	1.23235	0.941176	0.752941	21.4709	340	789	551	419	320	256
	HIS3	YOR202W	7	16	9	7C	H	5	243	2.42474	2601.19	1.62062	2338.02	11.344	473.05	606.057	0.24604	1048.46	0.184486	1008.81	0.882474	0.971134	0.717526	46.0977	485	1176	786	428	471	348
	HIS3	YOR202W	2	16	16	2D	H	8	232.5	2.62069	2838.8	1.62069	2303.17	11.2175	492.963	618.796	0.25188	1062.45	0.191904	1040.41	1.19397	0.961207	0.730603	42.0476	464	1216	752	554	446	339
		YNL254C	11	2	23	11C	A	12	182.5	2.54121	2773.28	1.62088	2529.53	11.0199	447.794	661.186	0.256672	1051.03	0.187747	1112.77	1.15659	0.953297	0.722527	21.2838	364	925	590	421	347	263
	TOM7	YNL070W	11	9	21	11A	E	11	135.169	2.10507	2253.72	1.62101	2629.7	12.161	415.085	677.905	0.235275	997.816	0.189483	1185.04	0.95122	0.930582	0.746717	45.6587	266.5	561	432	253.5	248	199
	SIS2	YKR072C	8	4	7	8C	B	4	194.5	2.18557	2017.11	1.62113	2340.95	11.6299	370.164	580.243	0.238109	873.122	0.189455	1023.94	1.03608	0.948454	0.721649	19.8494	388	848	629	402	368	280
		YPL088W	13	6	12	13D	C	6	194.5	2.45361	1983.91	1.62113	2492.52	11.7286	339.086	604.28	0.213365	731.75	0.18579	1034.66	1.09021	0.907216	0.685567	50.6952	388	952	629	423	352	266
	MET10	YFR030W	5	5	12	5B	C	6	217	2.4157	2192.08	1.62125	2263.54	11.603	375.139	602.288	0.223461	839.106	0.176784	1022.76	1.13164	0.928406	0.752887	28.1425	433	1046	702	490	402	326
	HIS3	YOR202W	9	1	8	9B	A	4	188	2.56267	2472	1.62133	2281.9	11.6768	400.194	592.238	0.248451	936.148	0.18505	1010.93	1.08	0.954667	0.728	20.7846	375	961	608	405	358	273
		YPR152C	14	7	3	14A	D	2	229	2.58425	2832.75	1.62144	2398.48	11.5889	448.925	632.662	0.250288	1043.07	0.195755	1061.92	1.17505	0.949672	0.728665	21.7256	457	1181	741	537	434	333
		YPR157W	14	9	15	14A	E	8	177.5	2.49435	2335.74	1.62147	2325.47	11.8188	380.736	609.958	0.233821	876.201	0.189192	1045.89	1.11582	0.926554	0.728814	56.5509	354	883	574	395	328	258
	CTF19	YPL018W	13	13	17	13A	G	9	196	2.60102	3201.3	1.62148	2674.35	13.017	534.484	662.515	0.246664	1175.17	0.194657	1114.48	1.1202	0.959079	0.713555	34.176	391	1017	634	438	375	279
	SUN4	YNL066W	11	7	7	11A	D	4	241	2.48233	2236.2	1.62162	2499.94	11.083	381.117	646.448	0.218219	821.469	0.174692	1062.76	1.13929	0.908524	0.706861	47.4447	481	1194	780	548	437	340
	IST1	YNL265C	11	2	15	11C	A	8	175	2.60459	2807.08	1.62178	2558.81	11.3874	444.104	685.895	0.251883	1030.36	0.179118	1135.26	1.16046	0.959885	0.739255	73.736	349	909	566	405	335	258
		YKL161C	8	15	15	8A	H	8	253	2.45941	2352.17	1.62178	2449.78	11.018	402	652.044	0.242248	909.743	0.182683	1070.83	1.08911	0.942574	0.718812	50.2693	505	1242	819	550	476	363
	HIS3	YOR202W	5	16	2	5D	H	1	232	2.60691	2318.04	1.62203	2219.79	12.2055	395.061	576.607	0.234158	864.785	0.188673	967.725	1.14471	0.965443	0.723542	27.9464	463	1207	751	530	447	335
		YGR043C	5	2	13	5C	A	7	254.5	2.5748	2367.52	1.62205	2263.05	11.386	396.911	592.254	0.239328	878.485	0.200166	994.137	1.1752	0.956693	0.73622	29.2062	508	1308	824	597	486	374
	HIS3	YOR202W	14	16	6	14D	H	3	162	2.48607	2901.38	1.62229	2525.28	11.6959	517.463	670.869	0.242204	1128.4	0.187241	1113.62	1.12074	0.959752	0.736842	32.6956	323	803	524	362	310	238
	HIS3	YOR202W	10	1	11	10A	A	6	192.5	2.71615	2729.67	1.6224	2462.71	11.5846	453.298	639.323	0.243508	977.274	0.190157	1076.08	1.19271	0.96875	0.723958	34.1174	384	1043	623	458	372	278
	HIS3	YOR202W	7	5	24	7B	C	12	206	2.46715	2193.34	1.62287	2490.15	11.9232	380.744	590.311	0.218903	822.477	0.178582	1011.53	1.05109	0.922141	0.673966	23.6643	411	1014	667	432	379	277
	FMP39	YMR157C	10	2	5	10C	A	3	222	2.48984	2054.05	1.62302	2447.18	10.9603	360.029	675.396	0.221742	772.653	0.175423	1097.34	1.07901	0.93228	0.72912	20.2237	443	1103	719	478	413	323
	ZRC1	YMR243C	10	14	5	10C	G	3	173	2.7913	2683.99	1.62319	2370.66	12.9602	414.38	611.583	0.240119	945.155	0.176722	1045.8	1.18551	0.962319	0.715942	21.9317	345	963	560	409	332	247
	HIS3	YOR202W	14	16	5	14C	H	3	150.5	2.68333	2388.38	1.62333	2227.85	11.8579	392.868	589.151	0.229792	850.801	0.171211	1006.72	1.14333	0.963333	0.753333	16.7929	300	805	487	343	289	226
	CTT1	YGR088W	5	6	7	5C	C	4	235.5	2.45957	1912.29	1.6234	2377.34	11.2128	326.596	571.265	0.209737	705.253	0.175106	973.145	1.1383	0.9	0.687234	25.1595	470	1156	763	535	423	323
	SFK1	YKL051W	8	15	14	8B	H	7	221	2.44898	2453.91	1.62358	2479.91	11.5444	424.863	637.356	0.235291	947.51	0.191612	1078.57	1.10431	0.956916	0.732426	25.0799	441	1080	716	487	422	323
	QRI7	YDL104C	2	4	9	2C	B	5	241	2.52391	2684.57	1.6237	2850.24	11.006	452.057	791.155	0.242901	1007.65	0.187136	1261.59	1.16216	0.948025	0.735967	27.7669	481	1214	781	559	456	354
	AYR1	YIL124W	7	9	6	7B	E	3	214.5	2.67523	2592.89	1.62383	2258.51	12.6002	420.748	563.137	0.243544	929.338	0.190244	961.722	1.21262	0.953271	0.700935	51.5073	428	1145	695	519	408	300
	YHB1	YGR234W	6	11	10	6B	F	5	222.5	2.37387	2282.24	1.62387	2209.06	11.787	428.911	599.547	0.232907	926.452	0.198571	1012.57	1.17117	0.945946	0.765766	24.3105	444	1054	721	520	420	340
	GDB1	YPR184W	14	11	15	14A	F	8	226.5	2.57743	2791.86	1.62389	2374.77	11.376	462.108	654.993	0.243862	1023.09	0.171899	1079.48	1.17035	0.94469	0.761062	20.3961	452	1165	734	529	427	344
	HIS3	YOR202W	3	16	13	3C	H	7	234.5	2.65171	2723.2	1.62393	2255.68	11.7805	442.527	589.806	0.245785	994.387	0.185349	984.271	1.22863	0.952991	0.717949	21.3073	468	1241	760	575	446	336
		YNL295W	11	6	15	11C	C	8	242.5	2.57231	3009.54	1.62397	2365.1	10.7961	480.016	641.65	0.256049	1120.66	0.192087	1078.51	1.18388	0.96281	0.762397	61.6441	484	1245	786	573	466	369
	HIS3	YOR202W	1	16	23	1C	H	12	236	2.83227	2696.35	1.6242	2356.55	11.3808	439.372	628.858	0.236127	915.329	0.177113	1032.39	1.02336	0.970276	0.726115	63.6318	471	1334	765	482	457	342
	RLF2	YPR018W	14	7	16	14B	D	8	75.6348	2.55631	2526.79	1.62457	2887.65	13.6774	420.963	643.319	0.23982	961.557	0.175229	1139.49	1.08532	0.962457	0.662116	38.3247	146.5	374.5	238	159	141	97
		YNL157W	11	4	14	11D	B	7	183	2.32877	2160.59	1.62466	2398.97	12.1095	379.101	638.847	0.224099	864.208	0.179645	1085.32	1.07397	0.934247	0.745205	22.3159	365	850	593	392	341	272
	DAK1	YML070W	10	5	15	10A	C	8	207	2.59564	2857.35	1.6247	2224.54	11.6581	482.569	632.324	0.259604	1081.28	0.189936	1042.25	1.27845	0.961259	0.767554	49.5278	413	1072	671	528	397	317
	HIS3	YOR202W	5	16	17	5C	H	9	271	2.63401	2773.52	1.62477	2326.59	10.8291	460.338	631.98	0.25137	1006.25	0.201645	1033.88	1.25139	0.948244	0.731978	25	541	1425	879	677	513	396
	TOS3	YGL179C	5	15	19	5A	H	10	256.5	2.3457	2358.2	1.625	2263.2	11.5693	421.158	596.526	0.245086	945.346	0.180802	986.508	1.0293	0.914063	0.710938	24.6982	512	1201	832	527	468	364
		YGR117C	5	10	21	5C	E	11	275.5	2.37273	1842.92	1.62546	2304.16	10.5433	349.688	633.923	0.205458	710.392	0.167564	1020.55	1.13091	0.918182	0.729091	26.2107	550	1305	894	622	505	401
	RGS2	YOR107W	12	4	11	12C	B	6	187.5	2.64439	2903.77	1.62567	2359.27	12.1077	466.398	616.33	0.24287	1058.78	0.188951	1054.85	1.16043	0.967914	0.740642	17.3494	374	989	608	434	362	277
		YOR292C	13	13	16	13B	G	8	229	2.69365	3303.85	1.62582	2452.67	10.8096	527.584	646.119	0.259713	1168.01	0.191353	1086.62	1.20569	0.971554	0.739606	24.6982	457	1231	743	551	444	338
	BUD7	YOR299W	13	13	4	13B	G	2	221	2.50567	2225.56	1.62585	2341.91	11.1946	382.049	605.322	0.220666	822.348	0.187367	1016.17	1.14286	0.922902	0.721088	50.9608	441	1105	717	504	407	318
	SCW4	YGR279C	6	15	6	6B	H	3	217	2.47344	2537.42	1.62587	2417.53	11.7141	438.126	604.986	0.235978	959.086	0.178665	1025.06	1.13395	0.937644	0.706697	21.9317	433	1071	704	491	406	306
	HIS3	YOR202W	5	4	1	5C	B	1	226.5	2.6969	2299.56	1.62611	2237.04	12.177	376.191	555.239	0.235979	816.864	0.17753	947.637	1.19026	0.949115	0.699115	24.1454	452	1219	735	538	429	316
	BTT1	YDR252W	3	8	2	3D	D	1	214.5	2.41355	2267.37	1.62617	2252.34	11.6654	414.588	605.396	0.240881	926.806	0.18817	1018.95	1.16589	0.983645	0.740654	62.466	428	1033	696	499	421	317
		YKL105C	8	9	23	8A	E	12	214.5	2.57477	2582.46	1.62617	2351.21	11.4713	424.204	624.844	0.248071	966.804	0.179973	1046.87	1.10981	0.948598	0.740654	46.1952	428	1102	696	475	406	317
	ABP1	YCR088W	2	4	4	2D	B	2	269.5	2.73234	2735.66	1.62639	2421.86	11.0864	463.908	661.947	0.239053	985.534	0.182181	1066.79	1.18587	0.964684	0.726766	21.7715	538	1470	875	638	519	391
	HIS3	YOR202W	10	1	13	10A	A	7	209.5	2.62919	2703.96	1.62679	2586.63	11.0993	456.636	648.288	0.242435	984.96	0.187674	1091.88	1.26316	0.95933	0.705742	51.1077	418	1099	680	528	401	295
	HNM1	YGL077C	5	3	15	5A	B	8	207	2.56901	2415.65	1.62712	2258.9	12.0679	412.743	598.006	0.242302	909.375	0.187259	1002.5	1.11138	0.953995	0.733656	26.4386	413	1061	672	459	394	303
	GSY1	YFR015C	5	3	16	5B	B	8	258	2.46408	1932.14	1.62718	2366.85	11.2129	352.863	622.029	0.221877	737.538	0.178326	1016.76	1.16117	0.941748	0.718447	27.9643	515	1269	838	598	485	370
	HIS3	YOR202W	11	16	5	11C	H	3	212.5	2.33726	2558.79	1.62736	2465.44	11.37	454.558	647.204	0.246266	1034.62	0.195957	1081.69	1.0684	0.936321	0.731132	23.7908	424	991	690	453	397	310
	ANB1	YJR047C	7	8	9	7C	D	5	230	2.43791	2159.12	1.62745	2308.56	11.4995	406.609	610.19	0.219853	862.291	0.180516	1014.62	0.945534	0.949891	0.716776	47.2123	459	1119	747	434	436	329
	MRPL1	YDR116C	3	7	5	3A	D	3	249	2.67606	2792.01	1.62777	2589.46	10.6759	465.486	735.134	0.24479	1034.75	0.178668	1168.14	1.19115	0.975855	0.754527	35.2704	497	1330	809	592	485	375
	BAT2	YJR148W	8	9	22	8B	E	11	211.5	2.41469	2443.53	1.62796	2323.77	11.0484	422.881	617.883	0.245287	980.986	0.196427	1060.36	1.15166	0.950237	0.753555	27.1293	422	1019	687	486	401	318
	HIS3	YOR202W	5	1	10	5B	A	5	205	2.60391	2643.76	1.62836	2399.61	11.81	431.121	628.651	0.240299	959.72	0.189849	1065.44	1.17604	0.948655	0.731051	25.1396	409	1065	666	481	388	299
		YLL053C	9	3	10	9B	B	5	205	2.49389	2035.88	1.62836	2346.34	11.6937	349.108	587.028	0.230193	766.786	0.179108	998.382	1.02445	0.948655	0.711491	20.664	409	1020	666	419	388	291
		YGR154C	5	14	7	5C	G	4	267	2.63039	2617.91	1.62852	2219.73	11.3224	432.914	591.395	0.246933	963.661	0.187106	985.74	1.17261	0.953096	0.731707	27.9106	533	1402	868	625	508	390
	VPS53	YJL029C	14	8	13	14C	D	7	140.5	2.74286	3298.95	1.62857	2449.6	11.7134	486.418	595.613	0.248615	1132.97	0.207639	1090.25	1.2	0.957143	0.746429	37.1484	280	768	456	336	268	209
	HOS1	YPR068C	14	13	12	14B	G	6	228	2.68791	2731.98	1.62857	2346.18	12.153	448.602	630.507	0.236452	977.685	0.169595	1021.87	1.17143	0.956044	0.716484	25.9808	455	1223	741	533	435	326
	KGD1	YIL125W	14	4	12	14D	B	6	171.5	2.54971	2330.21	1.62865	2045.42	13.9644	408.127	585.775	0.198971	842.23	0.169862	955.096	0.944444	0.926901	0.763158	35.171	342	872	557	323	317	261
	ASI1	YMR119W	14	10	5	14C	E	3	154	2.63192	2617.23	1.62866	2431.75	12.5756	427.557	612.721	0.236651	941.294	0.18034	1068.5	1.08143	0.954397	0.723127	34.8138	307	808	500	332	293	222
	HIS3	YOR202W	9	4	24	9D	B	12	208	2.76627	2749.37	1.62892	2330.04	11.7	427.632	611.32	0.238895	957.131	0.18988	1031.03	1.18795	0.961446	0.737349	26.4197	415	1148	676	493	399	306
	PPR1	YLR014C	9	7	18	9B	D	9	182.5	2.41758	1788.17	1.62912	2395.76	12.4678	318.022	592.548	0.201743	678.764	0.17082	998.376	0.961538	0.931319	0.706044	40.0125	364	880	593	350	339	257
	ATX2	YOR079C	12	14	12	12D	G	6	209.5	2.68899	2983.36	1.62919	2184.91	11.4917	475.492	593.599	0.252222	1065.09	0.185455	1012.61	1.20335	0.952153	0.763158	24.8596	418	1124	681	503	398	319
	HIS3	YOR202W	11	16	15	11C	H	8	247.5	2.44737	2584.69	1.62956	2439.77	10.8958	464.595	665.592	0.245226	1020.47	0.186637	1086.95	1.15789	0.951417	0.740891	26.3439	494	1209	805	572	470	366
	DOT5	YIL010W	6	8	17	6C	D	9	230	2.59259	2571.61	1.62963	2184.69	11.2261	438.031	599.071	0.24765	959.445	0.177704	997.102	1.0719	0.95207	0.762527	51.0294	459	1190	748	492	437	350
	RPP2B	YDR382W	3	10	13	3C	E	7	50.301	2.10727	1438.21	1.62976	3274.11	14.6997	286.812	776.341	0.210632	658.868	0.138509	1329.2	0.785467	0.951557	0.705882	32.7306	96.3333	203	157	75.6667	91.6667	68
	FAA1	YOR317W	13	3	15	13A	B	8	235.5	2.72766	2704.81	1.62979	2409.92	11.521	441.139	642.232	0.239851	956.282	0.176801	1045.95	1.11277	0.946809	0.717021	31.4325	470	1282	766	523	445	337
	VAC7	YNL054W	11	7	23	11A	D	12	227.5	2.59031	2645.17	1.62996	2484.89	10.8403	451.121	675.975	0.24798	975.729	0.191591	1110.54	1.15639	0.95815	0.737885	47.9375	454	1176	740	525	435	335
		YGR242W	6	13	18	6B	G	9	256	2.46184	2248.93	1.63014	2309.44	10.9577	402.296	607.381	0.223681	862.298	0.183187	996.087	1.11546	0.947162	0.714286	24.2899	511	1258	833	570	484	365
	YIP4	YGL198W	5	15	5	5A	H	3	159.256	2.57238	2981.23	1.63062	2286.24	12.7317	485.576	608.632	0.259109	1120.84	0.189095	1023.35	1.09817	0.956739	0.747088	30.2078	300.5	773	490	330	287.5	224.5
		YDR506C	4	11	10	4B	F	5	140	2.39785	1894.71	1.63082	2592.27	12.5732	326.444	590.133	0.206893	705.758	0.168244	1040.39	1.07527	0.888889	0.673835	23.4947	279	669	455	300	248	188
		YOR088W	12	2	17	12C	A	9	216	2.61717	2831.83	1.63109	2383.22	11.3284	460.681	619.982	0.247279	1040.36	0.180023	1027.71	1.08817	0.960557	0.719258	49.7494	431	1128	703	469	414	310
		YGL042C	14	2	4	14D	A	2	117.87	2.20469	2064.4	1.63113	2843.04	12.842	378.962	708.476	0.2333	917.919	0.175364	1213.14	0.846482	0.948827	0.710021	34.7385	234.5	517	382.5	198.5	222.5	166.5
	EMI2	YDR516C	4	13	18	4B	G	9	141.5	2.52837	2775.63	1.63121	2317.47	12.8472	427.884	578.418	0.249377	1043.52	0.199397	1047.39	1.09574	0.91844	0.741135	20.4206	282	713	460	309	259	209
		YLR012C	9	7	22	9B	D	11	185	2.43631	1807.28	1.63144	2214.61	11.416	322.219	570.367	0.206949	686.857	0.180577	973.949	1.02168	0.924119	0.734417	36.8511	369	899	602	377	341	271
		YLR408C	9	14	11	9C	G	6	223	2.5191	2488.7	1.63146	2400.9	11.6518	430.264	612.521	0.239303	959.749	0.203348	1050.61	1.15506	0.959551	0.725843	18.1384	445	1121	726	514	427	323
		YPL257W	13	14	9	13C	G	5	220.5	2.63409	2811.8	1.63182	2235.33	11.8686	474.778	613.667	0.249414	1055.9	0.19197	1032.01	1.175	0.977273	0.754545	44.1814	440	1159	718	517	430	332
	HPT1	YDR399W	3	12	11	3C	F	6	182.5	2.51374	2535.81	1.63187	2249.63	12.3802	412.942	576.258	0.249546	987.164	0.198732	1014.19	1.19231	0.958791	0.739011	23.3238	364	915	594	434	349	269
		YLR152C	9	11	17	9A	F	9	207	2.32445	1860.36	1.63196	2191.38	11.7109	343.659	575.318	0.222353	737.8	0.175914	975.928	1.04843	0.922518	0.74092	36.1386	413	960	674	433	381	306
	HIS3	YOR202W	9	16	24	9D	H	12	193.5	2.74871	2797.32	1.63212	2323.47	12.2234	447.829	604.246	0.244281	976.797	0.179715	1003.88	1.24352	0.955959	0.717617	25.0599	386	1061	630	480	369	277
	FCY2	YER056C	4	2	4	4D	A	2	233	2.55269	2024.79	1.63226	2622.55	10.9114	334.103	651.057	0.211952	711.772	0.178215	1076.98	1.07312	0.911828	0.686022	22.7156	465	1187	759	499	424	319
	HIS3	YOR202W	3	16	2	3D	H	1	215.5	2.55116	2530.98	1.63256	2257.29	11.7631	436.042	606.682	0.238742	976.393	0.184608	1023.67	1.17907	0.972093	0.751163	21.4009	430	1097	702	507	418	323
		YLR047C	9	11	10	9B	F	5	198	2.4962	2075.24	1.63291	2364.15	11.3174	348.082	600.024	0.218315	752.659	0.183641	1023.38	1.12405	0.918987	0.724051	20.8806	395	986	645	444	363	286
	GSH1	YJL101C	7	2	8	7D	A	4	318	2.5874	2694.39	1.63307	2941.71	10.2285	464.548	814.025	0.250123	1027.32	0.178461	1245.75	1.07716	0.974803	0.713386	24.4131	635	1643	1037	684	619	453
		YMR254C	11	3	4	11B	B	2	259.5	2.62548	2615.77	1.63321	2341.74	10.9106	421.654	608.666	0.251572	968.362	0.189047	1017.38	1.19112	0.959459	0.72973	18	518	1360	846	617	497	378
	PCK1	YKR097W	8	8	15	8C	D	8	240.5	2.44792	2284.77	1.63333	2208.6	10.9832	403.117	608.873	0.238941	903.916	0.192331	1018.92	1.17917	0.960417	0.760417	21.8861	480	1175	784	566	461	365
	HIS3	YOR202W	12	16	9	12C	H	5	202.5	2.45297	2442.81	1.63366	2346.9	11.2952	442.92	627.358	0.242586	971.532	0.182447	1045.75	1.12871	0.950495	0.737624	52.4118	404	991	660	456	384	298
	SET7	YDR257C	3	10	14	3D	E	7	183.5	2.56011	2433.8	1.63388	2127.7	12.7764	409.389	558.314	0.246181	946.136	0.202534	974.799	1.19126	0.969945	0.751366	59.5987	366	937	598	436	355	275
	MSB3	YNL293W	11	6	19	11C	C	10	224.5	2.34821	2028.2	1.63393	2638.26	10.7673	365.89	709.964	0.213709	781.907	0.172639	1141.28	1.02009	0.915179	0.725446	24.0832	448	1052	732	457	410	325
	PEX10	YDR265W	3	12	22	3D	F	11	209.5	2.29665	1701.84	1.63397	2229.31	11.7898	327.715	583.613	0.207545	680.907	0.177301	967.534	1.12919	0.91866	0.729665	44.8553	418	960	683	472	384	305
	FMO1	YHR176W	6	2	11	6C	A	6	190.5	2.53158	2527.17	1.63421	2286.05	11.5778	421.36	607.645	0.244133	964.242	0.184065	1032.94	1.04211	0.952632	0.75	50.892	380	962	621	396	362	285
	AVT3	YKL146W	8	13	15	8A	G	8	237	2.45454	2060	1.63425	2359.58	11.08	366.818	630.839	0.21968	795.222	0.185937	1049.41	1.08245	0.942918	0.737844	17.3205	473	1161	773	512	446	349
	ATR1	YML116W	10	9	9	10A	E	5	181	2.4349	2738.96	1.63435	2472.42	11.5676	462.526	611.381	0.255156	1048.55	0.188427	1055.45	1.14127	0.939058	0.703601	27.6225	361	879	590	412	339	254
	PTC4	YBR125C	1	2	21	1C	A	11	255	2.90177	2782.91	1.63458	2454.25	11.4933	443.293	669.639	0.228994	950.954	0.185137	1088.08	0.976424	0.978389	0.738703	26.0192	509	1477	832	497	498	376
	GEM1	YAL048C	14	4	14	14D	B	7	182.5	2.46703	2785.94	1.63461	2694.41	11.6455	474.095	699.679	0.247841	1101.68	0.205711	1201.04	1.10714	0.975275	0.739011	35.7771	364	898	595	403	355	269
	HIS3	YOR202W	13	16	9	13C	H	5	188	2.69333	2672.6	1.63467	2336.73	12.5483	429.756	597.934	0.246166	955.747	0.18737	1010.27	1.14133	0.949333	0.709333	25.7294	375	1010	613	428	356	266
	FUN30	YAL019W	1	5	20	1B	C	10	243	2.3732	2292.61	1.63505	2397.49	11.4388	430.461	613.231	0.234311	894.625	0.172996	1004.68	1.12783	0.91134	0.696907	43.7493	485	1151	793	547	442	338
		YGL034C	5	13	10	5B	G	5	207.5	2.57729	2371.61	1.63527	2342.32	12.6775	406.225	570.587	0.233475	894.167	0.197825	982.037	1.16667	0.966184	0.695652	23.9165	414	1067	677	483	400	288
	BGL2	YGR282C	6	15	2	6B	H	1	213	2.50588	2466.28	1.63529	2312.13	11.324	430.746	627.173	0.237534	936.949	0.19329	1030.19	1.19294	0.957647	0.748235	58.5577	425	1065	695	507	407	318
	CMP2	YML057W	10	3	13	10A	B	7	203.5	2.25862	1986.13	1.63547	2385.21	10.6171	383.8	634.306	0.21816	806.579	0.188046	1061.41	1.16749	0.908867	0.741379	26.096	406	917	664	474	369	301
	PUT3	YKL015W	8	11	18	8B	F	9	236.5	2.50636	2510.66	1.63559	2392.65	11.3483	423.069	616.609	0.245441	952.892	0.181813	1038.81	1.05932	0.947034	0.722458	25.2982	472	1183	772	500	447	341
	SDH1	YKL148C	8	13	11	8A	G	6	199.5	2.53769	2533.05	1.63568	2315.93	11.6969	407.246	609.44	0.246133	948.728	0.182123	1029.63	1.08543	0.947236	0.738693	20.6155	398	1010	651	432	377	294
	HIS3	YOR202W	11	16	8	11D	H	4	179	2.63585	2847.13	1.63585	2456.23	11.5949	482.94	682.606	0.242539	1067.06	0.189366	1115.7	1.21569	0.983193	0.759104	22.2711	357	941	584	434	351	271
	NAT5	YOR253W	13	9	22	13B	E	11	271	2.56377	2406.27	1.63586	2323.21	10.3987	427.583	628.578	0.226709	879.817	0.18487	1014.83	1.11091	0.933457	0.726433	59.1861	541	1387	885	601	505	393
	SET5	YHR207C	6	6	15	6C	C	8	212	2.61702	2798.19	1.63593	2318.82	11.6913	450.269	613.386	0.243711	1003.7	0.187769	1028.01	1.11584	0.940898	0.739953	25.2389	423	1107	692	472	398	313
	HIS3	YOR202W	11	4	1	11C	B	1	228.5	2.37939	1879.84	1.63596	2459.29	11.4155	343.158	663.392	0.209248	731.341	0.162431	1062.77	1.12281	0.921053	0.721491	23.2164	456	1085	746	512	420	329
		YLR194C	9	15	5	9A	H	3	191.5	2.17278	1588.91	1.63613	2435.2	11.3637	307.656	643.255	0.196187	644.033	0.182233	1068.16	0.890052	0.876963	0.722513	21.9317	382	830	625	340	335	276
		YGR054W	5	4	19	5C	B	10	160	2.51097	2160.45	1.63636	2374.84	12.8201	347.448	559.5	0.224004	825.545	0.234751	1025.47	1.24451	0.946708	0.708464	26.6083	319	801	522	397	302	226
	RRD1	YIL153W	7	13	16	7B	G	8	226	2.37472	1789.35	1.63636	2495.59	12.3258	315.655	652.733	0.198725	649.133	0.197769	1069.12	1.13969	0.878049	0.711752	43.2666	451	1071	738	514	396	321
		YLL054C	9	3	8	9B	B	4	192	2.58747	2636.43	1.63708	2145.17	11.9306	408.111	566.662	0.241905	967.452	0.185208	975.918	1.1201	0.937337	0.759791	20.9045	383	991	627	429	359	291
	OPT2	YPR194C	14	13	23	14A	G	12	294	2.7155	2327.15	1.63714	2366.48	10.6108	409.684	675.195	0.216376	823.906	0.169041	1052.15	1.19591	0.947189	0.737649	20.664	587	1594	961	702	556	433
		YGL176C	5	15	23	5A	H	12	288.5	2.64583	2719.22	1.63715	2270.68	11.2832	479.348	633.536	0.250267	998.142	0.180159	997.809	1.17882	0.961806	0.736111	23.8537	576	1524	943	679	554	424
	VPS35	YJL154C	7	8	4	7D	D	2	261	2.94626	2628.06	1.63724	2127.82	12.2564	425.605	593.148	0.233498	872.114	0.178835	951.021	1.25336	0.96929	0.746641	19.0788	521	1535	853	653	505	389
		YPL141C	13	14	20	13D	G	10	222.5	2.64414	2995.15	1.63739	2433.69	11.7676	477.061	634.048	0.248827	1073.11	0.18966	1058.7	1.16667	0.943694	0.718468	22.2935	444	1174	727	518	419	319
	APD1	YBR151W	1	4	5	1C	B	3	229.5	2.63537	2621.02	1.63756	2485.66	11.3617	448.372	653.294	0.237139	968.396	0.18743	1076.25	0.945415	0.960699	0.724891	31.0966	458	1207	750	433	440	332
	HIS3	YOR202W	13	16	2	13D	H	1	149.5	2.61745	2731.3	1.63758	2431.57	12.1038	431.005	602.235	0.25073	995.561	0.179589	1042.87	1.1443	0.95302	0.718121	20.3715	298	780	488	341	284	214
	RPL23A	YBL087C	1	11	13	1A	F	7	178.5	2.38483	2344.16	1.63764	2643.87	11.3278	426.369	701.907	0.234456	940.926	0.178465	1151.43	1.0309	0.932584	0.733146	54.4518	356	849	583	367	332	261
	RFM1	YOR279C	13	11	12	13B	F	6	169	2.56973	2861.16	1.63798	2318.33	11.4553	477.59	602.083	0.251814	1062.86	0.184134	1031.49	1.16914	0.949555	0.747774	26.5141	337	866	552	394	320	252
		YPR090W	14	15	8	14B	H	4	158	2.30476	2718.59	1.6381	2475.38	10.0813	484.627	673.097	0.254652	1138.45	0.188461	1149.7	1.15238	0.961905	0.774603	26.8142	315	726	516	363	303	244
	PFS1	YHR185C	6	4	19	6C	B	10	248	2.68687	2798.73	1.63838	2317.2	11.2821	448.014	617.795	0.247667	1016.14	0.192413	1027.44	1.1596	0.949495	0.739394	27.7669	495	1330	811	574	470	366
	RGA1	YOR127W	12	6	5	12C	C	3	195.5	2.65641	2580.08	1.63846	2267.24	11.6568	425.969	578.644	0.229994	914.1	0.175366	962.725	1.18205	0.938462	0.702564	27.6767	390	1036	639	461	366	274
		YGR263C	6	15	18	6B	H	9	231.5	2.47619	2395.24	1.63853	2339.74	11.2835	419.303	627.297	0.228555	893.284	0.181849	1024.66	1.171	0.935065	0.733766	24.2899	462	1144	757	541	432	339
	NDI1	YML120C	10	11	21	10A	F	11	215	2.49184	2710.31	1.6387	2372.43	11.3902	475.277	634.249	0.252327	1048.27	0.19093	1060.34	1.28205	0.946387	0.750583	54.9545	429	1069	703	550	406	322
	HIS3	YOR202W	5	9	1	5A	E	1	233	2.66237	2675.55	1.63871	2231.36	12.1739	445.944	605.766	0.246898	968.622	0.186332	1002.09	1.17634	0.956989	0.748387	29.4449	465	1238	762	547	445	348
	MBR1	YKL093W	8	7	21	8A	D	11	233	2.56989	2423.86	1.63871	2354.17	11.3493	402.321	611.904	0.242412	907.329	0.183578	1026.04	1.06237	0.96129	0.733333	47.4025	465	1195	762	494	447	341
		YPL073C	13	4	4	13D	B	2	234.5	2.38034	1872.5	1.63889	2565.03	10.566	351.247	677.65	0.213319	738.541	0.192161	1116	1.07692	0.938034	0.720085	18.6548	468	1114	767	504	439	337
	HIS3	YOR202W	13	16	4	13D	H	2	193	2.62857	2561.23	1.63896	2396.81	12.0805	425.715	620.987	0.237373	936.549	0.186979	1049.49	1.17143	0.961039	0.737662	45.8258	385	1012	631	451	370	284
	HIS3	YOR202W	10	1	5	10A	A	3	219.5	2.61644	2821.16	1.63927	2438.11	11.2511	461.264	640.838	0.249899	1036.96	0.180524	1070.74	1.22831	0.958904	0.732877	28.775	438	1146	718	538	420	321
		YOR121C	12	6	13	12C	C	7	201.5	2.45522	2225.05	1.6393	2367.03	11.3176	392.31	624.284	0.234416	859.969	0.180658	1045	1.06965	0.940299	0.736318	57.3062	402	987	659	430	378	296
	HIS3	YOR202W	3	13	1	3A	G	1	318	2.53386	2776.8	1.63937	2383.8	10.3526	528.23	722.449	0.248734	1107.24	0.17965	1112.65	1.22362	0.976378	0.782677	21.9089	635	1609	1041	777	620	497
	RBF20	YER007C-A	4	11	7	4A	F	4	196	2.75448	2805.17	1.63939	2369.89	12.6447	412.925	590.328	0.250597	973.681	0.205686	1035.96	1.24808	0.951407	0.723785	22.1133	391	1077	641	488	372	283
	HIS3	YOR202W	4	1	13	4A	A	7	228	2.74725	2621.25	1.63956	2542.24	11.5914	411.737	631.121	0.234667	914.122	0.192501	1060.61	1.17363	0.953846	0.694505	42.9302	455	1250	746	534	434	316
	TRS33	YOR115C	12	6	19	12C	C	10	204.5	2.53186	2518.67	1.63971	2596.8	11.3379	436.744	660.093	0.235431	950.104	0.179886	1094.63	1.25	0.938725	0.705882	20.2731	408	1033	669	510	383	288
	MDH1	YKL085W	8	5	9	8A	C	5	213	2.57177	2481.3	1.64	2466.82	11.5164	404.642	629.778	0.238747	920.831	0.18967	1074.92	1.10353	0.950588	0.729412	23.1733	425	1093	697	469	404	310
	MDR1	YGR100W	5	8	17	5C	D	9	225.5	2.46667	1860.58	1.64	2206.69	11.4511	328.206	570.821	0.208395	700.444	0.179668	966.328	1.1	0.917778	0.731111	55.5878	450	1110	738	495	413	329
		YPR150W	14	7	5	14A	D	3	177	2.77904	2774.07	1.64023	2389.51	12.0541	421.981	607.904	0.240478	964.515	0.190124	1045.56	1.12748	0.951841	0.713881	20.8087	353	981	579	398	336	252
		YLR164W	9	11	13	9A	F	7	196.5	2.47449	2135.16	1.64031	2159.15	12.1329	360.824	561.673	0.227709	788.805	0.164137	957.16	1.03826	0.915816	0.739796	30.9193	392	970	643	407	359	290
	ATP20	YPR020W	14	7	14	14B	D	7	159	2.34385	1980.96	1.64038	2603.33	11.3063	348.345	672.751	0.216656	797.696	0.174231	1139.36	1.04101	0.936909	0.728707	21.4709	317	743	520	330	297	231
		YOR131C	12	8	23	12C	D	12	203.5	2.49754	2217.38	1.64039	2457.93	11.2764	399.1	654.938	0.211028	829.735	0.18423	1073.99	1.15271	0.918719	0.729064	18.303	406	1014	666	468	373	296
		YCR079W	2	4	20	2D	B	10	223	2.78202	2478.32	1.64045	2503.63	11.8589	418.086	681.826	0.22247	869.29	0.198723	1124.4	1.21124	0.973034	0.74382	24.3721	445	1238	730	539	433	331
	HIS3	YOR202W	6	4	1	6C	B	1	244	2.7269	2804.9	1.64066	2249	11.5484	453.893	624.648	0.251564	1007.56	0.187527	1022.03	1.09856	0.971253	0.761807	49.8197	487	1328	799	535	473	371
	GCN20	YFR009W	4	14	7	4C	G	4	180	2.43175	1789.64	1.64067	2650.49	12.3212	341.095	719.245	0.201795	703.056	0.166099	1160.68	1.03621	0.933148	0.727019	19.8746	359	873	589	372	335	261
	ATH1	YPR026W	14	7	6	14B	D	3	208	1.62651	1571.2	1.64096	2276.39	11.2343	407.492	589.623	0.1818	838.942	0.198303	1002.39	0.853012	0.86747	0.73494	27.5136	415	675	681	354	360	305
	MPC54	YOR177C	12	12	9	12C	F	5	247	2.50913	2351.77	1.64097	2354.32	10.9348	421.831	615.971	0.229668	889.514	0.194138	1023.86	1.23529	0.929006	0.716024	54.9272	493	1237	809	609	458	353
	HIS3	YOR202W	5	1	5	5A	A	3	241.5	2.46473	2105.63	1.64108	2297.7	11.5705	373.039	622.598	0.216752	794.112	0.175972	1023.97	1.03942	0.937759	0.744813	28.8271	482	1188	791	501	452	359
	HIS3	YOR202W	3	16	24	3D	H	12	268	2.72149	2723.39	1.64112	2231.53	11.1386	464.564	625.704	0.24032	980.781	0.179816	1009.35	1.20374	0.973832	0.747664	19.7737	535	1456	878	644	521	400
	GLT1	YDL171C	2	12	7	2C	F	4	262.5	2.55153	2147.95	1.64122	2378.25	10.6859	404.581	665.656	0.219114	802.48	0.16442	1042.92	1.29389	0.94084	0.732824	39.0256	524	1337	860	678	493	384
		YLR124W	9	7	11	9A	D	6	158	2.44127	2149.5	1.64127	2428.55	12.3352	368.954	579.218	0.237145	823.997	0.183814	1022.08	1.02222	0.942857	0.701587	19.6214	315	769	517	322	297	221
		YFR007W	4	14	11	4C	G	6	232	2.42117	2123.15	1.64147	2358.96	11.0824	386.712	626.035	0.222791	822.124	0.181461	1036.6	1.15767	0.928726	0.738661	17.0294	463	1121	760	536	430	342
		YOR214C	13	3	10	13B	B	5	219.5	2.59132	2938.61	1.64155	2226.99	11.2732	482.207	619.149	0.265579	1108.16	0.208732	1049.52	1.18721	0.974886	0.789954	51.3323	438	1135	719	520	427	346
		YEL059W	4	9	15	4A	E	8	214	2.47541	2103.05	1.64169	2401.37	11.6141	371.067	608.883	0.225097	804.37	0.17912	1024.37	1.09133	0.925059	0.70726	25.9037	427	1057	701	466	395	302
	TIR2	YOR010C	12	4	14	12D	B	7	247.5	2.49798	2036.51	1.6417	2238.9	10.783	363.153	598.188	0.218352	749.197	0.176589	986.289	1.11336	0.923077	0.730769	44.3058	494	1234	811	550	456	361
	PRP12	YMR302C	11	9	2	11B	E	1	254.5	2.61417	2569.07	1.64173	2211.75	11.369	424.331	599.171	0.256405	967.774	0.190203	994.916	1.19291	0.96063	0.746063	18.4391	508	1328	834	606	488	379
	NDL1	YLR254C	9	8	18	9D	D	9	183.5	2.62022	2579.27	1.64208	2239.14	11.8666	410.015	565.747	0.255029	942.028	0.175341	976.385	1.10656	0.948087	0.726776	46.3357	366	959	601	405	347	266
	SPI1	YER150W	4	2	15	4C	A	8	252	2.40954	1858.86	1.64215	2331.8	10.9386	350.866	649.637	0.207934	728.412	0.178058	1043.55	1.16501	0.940358	0.743539	18.3576	503	1212	826	586	473	374
	KTR3	YBR205W	1	12	15	1C	F	8	211.5	2.55213	2513.03	1.64218	2258.45	11.7833	442.44	594.953	0.233453	951.08	0.179721	997.715	0.933649	0.962085	0.739336	31.5119	422	1077	693	394	406	312
	PUF2	YPR042C	14	9	8	14B	E	4	211.5	2.34597	2151.4	1.64218	2289.33	10.5257	378.087	621.109	0.231435	838.001	0.173669	1025.27	1.14455	0.921801	0.746445	26.8887	422	990	693	483	389	315
	RPL8A	YHL033C	6	9	21	6A	E	11	171	1.80645	1347.21	1.64223	2836.18	11.2313	289.099	687.475	0.196233	627.809	0.178744	1151.43	0.821114	0.832845	0.695015	24.3721	341	616	560	280	284	237
	PAC1	YOR269W	13	9	6	13B	E	3	193.5	2.48964	2198.9	1.64249	2370.64	11.4191	365.079	587.058	0.220102	785.557	0.187411	1008.68	1.09845	0.901554	0.715026	48.0208	386	961	634	424	348	276
		YCR062W	2	2	22	2D	A	11	221.5	2.72398	2647.33	1.64253	2416.2	10.7025	426.36	659.023	0.242676	950.942	0.181764	1094.85	1.1991	0.963801	0.751131	24.5764	442	1204	726	530	426	332
	HIS3	YOR202W	4	1	2	4B	A	1	121.667	2.64463	2590.68	1.64256	2623.69	12.684	395.973	604.296	0.239982	931.426	0.174643	1093.47	1.07025	0.948347	0.690083	40.796	242	640	397.5	259	229.5	167
	HIS3	YOR202W	3	16	10	3D	H	5	251	2.49501	2515.47	1.64271	2307.17	11.2813	441.298	621.856	0.245648	972.18	0.190832	1029.5	1.23553	0.954092	0.746507	20.445	501	1250	823	619	478	374
	MGA1	YGR249W	6	13	8	6B	G	4	247	2.6146	2493.89	1.643	2212.61	11.5734	417.141	592.785	0.236895	908.525	0.188341	981.55	1.18864	0.94929	0.740365	50.1298	493	1289	810	586	468	365
	HIS3	YOR202W	9	1	19	9A	A	10	226	2.11308	1506.51	1.64302	2286.67	10.6646	302.932	618.056	0.19771	623.493	0.166516	1014.77	0.953437	0.882483	0.740576	17.088	451	953	741	430	398	334
		YDR370C	3	8	7	3C	D	4	213.5	2.62207	2219.72	1.64319	2248.88	12.3672	372.997	580.19	0.227566	813.87	0.178457	977.252	1.21127	0.962441	0.734742	22.4499	426	1117	700	516	410	313
	FAR10	YLR238W	14	10	8	14D	E	4	199.5	2.57286	3170.89	1.64322	2448.73	12.1663	515.957	644.083	0.255269	1200.37	0.210436	1108.35	1.12814	0.974874	0.763819	32.5269	398	1024	654	449	388	304
	HIS3	YOR202W	2	16	24	2D	H	12	230.5	2.82826	2866.87	1.64348	2345.66	11.6671	481.557	631.853	0.237339	1000.25	0.190421	1031.47	1.21739	0.978261	0.736957	23.8747	460	1301	756	560	450	339
	RAD28	YDR030C	14	6	10	14D	C	5	225	2.49889	2589.28	1.64365	2473.74	11.358	454.395	641.469	0.24365	982.287	0.187639	1061.96	1.1314	0.955457	0.726058	35.609	449	1122	738	508	429	326
		YNL122C	11	15	13	11A	H	7	254.5	2.51968	2148	1.6437	2575.65	10.572	389.264	697.482	0.227075	797.051	0.168393	1098.71	1.1811	0.923228	0.712598	58.4123	508	1280	835	600	469	362
		YJR116W	8	3	4	8B	B	2	252	2.53877	2398.79	1.64413	2394.13	11.242	413.841	634.438	0.242707	923.071	0.191207	1050.24	1.12127	0.966203	0.73161	42.6966	503	1277	827	564	486	368
	UGA4	YDL210W	3	5	12	3B	C	6	297	2.4688	2565.8	1.64418	2403.19	10.2653	460.08	655.432	0.246961	1028.34	0.195325	1065.98	1.14334	0.962901	0.740304	21.9773	593	1464	975	678	571	439
	HSD1	YOR311C	13	15	4	13B	H	2	186	2.80054	3348.31	1.6442	2375.95	11.6611	517	628.932	0.259866	1171.79	0.176817	1064.13	1.09164	0.967655	0.743935	50.892	371	1039	610	405	359	276
	HIS3	YOR202W	6	16	13	6C	H	7	208.5	2.48317	2052.08	1.64423	2316.76	11.6759	358.885	605.528	0.216909	755.91	0.162643	999.641	1.01202	0.925481	0.728365	50.705	416	1033	684	421	385	303
		YFR039C	5	7	18	5B	D	9	196	2.38363	1973.72	1.6445	2308.23	11.7642	354.126	592.505	0.205115	747.813	0.174582	988.652	1.07161	0.907928	0.716113	26.6646	391	932	643	419	355	280
	PEX31	YGR004W	5	10	6	5D	E	3	224.5	2.58705	2200.83	1.64509	2315.48	11.8211	378.993	588.219	0.222403	807.949	0.184232	999.128	1.17188	0.962054	0.727679	28.3373	448	1159	737	525	431	326
		YJL135W	7	6	16	7D	C	8	281	2.47237	2098.09	1.64528	2299.1	11.0722	369.112	589.202	0.225161	781.245	0.177123	968.154	1.15152	0.912656	0.71836	29.8664	561	1387	923	646	512	403
	PIG2	YIL045W	6	12	3	6C	F	2	213.5	2.62441	2758.3	1.64554	2283.58	12.3387	441.983	608.044	0.247487	986.721	0.181904	1020.7	1.12911	0.93662	0.746479	49.548	426	1118	701	481	399	318
	RPS14B	YJL191W	7	14	16	7D	G	8	237.5	2.69198	2659.27	1.64557	2291.94	11.7002	442.09	600.488	0.241213	958.424	0.178614	988.567	1.21941	0.957806	0.725738	55.5518	474	1276	780	578	454	344
	MNS1	YJR131W	8	7	22	8B	D	11	206.5	2.39806	2215.8	1.64563	2358.51	11.4082	381.678	621.205	0.229973	868.308	0.19012	1052.85	1.16262	0.934466	0.75	25.04	412	988	678	479	385	309
	MET2	YNL277W	11	4	21	11C	B	11	215	2.58042	2544.33	1.64569	2392.77	11.6727	415.455	619.034	0.236851	944.524	0.186619	1033.49	1.15152	0.948718	0.717949	65.2763	429	1107	706	494	407	308
	PAK1	YER129W	4	14	20	4D	G	10	208	2.70843	2668.93	1.64578	2254.58	11.8341	424.652	579.906	0.231646	941.28	0.185048	994.589	1.20482	0.968675	0.73253	26.5707	415	1124	683	500	402	304
	BOR1	YNL275W	11	4	23	11C	B	12	209.5	2.57895	2696.55	1.64593	2547.53	10.8441	442.933	657.722	0.247027	1000.52	0.187772	1093.39	1.13397	0.9689	0.720096	23.0651	418	1078	688	474	405	301
	HIS3	YOR202W	8	1	3	8A	A	2	195.5	2.12308	1533.37	1.64615	2714.61	11.6528	300.663	707.485	0.188617	628.814	0.149978	1111.65	0.774359	0.884615	0.697436	27.9106	390	828	642	302	345	272
	HIS3	YOR202W	11	1	8	11B	A	4	231	2.77007	2594.56	1.64642	2340.08	11.1871	408.41	633.776	0.242494	909.637	0.193655	1042.11	1.25813	0.978308	0.752711	21.4243	461	1277	759	580	451	347
	HIS3	YOR202W	4	1	11	4A	A	6	248	2.73131	2839.31	1.64647	2637.26	11.0209	459.925	694.084	0.246338	1014.91	0.190501	1131.73	1.24646	0.969697	0.723232	24.1661	495	1352	815	617	480	358
		YKL107W	8	9	19	8A	E	10	210	2.36993	1987.01	1.64678	2352.32	10.9401	351.716	599.02	0.222892	787.599	0.180705	1007.33	1.02864	0.930788	0.71599	58.6771	419	993	690	431	390	300
	THO1	YER063W	4	4	10	4D	B	5	211.5	2.61611	2461.88	1.64692	2428.53	11.8377	403.339	615.305	0.241073	906.933	0.199635	1049.48	1.14692	0.957346	0.722749	24.5357	422	1104	695	484	404	305
	HIS3	YOR202W	6	16	1	6C	H	1	162	2.59133	2600.27	1.64706	2297.3	12.454	427.359	601.065	0.242326	954.979	0.181181	1030.28	1.06811	0.95356	0.758514	18.5203	323	837	532	345	308	245
		YJR149W	8	9	20	8B	E	10	192	2.52741	2605.46	1.64752	2403.85	11.5518	412.26	613.317	0.245084	980.237	0.192602	1048.3	1.13577	0.942559	0.738903	28.3901	383	968	631	435	361	283
	TPO4	YOR273C	13	11	22	13B	F	11	253	2.50495	2501.97	1.64752	2284.41	10.4803	432.95	610.708	0.23572	938.35	0.178856	1003.35	1.10495	0.924752	0.738614	19.799	505	1265	832	558	467	373
	APT1	YML022W	10	13	18	10B	G	9	175	2.18625	2195.22	1.64756	2585.25	11.5692	398.585	642.231	0.235114	902.011	0.184942	1109.83	1.08309	0.899713	0.730659	18.3303	349	763	575	378	314	255
	ORM2	YLR350W	9	6	17	9C	C	9	158	2.56508	2653.33	1.64762	2406.75	13.0497	414.06	587.267	0.251957	982.288	0.178709	1019.82	1.10159	0.930159	0.714286	49.94	315	808	519	347	293	225
	SVS1	YPL163C	13	2	15	13C	A	8	229	2.75492	2900.96	1.6477	2587.99	11.5667	458.02	659.666	0.249528	1020.08	0.205205	1101.84	1.16849	0.958425	0.713348	23.2809	457	1259	753	534	438	326
		YDR203W	3	4	20	3D	B	10	159.5	2.66667	2424.6	1.6478	2213.99	12.8595	396.456	571.999	0.242608	915.832	0.202099	986.532	1.14151	0.981132	0.745283	19.3132	318	848	524	363	312	237
		YCR022C	2	11	7	2A	F	4	233.5	2.48283	2153.6	1.64807	2460.72	11.4116	385.852	643.12	0.225033	804.619	0.17846	1050.36	1.19957	0.922747	0.718884	54.3139	466	1157	768	559	430	335
	AIR2	YDL175C	2	14	21	2C	G	11	189.5	2.65344	2692.61	1.64815	2393.06	12.5372	455.952	617.748	0.237073	973.403	0.178556	1019.8	1.26984	0.944444	0.727513	21.3307	378	1003	623	480	357	275
	YHP1	YDR451C	4	5	12	4B	C	6	165.5	2.50909	2034.29	1.64848	2340.12	12.2842	339.342	582.071	0.212837	745.381	0.187623	1020.68	1.12727	0.912121	0.724242	32.8329	330	828	544	372	301	239
	HIS3	YOR202W	4	16	12	4D	H	6	165.5	2.57879	2889.64	1.64848	2300.01	11.1282	472.738	624.945	0.254357	1066.2	0.186489	1070.32	1.16364	0.945455	0.784848	40.7431	330	851	544	384	312	259
	TEX1	YNL253W	11	14	2	11D	G	1	170	2.54572	2735.89	1.64897	2528.61	11.2557	441.638	640.66	0.245841	1005.59	0.189528	1096.81	1.17994	0.943953	0.734513	21.2838	339	863	559	400	320	249
	RNH202	YDR279W	3	12	2	3D	F	1	227	2.49227	2452.55	1.64901	2343.16	11.6514	417.481	584.269	0.243376	943.223	0.187473	994.826	1.17219	0.949227	0.715232	26.8142	453	1129	747	531	430	324
	CRD1	YDL142C	2	10	17	2C	E	9	199	2.53149	2713.34	1.64987	2477.99	11.6136	455.878	674.607	0.245101	1034.84	0.190179	1112.91	1.14106	0.967254	0.748111	19.3649	397	1005	655	453	384	297
		YOR300W	14	12	21	14C	F	11	170.5	2.52059	2226.76	1.65	2532.09	12.2334	385.508	639.395	0.221036	821.688	0.186275	1099.21	1.13824	0.935294	0.723529	19.3132	340	857	561	387	318	246
		YPL201C	13	8	15	13C	D	8	220.5	2.68182	2952.22	1.65	2334.29	11.9843	464.648	618.269	0.249565	1064.48	0.201671	1044.89	1.2	0.963636	0.75	21.5639	440	1180	726	528	424	330
	SPE4	YLR146C	9	9	3	9A	E	2	203.5	2.21429	1649.18	1.65025	2224.23	11.3394	314.375	583.081	0.204954	669.833	0.17443	972.999	0.923645	0.901478	0.724138	23.9374	406	899	670	375	366	294
	HSL1	YKL101W	8	7	7	8A	D	4	163.5	2.6319	2884.93	1.65031	2682.19	14.0203	463.783	672.74	0.236349	1015.62	0.198844	1136.87	1.18098	0.929448	0.717791	24.779	326	858	538	385	303	234
	YAP6	YDR259C	3	10	10	3D	E	5	185	2.32249	2142.45	1.65041	2325.9	12.3311	394.326	570.514	0.234684	885.83	0.199027	976.594	1.20596	0.945799	0.710027	22.7816	369	857	609	445	349	262
	HIS3	YOR202W	4	4	1	4C	B	1	246.5	2.52439	2289.36	1.65041	2360.87	11.4216	406.354	653.074	0.232339	872.727	0.172948	1060.27	1.06301	0.961382	0.756098	24.7992	492	1242	812	523	473	372
	HIS3	YOR202W	3	16	9	3C	H	5	219.5	2.61644	2595.1	1.65068	2173.68	12.4151	423.046	578.492	0.247971	955.854	0.196176	976.898	1.15753	0.961187	0.751142	21.5639	438	1146	723	507	421	329
		YLR050C	9	11	4	9B	F	2	158	2.52063	2393.91	1.65079	2324.26	11.8996	393.676	562.091	0.234103	920.306	0.185307	998.057	1.12064	0.946032	0.720635	38.7298	315	794	520	353	298	227
		YGL260W	5	10	18	5D	E	9	205.5	2.51463	2267.29	1.65122	2173.95	11.4257	383.903	591.83	0.237041	866.651	0.178475	990.496	1.18049	0.965854	0.773171	70.8943	410	1031	677	484	396	317
		YPR059C	14	11	6	14B	F	3	218.5	2.66284	2929.36	1.65138	2519.33	11.3437	475.664	655.599	0.252601	1076.36	0.176751	1096.98	1.26147	0.96789	0.724771	56.8858	436	1161	720	550	422	316
	ADY4	YLR227C	14	6	18	14D	C	9	230	2.55556	2648.08	1.65142	2246.05	11.4651	457.879	592.38	0.251512	1024.93	0.180867	991.006	1.11329	0.976035	0.751634	35.9583	459	1173	758	511	448	345
	DLT1	YMR126C	10	12	10	10D	F	5	200	2.69173	2982.97	1.65163	2373.61	10.8186	489.604	633.576	0.249555	1080.96	0.204856	1083.48	1.26316	0.984962	0.766917	40.939	399	1074	659	504	393	306
	HIS3	YOR202W	13	16	1	13C	H	1	184.5	2.66033	2752.07	1.65217	2348.96	12.3232	426.678	601.438	0.253996	988.61	0.202383	1041.39	1.25272	0.953804	0.733696	29.5635	368	979	608	461	351	270
	HIS3	YOR202W	14	1	5	14A	A	3	232	2.60259	2147.39	1.65227	2521.37	11.7297	349.1	639.25	0.213552	749.463	0.184387	1055.92	1.2419	0.907127	0.699784	19.6723	463	1205	765	575	420	324
	ISU2	YOR226C	13	5	16	13B	C	8	164.5	2.57622	2823.74	1.65244	2539.44	11.2719	459.565	609.683	0.257225	1053.66	0.18795	1072.07	1.16768	0.960366	0.713415	53.6097	328	845	542	383	315	234
	RNH203	YLR154C	9	11	15	9A	F	8	189	2.30239	1766.84	1.65252	2276.72	12.0498	317.491	577.737	0.201199	684.972	0.171489	968.957	0.899204	0.899204	0.718833	17.3781	377	868	623	339	339	271
	SCW10	YMR305C	11	11	16	11B	F	8	189	2.62069	2791.28	1.65252	2335.63	11.6475	428.365	600.837	0.248289	1015.23	0.201106	1048.56	1.20159	0.94695	0.748011	24.3926	377	988	623	453	357	282
	HIS3	YOR202W	9	7	24	9B	D	12	195	2.79949	2528.62	1.65296	2267.46	11.9247	416.679	607.072	0.236634	891.548	0.188398	1004.74	1.21851	0.974293	0.742931	37.7492	389	1089	643	474	379	289
		YDR387C	3	10	3	3C	E	2	247	2.3854	1959.35	1.65314	2275.24	11.3752	353.597	607.429	0.217121	760.07	0.18499	996.817	1.1785	0.924949	0.730223	23.9165	493	1176	815	581	456	360
	GIR2	YDR152W	3	13	15	3A	G	8	297.5	2.52189	2609.31	1.6532	2364.24	10.5448	477.641	669.928	0.244578	1021.2	0.179419	1059.89	1.23064	0.968013	0.759259	23.8537	594	1498	982	731	575	451
	MKC7	YDR144C	3	11	7	3A	F	4	248.5	2.40927	2114.53	1.65323	2584.85	10.5842	379.779	651.61	0.224489	814.757	0.166775	1061.15	1.09879	0.903226	0.695565	22.9129	496	1195	820	545	448	345
	SDS3	YIL084C	7	5	18	7B	C	9	175	2.83954	2404.2	1.65329	2072.26	12.9128	384.639	569.31	0.231334	836.473	0.170952	967.631	1.12607	0.974212	0.782235	40.9023	349	991	577	393	340	273
		YLL044W	8	14	5	8C	G	3	119.803	1.95798	1421.7	1.65336	2947.81	11.7383	296	744.296	0.207746	669.189	0.161132	1269.54	0.842437	0.907563	0.739496	54.6931	238	466	393.5	200.5	216	176
	SLM2	YNL047C	14	8	19	14C	D	10	221.5	2.56787	2110.69	1.65385	2378.5	11.3526	371.513	613.71	0.217983	767.803	0.177866	1030.26	1.13801	0.934389	0.723982	39.3065	442	1135	731	503	413	320
	PSY3	YLR376C	9	10	17	9C	E	9	197	2.53435	2197.75	1.65394	2312.9	11.6709	355.565	583.582	0.215031	791.231	0.182866	992.069	1.12214	0.905852	0.717557	25.0799	393	996	650	441	356	282
	HIS3	YOR202W	9	9	24	9B	E	12	171	2.56305	2190.13	1.65396	2240.71	12.0989	370.102	586.689	0.227574	812.03	0.180617	991.231	1.12024	0.938416	0.741935	36.1801	341	874	564	382	320	253
[truncated: 3,377 more rows]

## Sheet: 60 min HS ts array
Vis. Confirmed	ORF	Name	Allele	Strain ID	Genotype	Plate		Cell: ObjectID (Aggregates pro3-1 AF V17)	Cell: Amount of Hsp104 foci (Aggregates pro3-1 AF V17)	Cell: Sum_Average Intensity Hsp104 foci (Aggregates pro3-1 AF V17)	Amount of pro3 foci per cell	Cell: Sum_Average Intensity pro3 foci (Aggregates pro3-1 AF V17)	Cell: Average cell size (Aggregates pro3-1 AF V17)	Cell: Average Intensity_Hsp104-GFP (Aggregates pro3-1 AF V17)	Cell: Average Intensity_pro3-1-mCherry (Aggregates pro3-1 AF V17)	Cell: Average area Hsp104 foci (Aggregates pro3-1 AF V17)	Cell: Average Intensity Hsp104 foci (Aggregates pro3-1 AF V17)	Cell: Average area pro3-1 foci (Aggregates pro3-1 AF V17)	Cell: Average Intensity pro3-1 foci (Aggregates pro3-1 AF V17)	Cell: Number of colocalized foci per cell (Aggregates pro3-1 AF V17)	Cell: Amount of cells with Hsp104 foci (Aggregates pro3-1 AF V17)	Cell: Amount of cells with pro3-1 foci (Aggregates pro3-1 AF V17)	Laser focus score (Aggregates pro3-1 AF V17)	Cell Count (Aggregates pro3-1 AF V17)	Amount of Hsp104 foci.Total (Aggregates pro3-1 AF V17)	Amount of pro3 foci.Total (Aggregates pro3-1 AF V17)	Number of colocalized foci per cell.Total (Aggregates pro3-1 AF V17)	Amount of cells with Hsp104 foci.Total (Aggregates pro3-1 AF V17)	Amount of cells with pro3-1 foci.Total (Aggregates pro3-1 AF V17)
yes	YLR298C	YHC1	yhc1-7	tsa647	yhc1-7::KanR; his3^1 leu2^0 ura3^0 met15^0	3A	B06	177.5	2.75989	2527.4	0.468927	1408.9	17.1994	467.327	464.429	0.192377	849.962	0.116948	804.636	0.355932	0.949153	0.276836	29.8664	354	977	166	126
yes	YLL031C	GPI13	gpi13-4	tsa959	gpi13-4::KanR; his3^1 leu2^0 ura3^0 met15^0	2A	B04	163	1.48615	1643.34	0.553846	1557.48	15.9058	385.318	476.411	0.12525	705.742	0.112452	800.637	0.218462	0.670769	0.289231	20.2731	325	483	180	71
yes	YGL116W	CDC20	cdc20-1	tsa898	cdc20-1::KanR; his3^1 leu2^0 ura3^0 met15^0	4A	C06	150.5	1.80667	1947.46	0.563333	3787.57	17.3838	473.754	686.049	0.196361	928.648	0.145728	1273.54	0.243333	0.866667	0.246667	19.2614	300	542	169	73
yes	YKL013C	ARC19	arc19-5001	tsa1269	YKL013C-PH::KanR; his3^1leu2^0 ura3^0 met15^0	4C	C02	162.5	1.32407	1309.13	0.567901	1742.41	16.9424	359.04	551.101	0.131402	680.623	0.125977	854.093	0.154321	0.694444	0.283951	21.1424	324	429	184	50
yes	YDR460W	TFB3	tfb3-ts	tsa951	tfb3-ts::KanR; his3^1 leu2^0 ura3^0 met15^0	2C	C04	135	1.63941	1671.14	0.583643	2022.29	16.657	376.787	475.812	0.134199	720.885	0.1206	812.938	0.122677	0.736059	0.241636	21.2368	269	441	157	33
yes	YBR198C	TAF5	taf5-20	tsa513	taf5-20::KanR; his3^1 leu2^0 ura3^0 met15^0	3D	F01	246	2.64969	3170.11	0.735234	2466.46	12.2847	576.95	743.339	0.237404	1184.71	0.139513	1256.04	0.413442	0.985743	0.395112	25.593	491	1301	361	203
yes	YLR087C	CSF1		dma3192	csf1^0::kanMX4 his3^1 leu2^0 ura3^0 met15^0	3D	C01	76.6115	2.22973	2697.54	0.75	2240.54	14.5006	508.482	644.246	0.234685	1112.74	0.156938	1125.75	0.486486	0.922297	0.398649	34.2846	148	330	111	72
yes	YPL160W	CDC60	cdc60-ts	tsa922	cdc60-ts::KanR; his3^1 leu2^0 ura3^0 met15^0	2C	D10	201	1.26933	768.026	0.86783	1627.93	14.0114	240.462	563.557	0.144493	469.099	0.143526	979.576	0.366584	0.770574	0.543641	21.2603	401	509	348	147
yes	YDR496C	PUF6		dma1201	puf6^0::kanMX4 his3^1 leu2^0 ura3^0 met15^0	3A	F06	161	2.07788	1705.75	0.903427	2357.51	13.036	354.244	671.74	0.214102	752.189	0.134816	1175.92	0.470405	0.931464	0.470405	29.8496	321	667	290	151
yes	YDR288W	NSE3	nse3-ts4	tsa995	nse3-ts4::KanR; his3^1 leu2^0 ura3^0 met15^0	3D	C02	145.5	2.25862	2826.13	0.927586	2137.86	15.2133	502.751	645.16	0.245657	1179.24	0.139668	1139.66	0.52069	0.951724	0.517241	42.2729	290	655	269	151
yes	YDR404C	RPB7	rpb7-5001	tsa1268	YDR404C-PH::KanR; his3^1leu2^0 ura3^0 met15^0	3B	H02	66.5606	1.91288	1644.33	0.962121	2472.53	16.7905	300.605	611.679	0.185828	686.733	0.148749	1119.45	0.276515	0.833333	0.450758	21.201	132	252.5	127	36.5
yes	YOR204W	DED1	ded1-95	tsa561	ded1-95::KanR; his3^1 leu2^0 ura3^0 met15^0	4B	C06	127	1.41897	1266.68	0.996047	2356.44	14.4282	314.531	714.221	0.170592	665.401	0.126585	1209.77	0.3083	0.782609	0.525692	20.664	253	359	252	78
yes	YPR161C	SGV1	sgv1-35	tsa1029	sgv1-35::KanR; his3^1 leu2^0 ura3^0 met15^0	4A	H04	217.5	2.16129	2209.34	1.00461	2327.74	13.7743	421.093	662.887	0.225548	953.069	0.171968	1136.58	0.532258	0.93318	0.513825	42.0833	434	938	436	231
yes	YGR074W	SMD1	smd1-1	tsa748	smd1-1::KanR; his3^1 leu2^0 ura3^0 met15^0	4D	A11	40.7387	1.78065	1177.56	1.03871	1988.18	15.0141	233.268	516.065	0.166736	520.088	0.150213	981.486	0.303226	0.835484	0.545161	28.2775	77.5	138	80.5	23.5
yes	YBR079C	RPG1	rpg1-1	tsa990	rpg1-1::KanR; his3^1 leu2^0 ura3^0 met15^0	1D	F02	168	0.534328	488.058	1.09552	1605.49	12.9639	199.617	584.061	0.143699	431.504	0.191219	1017.94	0.343284	0.474627	0.701493	54.5252	335	179	367	115	78	93.3333
yes	YLR145W	RMP1	rmp1-ts	tsa796	rmp1-ts::KanR; his3^1 leu2^0 ura3^0 met15^0	4B	G03	83.9756	2.02439	1396.98	1.11281	2060.16	14.0725	268.245	442.374	0.191942	606.202	0.142147	842.305	0.320122	0.881098	0.484756	41.5999	164	332	182.5	52.5
yes	YOR260W	GCD1	gcd1-502	tsa850	gcd1-502::KanR; his3^1 leu2^0 ura3^0 met15^0	4D	G02	132.301	1.90607	1720.05	1.12916	2230.68	13.3124	380.687	586.975	0.199538	805.096	0.154414	1025.64	0.44227	0.894325	0.528376	19.7168	255.5	487	288.5	113
yes	YMR093W	UTP15	utp15-5001	tsa1246	YMR093W-PH::KanR; his3^1leu2^0 ura3^0 met15^0	3C	C11	228	1.44176	1170.65	1.13187	2059.63	11.9916	249.819	530.216	0.169063	547.491	0.155308	892.647	0.30989	0.720879	0.512088	20.8567	455	656	515	141
yes	YGL091C	NBP35	nbp35-5001	tsa1120	NBP35-PH::KanR; his3^1leu2^0 ura3^0 met15^0	3D	C03	178	2.74648	2694.81	1.1493	2519.55	12.9414	442.855	703.386	0.236425	966.364	0.145211	1178.24	0.676056	0.983099	0.552113	41.0853	355	975	408	240
yes	YOR260W	GCD1	gcd1-5001	tsa1200	GCD1-PH::KanR; his3^1 leu2^0 ura3^0 met15^0	2A	D09	41.9294	0.93865	718.639	1.17178	1865.3	15.7021	251.035	511.502	0.140712	505.008	0.175431	981.861	0.377301	0.659509	0.638037	37.4187	81.5	76.5	95.5	30.75
yes	YJL174W	KRE9	kre9-5001	tsa1267	YJL174W-PH::KanR; his3^1leu2^0 ura3^0 met15^0	2D	G08	63.4701	2.01359	2329.13	1.20652	3770.37	17.6455	460.257	777.7	0.191043	920.105	0.154234	1307.02	0.543478	0.8125	0.4375	38.1024	122.667	247	148	66.6667
yes	YLR215C	CDC123	cdc123-4	tsa946	cdc123-4::KanR; his3^1 leu2^0 ura3^0 met15^0	4D	E02	171.5	2.48538	3858.88	1.23099	1931.04	13.1637	681.638	650.704	0.28592	1634	0.180445	1100.65	0.836257	0.997076	0.710526	36.647	342	850	421	286	72	70
yes	YOL139C	CDC33	cdc33-e72g	tsa306	cdc33-E72G::KanR; his3^1 leu2^0 ura3^0 met15^0	3B	G07	219.5	0.712329	603.397	1.24886	2197.1	12.3141	216.916	614.884	0.139558	446.535	0.164593	1041.49	0.216895	0.538813	0.598174	29.6985	438	312	547	95
yes	YLR298C	YHC1	yhc1-3	tsa840	yhc1-3::KanR; his3^1 leu2^0 ura3^0 met15^0	3C	A02	63.8696	0.636364	659.606	1.25692	2598.61	14.9599	182.351	486.014	0.13895	418.961	0.142206	931.714	0.13834	0.418972	0.494071	24.8146	126.5	80.5	159	17.5
yes	YDR182W	CDC1	cdc1-4	tsa807	cdc1-4::KanR; his3^1 leu2^0 ura3^0 met15^0	4A	E12	170	1.23894	1594.52	1.26254	3845.92	14.4508	341.518	883.938	0.174855	775.825	0.116663	1393.02	0.218289	0.616519	0.477876	35.8608	339	420	428	74
yes	YOR057W	SGT1	sgt1-5	tsa427	sgt1-5::KanR; his3^1 leu2^0 ura3^0 met15^0	2B	H07	156	2.06431	2599.26	1.26688	4036.47	15.2857	659.922	1045.91	0.155795	1085.86	0.093827	1604.23	0.392283	0.874598	0.530547	28.2666	311	642	394	122
	YOR272W	YTM1	ytm1-1	tsa734	ytm1-1::KanR; his3^1 leu2^0 ura3^0 met15^0	4C	B08	105.822	2.23278	2223.77	1.27791	2673.91	14.2332	438.825	665.709	0.240419	1031.7	0.145654	1161.93	0.686461	0.976247	0.577197	33.9949	210.5	470	269	144.5
	YLR293C	GSP1	gsp1-p162l	tsa256	gsp1-P162L::KanR; his3^1 leu2^0 ura3^0 met15^0	1A	D04	149	1.97643	1233.04	1.28619	1803.43	14.1986	268.303	508.875	0.175273	528.147	0.142861	878.592	0.632997	0.861953	0.646465	28.3019	297	587	382	188
	YFL034C-B	MOB2	mob2-38	tsa788	mob2-38::KanR; his3^1 leu2^0 ura3^0 met15^0	4D	A01	167	1.95796	1960.85	1.32132	2842.57	13.761	381.758	674.862	0.2191	925.274	0.170505	1168	0.576577	0.900901	0.576577	19.3907	333	652	440	192
	YJL025W	RRN7	rrn7-5001	tsa1130	RRN7-PH::KanR; his3^1leu2^0 ura3^0 met15^0	4A	D08	107.645	1.87765	1539.04	1.32471	2329.05	13.4364	294.04	523.397	0.205656	704.48	0.154702	968.106	0.442353	0.88	0.571765	28.8881	212.5	399	281.5	94
	YBR079C	RPG1	rpg1-5001	tsa1060	RPG1-ph::KanR; his3^1 leu2^0 ura3^0 met15^0	1A	G04	177	0.226629	422.019	1.32578	2211.08	13.6458	170.901	649.009	0.098279	352.754	0.169809	1078.72	0.107649	0.189802	0.674221	31.5278	353	80	468	38	36	37.75
	YHR036W	BRL1	brl1-k405i	tsa1043	brl1-K405I::KanR; his3^1 leu2^0 ura3^0 met15^0	4A	F04	243.5	2.1214	1609.17	1.32922	2539.83	13.3541	350.686	621.881	0.173499	648.679	0.137663	984.536	0.532922	0.880658	0.532922	41.0488	486	1031	646	259
	YGL174W	BUD13		dma1707	bud13^0::kanMX4 his3^1 leu2^0 ura3^0 met15^0	2B	G04	99.4975	1.92386	1661.88	1.34518	2853.51	14.8933	306.025	567.127	0.185391	679.645	0.157802	1063.78	0.327411	0.84264	0.535533	42.4717	197	379	265	64.5
	YLR291C	GCD7	gcd7-5001	tsa1149	GCD7-PH::KanR; his3^1leu2^0 ura3^0 met15^0	3B	C03	136	2.36531	2171.88	1.42435	2671.76	13.5619	377.559	609.171	0.230561	876.614	0.184532	1072.31	0.833948	0.948339	0.605166	41.8569	271	641	386	226
	YIR005W	IST3		dma2423	ist3^0::kanMX4 his3^1 leu2^0 ura3^0 met15^0	3D	D05	171.5	2.07895	1560.67	1.4386	2627.41	13.9786	294.154	563.916	0.192494	646.356	0.169916	989.716	0.616959	0.874269	0.567251	38.1445	342	711	492	211
	YGR211W	ZPR1	zpr1-1	tsa547	zpr1-1::KanR; his3^1 leu2^0 ura3^0 met15^0	2B	C01	136	2.30627	2544.08	1.43911	2873.96	13.3649	452.971	806.927	0.239446	1001.69	0.177072	1337.93	0.870849	0.911439	0.690037	40.1871	271	625	390	236	53.75	52
	YDR083W	RRP8		dma882	rrp8^0::kanMX4 his3^1 leu2^0 ura3^0 met15^0	2B	D03	44.9727	2.11328	1763.15	1.44531	2669.74	14.0275	328.548	510.937	0.211743	750.615	0.143761	980.703	0.484375	0.894531	0.578125	37.4243	85.3333	180.333	123.333	41.3333
	YBL076C	ILS1	ils1-1	tsa275	ils1-1::KanR; his3^1 leu2^0 ura3^0 met15^0	3B	C06	149	0.659933	684.2	1.44781	2165.43	13.3616	201.148	588.311	0.133722	446.713	0.183206	1047.39	0.195286	0.478114	0.713805	26.7955	297	196	430	58	110	59.5
	YGL066W	SGF73		dma1654	sgf73^0::kanMX4 his3^1 leu2^0 ura3^0 met15^0	2C	D12	202.5	2.53465	2030.9	1.47277	2739.28	12.8955	366.718	734.244	0.221974	801.306	0.143503	1169.18	0.75495	0.967822	0.668317	25.1197	404	1024	595	305
	YGR264C	MES1	mes1-1	tsa35	mes1-1::KanR; his3^1 leu2^0 ura3^0 met15^0	2B	C08	136	0.166052	533.098	1.47602	2758.46	14.7333	170.984	725.527	0.107914	394.653	0.148355	1190.86	0.088561	0.132841	0.660517	37.6563	271	45	400	24
	YPR033C	HTS1	hts1-1	tsa945	hts1-1::KanR; his3^1 leu2^0 ura3^0 met15^0	1D	G04	209.5	1.08373	814.083	1.48804	2542.18	13.7827	224.462	645.845	0.154138	464.12	0.15969	1035.26	0.342105	0.641148	0.617225	29.7321	418	453	622	143
	YMR227C	TAF7	taf7-ts1	tsa638	taf7-ts1::KanR; his3^1 leu2^0 ura3^0 met15^0	4A	E08	268	2.62991	2875.58	1.5271	3285.65	12.5345	495.667	779.633	0.227369	1082.15	0.160714	1220.45	0.803738	0.975701	0.586916	35.3977	535	1407	817	430
	YOR361C	PRT1	prt1-1	tsa27	prt1-1::KanR; his3^1 leu2^0 ura3^0 met15^0	1C	A07	181.5	0.104972	344.133	1.53039	2091.42	13.0277	148.472	577.825	0.080461	305.227	0.201288	1013.8	0.066298	0.093923	0.754144	38.7814	362	38	554	24	171	132.5
	YKL176C	LST4		dma2888	lst4^0::kanMX4 his3^1 leu2^0 ura3^0 met15^0	4C	B11	130.5	1.75	1715.37	1.53077	2827.93	13.3156	375.537	688.88	0.214463	908.693	0.190685	1183.71	0.788462	0.880769	0.657692	17.9444	260	455	398	205
	YDR156W	RPA14		dma940	rpa14^0::kanMX4 his3^1 leu2^0 ura3^0 met15^0	2A	C11	173	1.9913	1784.71	1.55652	2505.11	12.9569	338.308	550.581	0.209989	782.828	0.172708	947.485	0.556522	0.881159	0.605797	36.8511	345	687	537	192
	YDL020C	RPN4		dma613	rpn4^0::kanMX4 his3^1 leu2^0 ura3^0 met15^0	4B	F06	174.5	2.45115	2243.62	1.56035	2646.03	12.7366	400.763	691.677	0.20505	845.223	0.161999	1138.76	0.827586	0.925287	0.701149	22.6936	348	853	543	288	91.3333	85.6667
	YMR154C	RIM13		dma3750	rim13^0::kanMX4 his3^1 leu2^0 ura3^0 met15^0	2C	A02	279	2.30341	1848.27	1.58528	2762.93	10.7983	379.432	770.438	0.207336	767.592	0.153283	1180.66	0.877917	0.947935	0.692998	20.5913	557	1283	883	489	79.75	74.75
	YNL216W	RAP1	rap1-1	tsa558	rap1-1::KanR; his3^1 leu2^0 ura3^0 met15^0	1D	G02	153	2.33771	2114.33	1.59016	3415.78	13.75	355.306	638.694	0.210257	805.324	0.172472	1133.69	0.642623	0.904918	0.563934	28.0179	305	713	485	196
	YML127W	RSC9	rsc9-5001	tsa1160	RSC9-PH::KanR; his3^1leu2^0 ura3^0 met15^0	3C	D07	239	2.60168	2320.31	1.59958	3173.86	12.6491	428.886	717.656	0.214267	866.172	0.156227	1168.82	0.75891	0.966457	0.624738	45.5851	477	1241	763	362
	YFL034C-B	MOB2	mob2-36	tsa814	mob2-36::KanR; his3^1 leu2^0 ura3^0 met15^0	3A	F03	222.5	2.21847	2516.36	1.60811	3080.48	13.398	453.136	710.548	0.236391	1084.32	0.180667	1146.73	0.934685	0.907658	0.632883	28.6356	444	985	714	415
	YIL106W	MOB1	mob1-5001	tsa1258	YIL106W-PH::KanR; his3^1leu2^0 ura3^0 met15^0	3D	E06	269	2.84916	2706.12	1.60894	2708.94	11.874	477.673	676.825	0.226426	939.524	0.15591	1075.25	0.992551	0.960894	0.662942	44.317	537	1530	864	533
	YHR118C	ORC6	orc6-5001	tsa1136	ORC6-PH::KanR; his3^1leu2^0 ura3^0 met15^0	2D	G03	228.5	3.03289	3278.1	1.61623	2992.02	13.5234	539.522	738.146	0.241956	1112.36	0.149818	1148.85	0.991228	0.984649	0.642544	22.0454	456	1383	737	452
	YNL163C	RIA1	ria1-ts	tsa1019	ria1-ts::KanR; his3^1 leu2^0 ura3^0 met15^0	1D	C11	101.222	2.4425	2196.41	1.62	2957.41	15.4635	381.069	714.584	0.237705	889.424	0.161727	1217.37	0.9175	0.9675	0.685	21.3323	200	488.5	324	183.5	64.75	42.25
	YLR298C	YHC1	yhc1-6	tsa842	yhc1-6::KanR; his3^1 leu2^0 ura3^0 met15^0	2C	E03	80.5956	1.05329	858.271	1.62382	2240.14	13.2953	194.37	462.345	0.151217	456.549	0.181343	858.508	0.319749	0.579937	0.652038	21.4477	159.5	168	259	51
	YGR122W			dma5189	ygr122w^0::kanMX4 his3^1 leu2^0 ura3^0 met15^0	3D	E10	216	2.471	2185.05	1.63109	3082.65	11.4703	390.809	753.109	0.20839	819.752	0.146431	1189.53	0.851508	0.918794	0.651972	47	431	1065	703	367
	YOR262W	GPN2	gpn2-5001	tsa1215	YOR262W-PH::KanR; his3^1 leu2^0 ura3^0 met15^0	4D	C11	214.5	2.24065	2055.97	1.64019	2978.54	12.7814	362.773	775.084	0.202245	810.405	0.16887	1235.11	0.656542	0.904206	0.686916	27.0185	428	959	702	281	23.75	68
	YOR244W	ESA1	esa1-l254p	tsa560	esa1-L254P::KanR; his3^1 leu2^0 ura3^0 met15^0	1D	G05	227	2.56512	2359.18	1.65121	3301.38	13.1626	431.014	731.424	0.217596	886.89	0.183996	1168.32	0.887417	0.95585	0.602649	30.2985	453	1162	748	402
	YEL026W	SNU13	snu13-5001	tsa1087	SNU13-ph::KanR; his3^1 leu2^0 ura3^0 met15^0	4A	C12	148.5	1.66554	1211.04	1.65203	2702.01	12.955	278.858	729.319	0.180937	587.833	0.151716	1180.67	0.493243	0.834459	0.743243	21.2838	296	493	489	146	144.5	159.5
	YBR198C	TAF5	taf5-3	tsa509	taf5-3::KanR; his3^1 leu2^0 ura3^0 met15^0	3D	D09	229.5	2.73799	2658.55	1.65284	2804.51	12.7797	440.743	744.126	0.245021	991.771	0.17185	1180.71	1.15721	0.991266	0.709607	46.6583	458	1254	757	530	117	100
	YEL002C	WBP1	wbp1-1	tsa590	wbp1-1::KanR; his3^1 leu2^0 ura3^0 met15^0	3C	F08	66.3969	2.63613	3193.89	1.66158	4908.97	19.5875	521.435	843.196	0.19149	1053.11	0.196376	1504.92	0.916031	0.898219	0.53944	35.0656	131	345.333	217.667	120
	YOR122C	PFY1	pfy1-14	tsa429	pfy1-14::KanR; his3^1 leu2^0 ura3^0 met15^0	3D	G02	194.5	3.4433	3406.29	1.66495	3082.78	13.1499	500.575	717.263	0.224113	989.647	0.162877	1146.44	1.12371	0.979381	0.649485	43.7379	388	1336	646	436
	YGR274C	TAF1	taf1-1	tsa524	taf1-1::KanR; his3^1 leu2^0 ura3^0 met15^0	3D	C06	207.5	2.60145	2673.22	1.66667	3522.14	12.7079	448.522	787.124	0.223943	979.942	0.167364	1271.09	0.799517	0.958937	0.618357	19.7484	414	1077	690	331
	YOR341W	RPA190	rpa190-g728d	tsa532	rpa190-G728D::KanR; his3^1 leu2^0 ura3^0 met15^0	3A	G02	176	2.73789	3003.94	1.66667	2481.65	13.1773	472.938	535.769	0.250671	1102.03	0.174212	936.29	1.13675	0.980057	0.649573	25.632	351	961	585	399
	YNL163C	RIA1	ria1-ts	tsa1055	ria1-ts::KanR; his3^1 leu2^0 ura3^0 met15^0	3C	A10	108.673	2.22506	1977.12	1.67517	3095.41	14.6477	367.726	691.455	0.231067	840.657	0.165802	1178.25	0.832947	0.948956	0.670534	21.9337	215.5	479.5	361	179.5	1.91667	6.08333
	YBR236C	ABD1	abd1-5	tsa75	abd1-5::KanR; his3^1 leu2^0 ura3^0 met15^0	4B	D08	207	2.35593	3042.51	1.67797	3785.06	15.0448	559.598	836.678	0.216398	1225.55	0.14274	1306.63	0.709443	0.920097	0.602906	21	413	973	693	293
	YFL034C-B	MOB2	mob2-40	tsa612	mob2-40::KanR; his3^1 leu2^0 ura3^0 met15^0	3B	H11	176	2.76353	2885.86	1.68091	3463.1	14.4657	506.389	786.139	0.234895	1059.6	0.18042	1255.99	1.0057	0.974359	0.646724	27.1477	351	970	590	353
	YJR074W	MOG1		dma2663	mog1^0::kanMX4 his3^1 leu2^0 ura3^0 met15^0	2A	C05	76.8289	2.51645	2268.02	1.69079	3163.65	17.2729	377.733	546.258	0.211024	839.17	0.17199	1047.4	0.845395	0.924342	0.592105	19.4124	152	382.5	257	128.5
	YBR126C	TPS1	tps1-supp1	dma298	tps1^0::kanMX4 his3^1 leu2^0 ura3^0 met15^0	4C	F02	155.5	2.41613	2416.2	1.69355	2529.56	10.7893	434.076	665.927	0.254692	1010.56	0.20116	1102.38	1.17742	0.977419	0.754839	21.6795	310	749	525	365	166	105.5
	YHR005C	GPA1	gpa1-ts	tsa791	gpa1-ts::KanR; his3^1 leu2^0 ura3^0 met15^0	4D	A08	183	1.95342	1519.71	1.71233	2720.09	13.8008	289.188	641.032	0.157524	571.302	0.152077	994.079	0.528767	0.789041	0.649315	17.8885	365	713	625	193
	YGR099W	TEL2	tel2-15	tsa938	tel2-15::KanR; his3^1 leu2^0 ura3^0 met15^0	3D	D04	198.5	2.83838	2783.92	1.72222	2878.36	12.9027	464.477	668.287	0.248082	1028.73	0.182635	1092.59	1.14394	0.992424	0.679293	19.6977	396	1124	682	453	47.25	58.75
	YHR019C	DED81	ded81-5001	tsa1117	DED81-PH::KanR; his3^1leu2^0 ura3^0 met15^0	3B	F02	106.798	1.31294	1087.78	1.72235	2468.39	14.7776	251.424	622.21	0.159797	539.677	0.213746	1113.78	0.423529	0.68	0.769412	34.7918	212.5	279	366	90	188.5	180.5
	YGR185C	TYS1	tys1-1	tsa290	tys1-1::KanR; his3^1 leu2^0 ura3^0 met15^0	3A	D02	192	2.50653	2595.91	1.73107	2578.89	12.9157	451.06	661.897	0.260873	1071.01	0.233494	1131.29	1.32376	0.981723	0.780679	49.4267	383	960	663	507	110.5	203
	YER148W	SPT15	spt15-p65s	tsa476	spt15-P65S::KanR; his3^1 leu2^0 ura3^0 met15^0	4B	H04	167.5	2.21557	2153.32	1.73353	3021.89	11.967	391.758	755.086	0.225353	935.612	0.167259	1265.93	0.838323	0.952096	0.748503	19.1833	334	740	579	280	41.5	165
	YOR244W	ESA1	esa1-d414	tsa563	esa1-D414::KanR; his3^1 leu2^0 ura3^0 met15^0	3C	C02	216	2.20186	1778.44	1.73782	2855.8	12.758	351.183	658.859	0.209529	754.863	0.185674	1085.64	0.928074	0.941995	0.679814	24.2074	431	949	749	400	68.25	44
	YHR069C	RRP4	rrp4-1	tsa724	rrp4-1::KanR; his3^1 leu2^0 ura3^0 met15^0	1D	A11	133	2.51321	1968.4	1.7434	2551.01	14.3097	327.288	635.073	0.207041	709.867	0.168202	1050.29	0.916981	0.928302	0.735849	20.1494	265	666	462	243	142.5	131.5
	YLR298C	YHC1	yhc1-2	tsa633	yhc1-2::KanR; his3^1 leu2^0 ura3^0 met15^0	2A	F05	145	1.46021	1231.51	1.74395	2461.91	12.3079	241.865	465.089	0.171358	582.467	0.190742	870.415	0.49481	0.726644	0.643599	48.7852	289	422	504	143
	YOR336W	KRE5	kre5-ts2	tsa139	kre5-ts2::KanR; his3^1 leu2^0 ura3^0 met15^0	1D	C01	112	2.69283	3010.94	1.74439	3921.99	16.4429	475.203	796.411	0.213555	1010.56	0.182006	1300.03	0.955157	0.910314	0.605381	26.6832	223	600.5	389	213
	YHR066W	SSF1		dma2113	ssf1^0::kanMX4 his3^1 leu2^0 ura3^0 met15^0	3A	C12	89.0254	2.19491	2078	1.75141	3206	14.6958	363.718	669.774	0.227497	868.335	0.180231	1159.6	0.714689	0.920904	0.658192	24.4527	177	388.5	310	126.5
	YFL034C-B	MOB2	mob2-11	tsa609	mob2-11::KanR; his3^1 leu2^0 ura3^0 met15^0	4C	D12	215.5	2.34884	2617.53	1.75814	3196.03	11.7589	496.138	729.287	0.238326	1116.17	0.201264	1192.63	1.07907	0.962791	0.67907	35.4542	430	1010	756	464	50	41.5
	YJR139C	HOM6		dma2730	hom6^0::kanMX4 his3^1 leu2^0 ura3^0 met15^0	3A	B03	122	2.65021	2678.62	1.77366	3286.51	14.6928	413.582	696.718	0.23355	939.941	0.180959	1162.61	1.01235	0.934156	0.650206	28.0535	243	644	431	246
	YPR103W	PRE2	pre2-75	tsa918	pre2-75::KanR; his3^1 leu2^0 ura3^0 met15^0	2D	D11	153	2.94754	3028.33	1.78033	2804.76	14.2253	439.828	726.736	0.253722	1025.07	0.190421	1219.19	1.24262	0.977049	0.803279	51.1175	305	899	543	379	103	251
	YPL266W	DIM1	dim1-2	tsa984	dim1-2::KanR; his3^1 leu2^0 ura3^0 met15^0	4C	F06	99.241	2.27692	1744.73	1.79487	2621.56	13.9146	300.036	555.137	0.186696	661.819	0.147398	956.163	0.597436	0.876923	0.679487	28.1198	195	444	350	116.5	60.75	61.75
	YDR091C	RLI1	rli1-5001	tsa1127	RLI1-PH::KanR; his3^1leu2^0 ura3^0 met15^0	3B	C08	217.5	2.73963	2763.74	1.79723	3104.89	12.4703	465.801	718.474	0.237261	1017.81	0.183395	1157.37	1.14516	0.981567	0.700461	34.2199	434	1189	780	497	67.6667	86.3333
	YLR457C	NBP1	nbp1-1	tsa222	nbp1-1::KanR; his3^1 leu2^0 ura3^0 met15^0	2C	G02	256.5	2.77344	3012.74	1.79883	2804.34	12.7259	500.293	680.387	0.249924	1098.09	0.1955	1099.44	1.17188	0.978516	0.732422	20.7846	512	1420	921	600	106.5	127.5
	YDL003W	MCD1	mcd1-5001	tsa1229	YDL003W-PH::KanR; his3^1leu2^0 ura3^0 met15^0	4A	F09	259	2.6383	2538.28	1.80271	3110.77	13.0767	460.326	740.492	0.225512	964.688	0.171775	1139.69	1.02514	0.970986	0.68472	36.2629	517	1364	932	530	62.6667	45
	YPL211W	NIP7	nip7-1	tsa114	nip7-1::KanR; his3^1 leu2^0 ura3^0 met15^0	2B	D04	132.5	2.52651	2756.8	1.80303	2949.3	12.6059	454.377	697.42	0.241591	1071.35	0.175222	1171.88	1.10227	0.977273	0.738636	37.2425	264	667	476	291	92.5	104
	YGL245W	GUS1	gus1-5001	tsa1194	GUS1-PH::KanR; his3^1 leu2^0 ura3^0 met15^0	1C	C08	229.5	0.021834	325.273	1.80349	2968.62	12.8863	139.729	794.629	0.083326	293.823	0.183153	1305.35	0.0131	0.019651	0.812227	17.8606	458	10	826	6	248	223
	YNL136W	EAF7		dma4040	eaf7^0::kanMX4 his3^1 leu2^0 ura3^0 met15^0	4B	C09	151	2.22259	2571.2	1.80399	3704.98	13.1906	505.433	886.677	0.235778	1112.11	0.162248	1456.06	0.817276	0.956811	0.734219	22.6274	301	669	543	246	95	146.5
	YGR113W	DAM1	dam1-19	tsa244	dam1-19::KanR; his3^1 leu2^0 ura3^0 met15^0	3D	C09	37.0664	2.94056	3514.81	1.80769	3669.2	18.7996	472.986	630.383	0.238978	1118.28	0.192846	1198.09	1.10489	0.954545	0.615385	37.5631	71.5	210.25	129.25	79
	YFL034C-B	MOB2	mob2-20	tsa940	mob2-20::KanR; his3^1 leu2^0 ura3^0 met15^0	3D	F11	189	2.57029	2711.06	1.81167	3186.86	14.0133	475.85	703.469	0.250638	1073.45	0.19433	1173.77	1.17772	0.976127	0.710875	47.4552	377	969	683	444	117.667	70.6667
	YFL001W	DEG1		dma5289	deg1^0::kanMX4 his3^1 leu2^0 ura3^0 met15^0	2B	G03	107.813	0.578454	824.648	1.81733	3175.42	15.8252	215.969	669.865	0.124768	490.061	0.151715	1137.59	0.276347	0.351288	0.672131	38.2673	213.5	123.5	388	59	8.5	30.5
	YNL102W	POL1	pol1-12	tsa897	pol1-12::KanR; his3^1 leu2^0 ura3^0 met15^0	2C	A08	220	3.00683	3663.72	1.8246	2761.04	12.538	574.301	710.166	0.261419	1256.34	0.19258	1160.99	1.29385	0.995444	0.769932	23.516	439	1320	801	568	174	191
	YMR229C	RRP5	rrp5-delta6	tsa1051	rrp5-delta6::KanR; his3^1 leu2^0 ura3^0 met15^0	3A	C11	162	1.83591	1322.61	1.82972	2561.25	13.5002	259.862	571.511	0.166157	550.634	0.147367	957.801	0.631579	0.79257	0.705882	25.923	323	593	591	204	121.333	96.3333
	YDR328C	SKP1	skp1-3	tsa809	skp1-3::KanR; his3^1 leu2^0 ura3^0 met15^0	3B	G04	216	2.83063	2719.38	1.83759	2853	13.2105	422.025	639.936	0.235659	925.606	0.196968	1067.42	1.12993	0.960557	0.719258	24.6171	431	1220	792	487	128	110
	YOR123C	LEO1		dma4542	leo1^0::kanMX4 his3^1 leu2^0 ura3^0 met15^0	2A	E12	130	2.13514	1887.85	1.8417	3215.14	14.0028	342.364	717.836	0.217475	828.301	0.161111	1182.63	0.799228	0.92278	0.694981	18.7083	259	553	477	207	66.6667	63.3333
	YDL126C	CDC48	cdc48-4601	tsa851	cdc48-4601::KanR; his3^1 leu2^0 ura3^0 met15^0	4A	D06	204	2.76659	3131.47	1.84275	2817.52	13.2709	523.461	682.331	0.247993	1154.72	0.177111	1113.85	1.17199	0.985258	0.749386	20.3715	407	1126	750	477	156.5	129
	YOR168W	GLN4	gln4-5001	tsa1198	GLN4-PH::KanR; his3^1 leu2^0 ura3^0 met15^0	3B	F07	220	0.09795	455.092	1.8451	2503.52	12.7948	146.27	677.566	0.106424	339.873	0.248182	1193.74	0.070615	0.084282	0.90205	27.4773	439	43	810	31	364	300
	YAR019C	CDC15	cdc15-2	tsa882	cdc15-2::KanR; his3^1 leu2^0 ura3^0 met15^0	2C	A10	175.5	3.04	3325.16	1.84571	2458.96	13.082	506.184	626.991	0.251258	1109.83	0.178883	1035.7	1.26571	0.974286	0.791429	24.9399	350	1064	646	443	192.5	238
	YHR196W	UTP9	utp9-5001	tsa1135	UTP9-PH::KanR; his3^1leu2^0 ura3^0 met15^0	3D	D02	235	1.78038	1328.14	1.84861	2785.88	11.7066	274.975	585.574	0.172542	580.092	0.175675	967.141	0.639659	0.82516	0.673774	36.3318	469	835	867	300	10.3333	25.1667
	YLR222C	UTP13	utp13-5001	tsa1250	YLR222C-PH::KanR; his3^1leu2^0 ura3^0 met15^0	4D	E07	143.5	2.1958	1925.77	1.85315	2497.24	12.0226	331.979	575.794	0.210184	777.597	0.171741	967.006	0.937063	0.881119	0.744755	20.4695	286	628	530	268	152.5	126.5
	YDR299W	BFR2	bfr2-5001	tsa1218	BFR2-PH::KanR; his3^1 leu2^0 ura3^0 met15^0	4A	B06	148	2.07797	1518.51	1.85424	2352.17	13.7758	269.565	561.582	0.179436	601.037	0.134552	914.394	0.59322	0.833898	0.732203	39.4081	295	613	547	175	140.5	90
	YBR257W	POP4	pop4-5001	tsa1175	POP4-PH::KanR; his3^1 leu2^0 ura3^0 met15^0	4C	A07	93.5242	1.85215	1373.67	1.85484	2642.1	13.1174	265.468	541.575	0.191463	614.806	0.159537	967.414	0.508065	0.841398	0.693548	26.1978	186	344.5	345	94.5	54.6667	86
	YFL034C-B	MOB2	mob2-34	tsa611	mob2-34::KanR; his3^1 leu2^0 ura3^0 met15^0	4D	E10	227.5	2.14537	2271.91	1.86344	3182.5	11.9322	462.067	750.856	0.241115	1067.06	0.206343	1239.56	1.12115	0.962555	0.751101	18.5472	454	974	846	509	182.5	156.5
	YPR085C	ASA1	asa1-5001	tsa1232	YPR085C-PH::KanR; his3^1leu2^0 ura3^0 met15^0	1C	C12	160.5	1.025	1080.47	1.87187	3795.91	14.2903	248.723	705.637	0.170079	576.222	0.165012	1157.1	0.4375	0.55	0.625	18.3303	320	328	599	140
	YEL034W	HYP2	hyp2-1159-supp1	tsa749	hyp2-1159::KanR; his3^1 leu2^0 ura3^0 met15^0	2C	C03	155.5	2.09032	1577.69	1.87419	2807.52	14.5143	301.464	576.358	0.194769	658.548	0.172201	978.572	0.832258	0.874194	0.690323	21.5407	310	648	581	258	69.6667	68.3333
	YAL041W	CDC24	cdc24-h	tsa42	cdc24-H::KanR; his3^1 leu2^0 ura3^0 met15^0	4A	H08	302.5	2.58775	2275.93	1.87748	2903.78	10.6945	427.713	834.758	0.211275	824.272	0.156931	1210.47	1.19536	0.940397	0.807947	19.5448	604	1563	1134	722	234	230
	YLL036C	PRP19	prp19-1	tsa247	prp19-1::KanR; his3^1 leu2^0 ura3^0 met15^0	2C	E04	155.5	2.54516	2472.74	1.88064	2937.26	15.6895	451.087	612.422	0.183871	874.926	0.162405	999.681	0.935484	0.912903	0.677419	18.4662	310	789	583	290	43.75	48.5
	YER083C	GET2		dma1389	get2^0::kanMX4 his3^1 leu2^0 ura3^0 met15^0	2D	D09	187.5	2.51872	2977.48	1.88235	3278.42	12.6789	460.99	748.06	0.229178	1056.92	0.202947	1262.3	0.946524	0.949198	0.759358	27.2213	374	942	704	354	115	178
	YMR100W	MUB1		dma3688	mub1^0::kanMX4 his3^1 leu2^0 ura3^0 met15^0	4D	F09	258.5	1.85078	1775.37	1.8876	3584.14	11.0206	386.608	777.482	0.204837	853.906	0.186938	1219.77	0.74031	0.862403	0.651163	18.7883	516	955	974	382
	YPR103W	PRE2	pre2-127	tsa916	pre2-127::KanR; his3^1 leu2^0 ura3^0 met15^0	4D	D04	154.5	2.8474	3289.49	1.9026	3103.59	12.4247	498.626	822.902	0.255382	1147.41	0.181166	1325.96	1.27922	0.987013	0.844156	36.973	308	877	586	394	299	249
	YDR531W	CAB1	cab1-5001	tsa1225	CAB1-PH::KanR; his3^1 leu2^0 ura3^0 met15^0	3D	C08	229.5	2.55022	2125.94	1.90611	3414.02	12.2495	392.005	740.054	0.206994	787.135	0.160748	1167.62	0.973799	0.936681	0.657205	46.0543	458	1168	873	446
	YOR157C	PUP1	pup1-1	tsa268	pup1-1::KanR; his3^1 leu2^0 ura3^0 met15^0	2A	E04	164	2.96025	2959.48	1.91132	3006.05	13.6139	437.484	748.885	0.247102	990.33	0.193441	1228.61	1.3211	0.975535	0.813456	20.7846	327	968	625	432	207	252
	YDR052C	DBF4	dbf4-2	tsa162	dbf4-2::KanR; his3^1 leu2^0 ura3^0 met15^0	4D	D06	243.5	2.77778	3459.01	1.91358	2988.34	12.6405	581.668	799.422	0.248882	1246.79	0.197742	1265.16	1.25309	0.977366	0.820988	33.4963	486	1350	930	609	246	239
	YGR075C	PRP38	prp38-1	tsa480	prp38-1::KanR; his3^1 leu2^0 ura3^0 met15^0	4A	E10	239.5	2.58577	2549.43	1.91841	2914.46	13.3326	428.92	692.858	0.207648	896.176	0.158138	1078.82	0.979079	0.912134	0.732218	37.47	478	1236	917	468	138	110
	YDR158W	HOM2		dma938	hom2^0::kanMX4 his3^1 leu2^0 ura3^0 met15^0	2A	B12	35.1086	1.92509	2301.5	1.92135	3916.74	15.2491	348.659	708.566	0.202806	858.708	0.160021	1243.25	0.655431	0.749064	0.621723	27.6418	66.75	128.5	128.25	43.75
	YKL173W	SNU114	snu114-60	tsa621	snu114-60::KanR; his3^1 leu2^0 ura3^0 met15^0	3A	G10	117.553	1.68162	1156.9	1.92308	2795.9	14.2683	244.76	533.037	0.161419	524.902	0.193995	942.294	0.583333	0.788462	0.675214	39.3767	234	393.5	450	136.5	24.75	38
	YLR127C	APC2	apc2-8	tsa262	apc2-8::KanR; his3^1 leu2^0 ura3^0 met15^0	4A	H11	237.5	2.45148	2339.78	1.9346	3402.76	11.6348	431.582	840.787	0.214005	892.507	0.188869	1270.15	1.06751	0.92827	0.744726	34.0294	474	1162	917	506	123.5	112
	YDL143W	CCT4	cct4-1	tsa729	cct4-1::KanR; his3^1 leu2^0 ura3^0 met15^0	2D	C01	119	1.98734	1699.26	1.93671	3469.16	16.0144	339.529	714.303	0.207028	744.797	0.181132	1205.08	0.907173	0.877637	0.704641	52.2877	237	471	459	215	99.6667	53.6667
	YNL282W	POP3	pop3-5001	tsa1169	POP3-PH::KanR; his3^1 leu2^0 ura3^0 met15^0	4D	G05	151.5	2.31788	2723.16	1.9404	3120.97	13.3234	523.299	729.578	0.226329	1139.75	0.180621	1207.7	1.02649	0.940397	0.778146	35.3129	302	700	586	310	198	194.5
	YML098W	TAF13	taf13-2	tsa636	taf13-2::KanR; his3^1 leu2^0 ura3^0 met15^0	4D	D02	236.5	1.56568	1505.3	1.94068	3917.87	11.456	344.097	976.078	0.202131	785.397	0.158477	1514.66	0.65678	0.841102	0.783898	35.9026	472	739	916	310	173.5	197
	YNR003C	RPC34	rpc34-1	tsa640	rpc34-1::KanR; his3^1 leu2^0 ura3^0 met15^0	4B	H10	148.5	1.39189	1040.02	1.94257	2812.18	12.8523	237.33	692.41	0.163825	497.409	0.16009	1106.08	0.533784	0.682432	0.763514	20.2237	296	412	575	158	187	121.5
	YHR166C	CDC23	cdc23-1	tsa86	cdc23-1::KanR; his3^1 leu2^0 ura3^0 met15^0	4A	H06	154	2.69707	3103.47	1.94463	4016.91	14.6952	502.715	749.229	0.21705	1053.32	0.195047	1232.37	0.990228	0.931596	0.631922	38.1838	307	828	597	304
	YLR298C	YHC1	yhc1-8	tsa844	yhc1-8::KanR; his3^1 leu2^0 ura3^0 met15^0	1A	G07	191.5	1.49738	1052.62	1.94764	2577	13.5485	226.674	599.87	0.162176	500.312	0.187565	987.398	0.732984	0.735602	0.769634	39.2428	382	572	744	280	167.5	181.5
	YGL112C	TAF6	taf6-ts	tsa608	taf6-ts::KanR; his3^1 leu2^0 ura3^0 met15^0	3D	G09	202	2.01737	1848.93	1.94789	4774.65	13.3775	390.577	924.081	0.197007	789.661	0.123849	1454.91	0.600496	0.898263	0.637717	17.2916	403	813	785	242
	YPR082C	DIB1	dib1-5001	tsa1237	YPR082C-PH::KanR; his3^1leu2^0 ura3^0 met15^0	3B	C05	234.5	2.29487	1776.19	1.95299	3374.33	13.086	347.032	706.439	0.192206	688.857	0.162626	1108.34	0.873932	0.895299	0.67094	38.3667	468	1074	914	409	11.75	15.5833
	YJL115W	ASF1		dma2518	asf1^0::kanMX4 his3^1 leu2^0 ura3^0 met15^0	1D	D10	40.2716	2.11638	1995.86	1.9569	4458.84	20.7167	336.48	664.1	0.19683	744.594	0.177935	1179.11	0.685345	0.810345	0.581897	21.6357	77.3333	163.667	151.333	53
	YPR060C	ARO7		dma5054	aro7^0::kanMX4 his3^1 leu2^0 ura3^0 met15^0	3A	D12	213	1.42353	1123.69	1.95765	3783.25	14.3797	259.677	825.525	0.159845	536.511	0.173042	1260.85	0.611765	0.701176	0.68	25.9422	425	605	832	260	26.5	70.25
[truncated: 1,409 more rows]
